# Supplementary material for: Customized Chromosomal Microarrays for Neurodevelopmental Disorders
Source: Genes (Basel). 2025 Jul 24;16(8):868. doi: 10.3390/genes16080868 (PMC12385676; doi:10.3390/genes16080868)
Supplement: Supplementary file 1 [file genes-16-00868-s001.zip]

Archive with 2 entries (2 files):
- Supplementary tables.xlsx
- Figure S1-S4.pdf
