# Supplementary material for: Customized Chromosomal Microarrays for Neurodevelopmental Disorders
Source: Genes (Basel). 2025 Jul 24;16(8):868. doi: 10.3390/genes16080868 (PMC12385676; doi:10.3390/genes16080868)
Supplement: Supplementary file 1 [file genes-16-00868-s001.zip › Supplementary tables.xlsx]

## Sheet: Sheet1
Supplementary Table 1. A complete list of all detected CNV regions.
Supplementary Table 2. A custom CMA gene list.
Supplementary Table 3. A complete list of all lncRNAs.
Supplementary Table 4. Protein-protein interactions for the 61 MANE custom CMA gene list based on their first neighbors.
Supplementary Table 5. The integrative “NDD gene panel”.
Supplementary Table 6. Gene network with 824 nodes and 1221 edges (sub-interactome a).
Supplementary Table 7. Gene network with 207 nodes and 278 edges (sub-interactome b).
Supplementary Table 8. CMA-NDD interactome with 1004 nodes and 1498 edges.
Supplemental Table 9. Complete list of genes presented in the smallest custom CMA NDD interactome.
Supplemental Table 10. The prioritized gen list, denoting a list of custom CMA NDD genes present in the smallest custom CMA NDD interactome.
Supplementary Table S11. List of pathogenic and likely pathogenic CNVs detected by 180K and custom 60K CMA. Genomic coordinates for 180K are in black and red for 60K.
Supplementary Table S12. List of pathogenic and likely pathogenic CNVs detected by custom 60K CMA.
Supplementary Table S13. Interactome analysis summary
Supplementary Table S14. Genes from the CMA list found in the “NDD gene panel”. * Genes present in the smallest custom CMA NDDi from both the custom CMA gene list and “NDD gen panel”.
Supplementary Table 15. Tissue-specific network-based functional modules for the expanded CMA gene list from The HumanBase.
Supplementary Table 16. The top five GO terms for nine tissue networks from The HumanBase.
Supplementary Table 17. Unique and shared GO terms for tissue-specific, network-based functional modules.
Supplementary Table 18. The MGI database searches for matching mammalian phenotypes.
Supplementary Table 19. The Database of Genomic Variants (Gold Standard) search.
Supplementary Table 20. Overview of the CNVs with candidate genes found in the patients arranged by chromosomal location.
Supplementary Table 21. Expression profile for candidate genes.

## Sheet: S table 1
CNV loss
chr	hg38 start	hg38 stop	size (bp)
chr1	120014117	120066209	52092
chr3	89352083	89367652	15569
chr4	68537275	68568233	30958
chr5	180991512	181003545	12033
chr6	296469	347097	50628
chr6	167824610	167829166	4556
chr9	137198240	137204805	6565
chr10	2300397	3072255	771858
chr11	7795913	7796873	960
chr11	8938146	8942256	4110
chr11	18934464	18939119	4655
chr12	9560829	9569255	8426
chr14	18968452	18976175	7723
chr14	19953518	19988273	34755
chr15	30361674	30637439	275765
chr17	47581475	47597364	15889
chr20	1577733	1583069	5336
CNV gain
chr	hg38 start	hg38 stop	size (bp)
chr1	1636618	1735041	98423
chr1	248564628	248627631	63003
chr3	100636265	100726621	90356
chr6	57048100	57193732	145632
chr6	167938073	168069661	131588
chr7	65179912	65397799	217887
chr7	76516802	76521078	4276
chr8	1756072	1768650	12578
chr9	177873	340142	162269
chr9	69049545	69251105	201560
chr10	87082889	87330817	247928
chr11	4946801	4955458	8657
chr12	128677379	128877338	199959
chr14	21830993	22499290	668297
chr15	22612581	23037761	425180
chr16	28592473	28611177	18704
chr16	70114836	70132262	17426
chr17	46094513	46219777	125264
chr21	39175476	39311721	136245
chr22	16799738	16816513	16775
chr22	50685063	50708034	22971
CNV loss&gain
chr	hg38 start	hg38 stop	size (bp)
chr3	195701849	195747072	45223
chr5	692771	841886	149115
chr8	145053251	145054642	1391
chr10	46462623	46591018	128395
chr12	7921748	7934919	13171
chr12	9484488	9560829	76341
chr14	18976175	19953518	977343
chr16	70132262	70159287	27025
chr20	1583069	1610555	27486

## Sheet: S table 2
MANE custom CMA gene list
RefSeq MANE loss genes
#bin	name	chrom	strand	txStart	txEnd	cdsStart	cdsEnd	exonCount	name2
187	NM_024408.4	chr1	-	119911552	120069662	119915305	120069406	34	NOTCH2
19	NM_005233.6	chr3	+	89107620	89482134	89107748	89479502	17	EPHA3
138	NM_001077.4	chr4	-	68537172	68576322	68537624	68568484	7	UGT2B17
1965	NM_197975.3	chr5	+	180988845	181006727	180989028	181005872	8	BTNL3
587	NM_001286555.3	chr6	+	292486	351355	292539	348951	7	DUSP22
233	NM_001386888.1	chr6	+	167826910	167972023	167827132	167969935	34	AFDN*	proximal
1631	NM_001128228.3	chr9	-	137191618	137200741	137192111	137200711	4	TPRN
1631	NM_053045.2	chr9	-	137204081	137205648	137205003	137205414	1	TMEM203
608	NM_002627.5	chr10	+	3067547	3136802	3067595	3136579	22	PFKP
644	NM_153444.1	chr11	-	7795973	7796942	7795973	7796942	1	OR5P2
653	NM_020646.3	chr11	-	8937577	8943016	8937615	8938161	2	ASCL3
729	NM_001393578.1	chr11	-	18933498	18939414	18933815	18934784	2	MRGPRX1
729	NM_001145442.1	chr14	+	18967433	19003752	18967485	18997158	11	POTEM
737	NM_001005486.2	chr14	+	19975590	19976565	19975590	19976565	1	OR4K15
816	NM_139320.2	chr15	-	30360565	30393540	30362292	30383351	10	CHRFAM7A
12	NM_001282484.1	chr15	-	30400561	30414260	30403739	30414162	19	GOLGA8R
818	NM_001355476.2	chr15	+	30552049	30565684	30552077	30562501	19	GOLGA8Q
818	NM_001282490.2	chr15	+	30604027	30617752	30604125	30614561	19	GOLGA8H
818	NM_001039841.3	chr15	+	30626127	30638810	30626820	30635630	7	ARHGAP11B
118	NM_006310.4	chr17	+	47531107	47623276	47531300	47621920	23	NPEPPS
74	NM_006065.5	chr20	-	1561384	1620009	1566154	1619944	6	SIRPB1
RefSeq MANE gain genes
#"bin"	name	chrom	strand	txStart	txEnd	cdsStart	cdsEnd	exonCount	name2
597	NM_033486.3	chr1	-	1635224	1659004	1635763	1657485	20	CDK11B
597	NM_001290264.2	chr1	-	1661477	1692795	1665781	1676699	10	SLC35E2B
74	NM_024011.4	chr1	-	1702378	1724357	1702906	1722818	20	CDK11A
2481	NM_001001821.1	chr1	-	248573800	248574757	248573800	248574757	1	OR2T34
2481	NM_001004693.2	chr1	-	248590486	248597700	248592829	248593768	2	OR2T10
2481	NM_001001964.2	chr1	-	248623556	248635091	248626177	248627128	2	OR2T11
2	NM_032787.3	chr3	+	100609600	100695479	100609856	100695001	16	ADGRG7
1353	NM_006070.6	chr3	+	100709493	100748964	100713685	100748531	8	TFG
1020	NM_020931.4	chr6	+	57046692	57055225	57046755	57054863	4	KIAA1586
127	NM_001031623.3	chr6	+	57090187	57170305	57090253	57168469	15	ZNF451
1021	NM_004282.4	chr6	+	57172325	57189833	57172697	57184190	3	BAG2
1021	NM_016277.5	chr6	-	57186991	57222307	57190460	57210380	7	RAB23
233	NM_001386888.1	chr6	+	167826910	167972023	167827132	167969935	34	AFDN*	distal
233	NM_030615.4	chr6	+	167997670	168045091	168029585	168044996	13	KIF25
1867	NM_024919.6	chr6	-	168053094	168079212	168057096	168079094	11	FRMD1
1083	NM_152626.4	chr7	+	65373854	65401136	65373997	65399875	4	ZNF92
598	NM_018941.4	chr8	+	1763788	1786570	1771054	1780567	3	CLN8
73	NM_018491.5	chr9	-	120836	179056	121466	178969	15	CBWD1
73	NM_203447.4	chr9	+	214864	465255	214976	464219	48	DOCK8
138	NM_000144.5	chr9	+	69035751	69079076	69035782	69072762	5	FXN
17	NM_004817.4	chr9	+	69174276	69255208	69174372	69254374	23	TJP2
1249	NM_005271.5	chr10	-	87050201	87094843	87051750	87094769	13	GLUD1
156	NM_001330112.2	chr10	+	87095205	87191465	87151354	87190683	10	SHLD2
1250	NM_001099338.2	chr10	+	87225447	87234978	87225830	87234708	7	NUTM2A
77	NM_021801.5	chr11	+	4704783	4992429	4988211	4992242	8	MMP26
622	NM_001005329.2	chr11	-	4942830	4947605	4946158	4947100	2	OR51A4
622	NM_001004748.1	chr11	-	4954771	4955713	4954771	4955713	1	OR51A2
195	NM_001136103.3	chr12	+	128267169	128707911	128267402	128706295	9	TMEM132C
1567	NM_145648.4	chr12	-	128793193	128823958	128794195	128823943	8	SLC15A4
24	NM_144669.3	chr12	+	128853477	128984968	128853581	128983090	8	GLT1D1
94	NM_144599.5	chr15	+	22786643	22829789	22786656	22824239	5	NIPA1
759	NM_030922.7	chr15	+	22838665	22868384	22851731	22866847	8	NIPA2
94	NM_014608.6	chr15	-	22867051	22980368	22870027	22947285	31	CYFIP1
760	NM_052903.6	chr15	-	22999176	23039569	22999819	23039543	23	TUBGCP5
803	NM_001054.4	chr16	-	28591942	28597050	28592027	28595930	8	SULT1A2
803	NM_001055.4	chr16	-	28605257	28610044	28605820	28608855	8	SULT1A1
139	NM_017990.5	chr16	+	70114331	70162537	70120492	70156879	19	PDPR
14	NM_015443.4	chr17	-	46029915	46193429	46031475	46172143	15	KANSL1
883	NM_003720.4	chr21	-	39174768	39183451	39175589	39183385	7	PSMG1
110	NM_033656.4	chr21	-	39185481	39313632	39196258	39313491	41	BRWD1
713	NM_001386955.1	chr22	-	16783479	16825411	16783618	16808073	4	XKR3
121	NM_001372044.2	chr22	+	50672822	50733212	50674414	50731312	25	SHANK3

## Sheet: S table 3
Ensembl BioMart lncRNAs from CNV loss
Gene stable ID	Gene stable ID version	Transcript stable ID	Transcript stable ID version
ENSG00000273406	ENSG00000273406.1	ENST00000608123	ENST00000608123.1
ENSG00000234283	ENSG00000234283.1	ENST00000428035	ENST00000428035.1
ENSG00000227082	ENSG00000227082.3	ENST00000417218	ENST00000417218.1
ENSG00000227082	ENSG00000227082.3	ENST00000650414	ENST00000650414.1
ENSG00000227082	ENSG00000227082.3	ENST00000445260	ENST00000445260.2
ENSG00000227082	ENSG00000227082.3	ENST00000670866	ENST00000670866.1
ENSG00000227082	ENSG00000227082.3	ENST00000668551	ENST00000668551.1
ENSG00000227082	ENSG00000227082.3	ENST00000664311	ENST00000664311.1
ENSG00000237975	ENSG00000237975.7	ENST00000593011	ENST00000593011.5
ENSG00000237975	ENSG00000237975.7	ENST00000420707	ENST00000420707.5
Ensembl BioMart lncRNAs from CNV gain
Gene stable ID	Gene stable ID version	Transcript stable ID	Transcript stable ID version
ENSG00000228037	ENSG00000228037.1	ENST00000424215	ENST00000424215.1
ENSG00000284616	ENSG00000284616.1	ENST00000641871	ENST00000641871.1
ENSG00000260972	ENSG00000260972.1	ENST00000564261	ENST00000564261.1
ENSG00000226374	ENSG00000226374.3	ENST00000635247	ENST00000635247.1
ENSG00000226374	ENSG00000226374.3	ENST00000635127	ENST00000635127.1
ENSG00000226374	ENSG00000226374.3	ENST00000425194	ENST00000425194.2
ENSG00000226374	ENSG00000226374.3	ENST00000671015	ENST00000671015.1
ENSG00000232596	ENSG00000232596.3	ENST00000634256	ENST00000634256.1
ENSG00000232596	ENSG00000232596.3	ENST00000635556	ENST00000635556.1
ENSG00000232596	ENSG00000232596.3	ENST00000420522	ENST00000420522.1

## Sheet: S table 4
name	AverageShortestPathLength	BetweennessCentrality	ClosenessCentrality	ClusteringCoefficient	Degree	Eccentricity	IsSingleNode		NeighborhoodConnectivity	NumberOfDirectedEdges	NumberOfUndirectedEdges	PartnerOfMultiEdgedNodePairs	Radiality	represents	selected	SelfLoops	shared name	Stress	TopologicalCoefficient	type
ZNF649	3.64221	0	0.274559	0	1	6	FALSE		375	0	1	0	0.995745	entrez gene:65251	FALSE	0	ZNF649	0	0	protein
TDRD7	3.85714	0	0.259259	0	1	7	FALSE		180	0	1	0	0.995399	entrez gene:23424	FALSE	0	TDRD7	0	0	protein
HTR3B	3.96542	0	0.25218	0	1	8	FALSE		62	0	1	0	0.995225	entrez gene:9177	FALSE	0	HTR3B	0	0	protein
CLDN2	3.86555	0	0.258696	0	1	6	FALSE		235	0	1	0	0.995386	entrez gene:9075	FALSE	0	CLDN2	0	0	protein
DNAJC11	3.64544	0	0.274315	0	1	8	FALSE		621	0	1	0	0.99574	entrez gene:55735	FALSE	0	DNAJC11	0	0	protein
KIRREL1	3.6936	0	0.270739	0	1	7	FALSE		291	0	1	0	0.995662	entrez gene:55243	FALSE	0	KIRREL1	0	0	protein
ABI1	3.73626	0.000198715	0.267647	0	2	7	FALSE		157	0	2	0	0.995594	entrez gene:10006	FALSE	0	ABI1	50706	0.514851	protein
ITSN1	3.64997	0.000494005	0.273975	0	2	7	FALSE		202.5	0	2	0	0.995733	entrez gene:6453	FALSE	0	ITSN1	122462	0.512723	protein
FXYD3	7.12346	0	0.140381	0	1	9	FALSE		3	0	1	0	0.990139	entrez gene:5349	FALSE	0	FXYD3	0	0	protein
ANXA11	3.9331	0	0.254253	0	1	8	FALSE		225	0	1	0	0.995277	entrez gene:311	FALSE	0	ANXA11	0	0	protein
GCLM	4.17162	0	0.239715	0	1	6	FALSE		175	0	1	0	0.994893	entrez gene:2730	FALSE	0	GCLM	0	0	protein
LYRM4	4.49871	0	0.222286	0	1	8	FALSE		60	0	1	0	0.994366	entrez gene:57128	FALSE	0	LYRM4	0	0	protein
HCK	3.64544	0	0.274315	0	1	8	FALSE		621	0	1	0	0.99574	entrez gene:3055	FALSE	0	HCK	0	0	protein
GREB1	3.64544	0	0.274315	0	1	8	FALSE		621	0	1	0	0.99574	entrez gene:9687	FALSE	0	GREB1	0	0	protein
GOT1	3.56432	0.000560132	0.280559	0	2	6	FALSE		207.5	0	2	0	0.995871	entrez gene:2805	FALSE	0	GOT1	86880	0.508621	protein
MAZ	3.64221	0	0.274559	0	1	6	FALSE		375	0	1	0	0.995745	entrez gene:4150	FALSE	0	MAZ	0	0	protein
BPTF	3.64544	0	0.274315	0	1	8	FALSE		621	0	1	0	0.99574	entrez gene:2186	FALSE	0	BPTF	0	0	protein
LRRC8D	4.05979	0	0.246318	0	1	8	FALSE		123	0	1	0	0.995073	entrez gene:55144	FALSE	0	LRRC8D	0	0	protein
ZSCAN26	3.64221	0	0.274559	0	1	6	FALSE		375	0	1	0	0.995745	entrez gene:7741	FALSE	0	ZSCAN26	0	0	protein
SSTR3	3.86555	0	0.258696	0	1	6	FALSE		235	0	1	0	0.995386	entrez gene:6753	FALSE	0	SSTR3	0	0	protein
ZNFX1	3.64544	0	0.274315	0	1	8	FALSE		621	0	1	0	0.99574	entrez gene:57169	FALSE	0	ZNFX1	0	0	protein
FAM110A	3.6936	0	0.270739	0	1	7	FALSE		291	0	1	0	0.995662	entrez gene:83541	FALSE	0	FAM110A	0	0	protein
SMOC1	3.64221	0	0.274559	0	1	6	FALSE		375	0	1	0	0.995745	entrez gene:64093	FALSE	0	SMOC1	0	0	protein
EPHX2	4.05979	0	0.246318	0	1	8	FALSE		123	0	1	0	0.995073	entrez gene:2053	FALSE	0	EPHX2	0	0	protein
FFAR2	5.12734	0	0.195033	0	1	7	FALSE		40	0	1	0	0.993354	entrez gene:2867	FALSE	0	FFAR2	0	0	protein
EPB41	3.86555	0	0.258696	0	1	6	FALSE		235	0	1	0	0.995386	entrez gene:2035	FALSE	0	EPB41	0	0	protein
INHBE	3.64221	0	0.274559	0	1	6	FALSE		375	0	1	0	0.995745	entrez gene:83729	FALSE	0	INHBE	0	0	protein
PRR20E	3.9331	0	0.254253	0	1	8	FALSE		225	0	1	0	0.995277	entrez gene:729250	FALSE	0	PRR20E	0	0	protein
HTR2B	5.34777	0	0.186994	0	1	9	FALSE		15	0	1	0	0.992999	entrez gene:3357	FALSE	0	HTR2B	0	0	protein
GCC2	3.6936	0	0.270739	0	1	7	FALSE		291	0	1	0	0.995662	entrez gene:9648	FALSE	0	GCC2	0	0	protein
PRICKLE3	3.64771	0.000618779	0.274145	0	2	6	FALSE		168.5	0	2	0	0.995736	entrez gene:4007	FALSE	0	PRICKLE3	90858	0.501497	protein
MORC3	4.13801	0	0.241662	0	1	8	FALSE		121	0	1	0	0.994947	entrez gene:23515	FALSE	0	MORC3	0	0	protein
MAGED2	4.13801	0	0.241662	0	1	8	FALSE		121	0	1	0	0.994947	entrez gene:10916	FALSE	0	MAGED2	0	0	protein
TPT1	4.0585	0	0.246396	0	1	8	FALSE		134	0	1	0	0.995075	entrez gene:7178	FALSE	0	TPT1	0	0	protein
ZNF598	3.21558	0.00139831	0.310986	0	2	6	FALSE		498	0	2	0	0.996432	entrez gene:90850	FALSE	0	ZNF598	552194	0.511843	protein
NIPBL	3.9331	0	0.254253	0	1	8	FALSE		225	0	1	0	0.995277	entrez gene:25836	FALSE	0	NIPBL	0	0	protein
ZNF195	3.64544	0	0.274315	0	1	8	FALSE		621	0	1	0	0.99574	entrez gene:7748	FALSE	0	ZNF195	0	0	protein
GATC	4.20976	0	0.237543	0	2	8	FALSE		92	0	2	1	0.994831	entrez gene:283459	FALSE	0	GATC	0	0	protein
LRRTM4	4.02812	0	0.248255	0	1	6	FALSE		108	0	1	0	0.995124	entrez gene:80059	FALSE	0	LRRTM4	0	0	protein
DBN1	3.66936	0.000331604	0.272527	0	2	7	FALSE		167	0	2	0	0.995702	entrez gene:1627	FALSE	0	DBN1	121790	0.504559	protein
SMG7	3.69586	0.000539984	0.270573	0	2	6	FALSE		174	0	2	0	0.995659	entrez gene:9887	FALSE	0	SMG7	103028	0.504373	protein
ZNF253	3.64221	0	0.274559	0	1	6	FALSE		375	0	1	0	0.995745	entrez gene:56242	FALSE	0	ZNF253	0	0	protein
ZNF761	3.64221	0	0.274559	0	1	6	FALSE		375	0	1	0	0.995745	entrez gene:388561	FALSE	0	ZNF761	0	0	protein
UBXN7	4.20944	0.000158496	0.237561	0	2	8	FALSE		43	0	2	0	0.994832	entrez gene:26043	FALSE	0	UBXN7	20302	0.5	protein
KNL1	3.64544	0	0.274315	0	1	8	FALSE		621	0	1	0	0.99574	entrez gene:57082	FALSE	0	KNL1	0	0	protein
PAPOLA	3.64544	0	0.274315	0	1	8	FALSE		621	0	1	0	0.99574	entrez gene:10914	FALSE	0	PAPOLA	0	0	protein
TUBGCP4	4.22334	0	0.23678	0	1	7	FALSE		46	0	1	0	0.994809	entrez gene:27229	FALSE	0	TUBGCP4	0	0	protein
TUBB8	4.17162	0	0.239715	0	1	6	FALSE		175	0	1	0	0.994893	entrez gene:347688	FALSE	0	TUBB8	0	0	protein
ZNF320	3.64221	0	0.274559	0	1	6	FALSE		375	0	1	0	0.995745	entrez gene:162967	FALSE	0	ZNF320	0	0	protein
ACSM5	4.20976	0	0.237543	0	1	8	FALSE		92	0	1	0	0.994831	entrez gene:54988	FALSE	0	ACSM5	0	0	protein
CCR1	3.86555	0	0.258696	0	1	6	FALSE		235	0	1	0	0.995386	entrez gene:1230	FALSE	0	CCR1	0	0	protein
CBWD6	4.17162	0	0.239715	0	1	6	FALSE		175	0	1	0	0.994893	entrez gene:644019	FALSE	0	CBWD6	0	0	protein
WDR77	3.64544	0	0.274315	0	1	8	FALSE		621	0	1	0	0.99574	entrez gene:79084	FALSE	0	WDR77	0	0	protein
C3orf38	3.64544	0	0.274315	0	1	8	FALSE		621	0	1	0	0.99574	entrez gene:285237	FALSE	0	C3orf38	0	0	protein
PINK1	3.5669	0.000268289	0.280355	0	2	8	FALSE		372	0	2	0	0.995866	entrez gene:65018	FALSE	0	PINK1	151846	0.520337	protein
RPS4X	3.64221	0	0.274559	0	1	6	FALSE		375	0	1	0	0.995745	entrez gene:6191	FALSE	0	RPS4X	0	0	protein
WAPL	3.96606	0	0.252139	0	1	8	FALSE		188	0	1	0	0.995224	entrez gene:23063	FALSE	0	WAPL	0	0	protein
TOP3B	3.96606	0	0.252139	0	1	8	FALSE		188	0	1	0	0.995224	entrez gene:8940	FALSE	0	TOP3B	0	0	protein
TINF2	3.96606	0	0.252139	0	1	8	FALSE		188	0	1	0	0.995224	entrez gene:26277	FALSE	0	TINF2	0	0	protein
POT1	3.53361	0.000227747	0.282996	0	2	8	FALSE		404.5	0	2	0	0.99592	entrez gene:25913	FALSE	0	POT1	169772	0.532322	protein
STXBP2	3.64544	0	0.274315	0	1	8	FALSE		621	0	1	0	0.99574	entrez gene:6813	FALSE	0	STXBP2	0	0	protein
SERAC1	4.17162	0	0.239715	0	1	6	FALSE		175	0	1	0	0.994893	entrez gene:84947	FALSE	0	SERAC1	0	0	protein
CSNK2A2	3.50452	0.000923111	0.285345	0.333333	3	6	FALSE		280.667	0	3	0	0.995967	entrez gene:1459	FALSE	0	CSNK2A2	275692	0.354404	protein
DLG1	3.6936	0	0.270739	0	1	7	FALSE		291	0	1	0	0.995662	entrez gene:1739	FALSE	0	DLG1	0	0	protein
TERF1	3.88106	6.4786e-05	0.257662	0	2	8	FALSE		161	0	2	0	0.995361	entrez gene:7013	FALSE	0	TERF1	74168	0.553633	protein
RIF1	4.41015	0	0.22675	0	1	8	FALSE		47	0	1	0	0.994509	entrez gene:55183	FALSE	0	RIF1	0	0	protein
SKIV2L	3.97285	0	0.251708	0	1	7	FALSE		113	0	1	0	0.995213	entrez gene:6499	FALSE	0	SKIV2L	0	0	protein
ZNF672	3.64221	0	0.274559	0	1	6	FALSE		375	0	1	0	0.995745	entrez gene:79894	FALSE	0	ZNF672	0	0	protein
USP34	4.35068	0	0.229849	0	1	8	FALSE		55	0	1	0	0.994604	entrez gene:9736	FALSE	0	USP34	0	0	protein
NNT	4.02101	0	0.248694	0	1	8	FALSE		175	0	1	0	0.995135	entrez gene:23530	FALSE	0	NNT	0	0	protein
NDUFB3	5.31513	0	0.188142	0	1	8	FALSE		31	0	1	0	0.993051	entrez gene:4709	FALSE	0	NDUFB3	0	0	protein
MRPL37	4.20976	0	0.237543	0	1	8	FALSE		92	0	1	0	0.994831	entrez gene:51253	FALSE	0	MRPL37	0	0	protein
NPNT	3.64221	0	0.274559	0	1	6	FALSE		375	0	1	0	0.995745	entrez gene:255743	FALSE	0	NPNT	0	0	protein
ZNF324B	3.62508	0	0.275856	1	2	6	FALSE		214	0	2	0	0.995773	entrez gene:388569	FALSE	0	ZNF324B	0	0.509524	protein
HSP90AA5P	3.97285	0	0.251708	0	1	7	FALSE		113	0	1	0	0.995213	entrez gene:730211	FALSE	0	HSP90AA5P	0	0	protein
MYLK2	3.64544	0	0.274315	0	1	8	FALSE		621	0	1	0	0.99574	entrez gene:85366	FALSE	0	MYLK2	0	0	protein
ASNS	4.1086	0	0.243392	0	1	6	FALSE		139	0	1	0	0.994994	entrez gene:440	FALSE	0	ASNS	0	0	protein
SPRR3	3.93568	0.000751759	0.254086	0	2	7	FALSE		82	0	2	0	0.995273	entrez gene:6707	FALSE	0	SPRR3	298520	0.509434	protein
ALDH7A1	4.13801	0	0.241662	0	1	8	FALSE		121	0	1	0	0.994947	entrez gene:501	FALSE	0	ALDH7A1	0	0	protein
EVPL	4.734	0	0.211238	0	1	8	FALSE		51	0	1	0	0.993987	entrez gene:2125	FALSE	0	EVPL	0	0	protein
DYNC2LI1	4.17162	0	0.239715	0	1	6	FALSE		175	0	1	0	0.994893	entrez gene:51626	FALSE	0	DYNC2LI1	0	0	protein
LAMB3	3.64544	0	0.274315	0	1	8	FALSE		621	0	1	0	0.99574	entrez gene:3914	FALSE	0	LAMB3	0	0	protein
ARRB2	3.6936	0	0.270739	0	1	7	FALSE		291	0	1	0	0.995662	entrez gene:409	FALSE	0	ARRB2	0	0	protein
SRPRA	4.1086	0	0.243392	0	1	6	FALSE		139	0	1	0	0.994994	entrez gene:6734	FALSE	0	SRPRA	0	0	protein
LRCH2	4.13801	0	0.241662	0	1	8	FALSE		121	0	1	0	0.994947	entrez gene:57631	FALSE	0	LRCH2	0	0	protein
LRPAP1	4.02101	0	0.248694	0	1	8	FALSE		175	0	1	0	0.995135	entrez gene:4043	FALSE	0	LRPAP1	0	0	protein
TMEM184A	3.6936	0	0.270739	0	1	7	FALSE		291	0	1	0	0.995662	entrez gene:202915	FALSE	0	TMEM184A	0	0	protein
IFI27L1	3.86555	0	0.258696	0	1	6	FALSE		235	0	1	0	0.995386	entrez gene:122509	FALSE	0	IFI27L1	0	0	protein
UPK2	4.22334	0	0.23678	0	1	7	FALSE		46	0	1	0	0.994809	entrez gene:7379	FALSE	0	UPK2	0	0	protein
UPK1A	3.96542	0	0.25218	0	1	8	FALSE		62	0	1	0	0.995225	entrez gene:11045	FALSE	0	UPK1A	0	0	protein
UBP1	3.86555	0	0.258696	0	1	6	FALSE		235	0	1	0	0.995386	entrez gene:7342	FALSE	0	UBP1	0	0	protein
BPIFA2	4.734	0	0.211238	0	1	8	FALSE		51	0	1	0	0.993987	entrez gene:140683	FALSE	0	BPIFA2	0	0	protein
SURF1	4.20976	0	0.237543	0	1	8	FALSE		92	0	1	0	0.994831	entrez gene:6834	FALSE	0	SURF1	0	0	protein
TPI1	4.13801	0	0.241662	0	1	8	FALSE		121	0	1	0	0.994947	entrez gene:7167	FALSE	0	TPI1	0	0	protein
HNRNPCL2	4.02812	0	0.248255	0	1	6	FALSE		108	0	1	0	0.995124	entrez gene:440563	FALSE	0	HNRNPCL2	0	0	protein
ARHGAP39	3.59114	0.000410705	0.278463	0	2	7	FALSE		233	0	2	0	0.995827	entrez gene:80728	FALSE	0	ARHGAP39	119506	0.513274	protein
ALDH4A1	4.49871	0	0.222286	0	1	8	FALSE		60	0	1	0	0.994366	entrez gene:8659	FALSE	0	ALDH4A1	0	0	protein
NOP58	3.97285	0	0.251708	0	1	7	FALSE		113	0	1	0	0.995213	entrez gene:51602	FALSE	0	NOP58	0	0	protein
ZFP91	3.64221	0	0.274559	0	1	6	FALSE		375	0	1	0	0.995745	entrez gene:80829	FALSE	0	ZFP91	0	0	protein
ERI3	3.85714	0	0.259259	0	1	7	FALSE		180	0	1	0	0.995399	entrez gene:79033	FALSE	0	ERI3	0	0	protein
SLC1A5	3.46509	0.000761142	0.288592	0	2	7	FALSE		176.5	0	2	0	0.99603	entrez gene:6510	FALSE	0	SLC1A5	36394	0.502865	protein
TJP1	3.41661	0.000569738	0.292688	0.666667	3	6	FALSE		300.333	0	3	0	0.996109	entrez gene:7082	FALSE	0	TJP1	141012	0.36626	protein
FAM3B	4.17162	0	0.239715	0	1	6	FALSE		175	0	1	0	0.994893	entrez gene:54097	FALSE	0	FAM3B	0	0	protein
CYB5R1	5.31513	0	0.188142	0	1	8	FALSE		31	0	1	0	0.993051	entrez gene:51706	FALSE	0	CYB5R1	0	0	protein
SLC38A1	3.6936	0	0.270739	0	1	7	FALSE		291	0	1	0	0.995662	entrez gene:81539	FALSE	0	SLC38A1	0	0	protein
RC3H1	3.64544	0	0.274315	0	1	8	FALSE		621	0	1	0	0.99574	entrez gene:149041	FALSE	0	RC3H1	0	0	protein
SPR	4.49871	0	0.222286	0	1	8	FALSE		60	0	1	0	0.994366	entrez gene:6697	FALSE	0	SPR	0	0	protein
NRF1	4.31707	0	0.231639	0	1	8	FALSE		31	0	1	0	0.994659	entrez gene:4899	FALSE	0	NRF1	0	0	protein
LRRC40	3.64544	0	0.274315	0	1	8	FALSE		621	0	1	0	0.99574	entrez gene:55631	FALSE	0	LRRC40	0	0	protein
TTC28	3.86555	0	0.258696	0	1	6	FALSE		235	0	1	0	0.995386	entrez gene:23331	FALSE	0	TTC28	0	0	protein
FN1	3.0892	0.00377419	0.323708	0.1	5	7	FALSE		267	0	5	0	0.996636	entrez gene:2335	FALSE	0	FN1	1165440	0.226723	protein
DVL2	4.35068	0	0.229849	0	1	8	FALSE		55	0	1	0	0.994604	entrez gene:1856	FALSE	0	DVL2	0	0	protein
CLUH	4.0585	0	0.246396	0	1	8	FALSE		134	0	1	0	0.995075	entrez gene:23277	FALSE	0	CLUH	0	0	protein
RPS8	3.64544	0	0.274315	0	1	8	FALSE		621	0	1	0	0.99574	entrez gene:6202	FALSE	0	RPS8	0	0	protein
CUL4B	3.77408	0.00214378	0.264965	0	4	8	FALSE		106	0	4	0	0.995533	entrez gene:8450	FALSE	0	CUL4B	396246	0.258621	protein
OPLAH	4.1225	0	0.242572	0	1	8	FALSE		66	0	1	0	0.994972	entrez gene:26873	FALSE	0	OPLAH	0	0	protein
CUL2	3.9331	0	0.254253	0	1	8	FALSE		225	0	1	0	0.995277	entrez gene:8453	FALSE	0	CUL2	0	0	protein
RPAP1	3.64544	0	0.274315	0	1	8	FALSE		621	0	1	0	0.99574	entrez gene:26015	FALSE	0	RPAP1	0	0	protein
TMEM106B	3.64221	0	0.274559	0	1	6	FALSE		375	0	1	0	0.995745	entrez gene:54664	FALSE	0	TMEM106B	0	0	protein
NEDD8	3.82644	0.000299145	0.26134	0	2	8	FALSE		200	0	2	0	0.995449	entrez gene:4738	FALSE	0	NEDD8	93118	0.519582	protein
GPR162	3.85714	0	0.259259	0	1	7	FALSE		180	0	1	0	0.995399	entrez gene:27239	FALSE	0	GPR162	0	0	protein
KIAA0100	3.64544	0	0.274315	0	1	8	FALSE		621	0	1	0	0.99574	entrez gene:9703	FALSE	0	KIAA0100	0	0	protein
LARP7	3.29412	0.00324931	0.303571	0.1	5	6	FALSE		205.8	0	5	0	0.996306	entrez gene:51574	FALSE	0	LARP7	673048	0.218763	protein
TGFB1	3.50356	0.00166457	0.285424	0	2	6	FALSE		398	0	2	0	0.995969	entrez gene:7040	FALSE	0	TGFB1	837734	0.507673	protein
ZNF358	3.64221	0	0.274559	0	1	6	FALSE		375	0	1	0	0.995745	entrez gene:140467	FALSE	0	ZNF358	0	0	protein
CYTIP	3.85714	0	0.259259	0	1	7	FALSE		180	0	1	0	0.995399	entrez gene:9595	FALSE	0	CYTIP	0	0	protein
DGCR8	3.9331	0	0.254253	0	1	8	FALSE		225	0	1	0	0.995277	entrez gene:54487	FALSE	0	DGCR8	0	0	protein
ARFGAP1	4.43407	0	0.225527	0	1	8	FALSE		45	0	1	0	0.99447	entrez gene:55738	FALSE	0	ARFGAP1	0	0	protein
CNDP2	4.05979	0	0.246318	0	1	8	FALSE		123	0	1	0	0.995073	entrez gene:55748	FALSE	0	CNDP2	0	0	protein
NSF	4.1086	0	0.243392	0	1	6	FALSE		139	0	1	0	0.994994	entrez gene:4905	FALSE	0	NSF	0	0	protein
SULT1A1	3.351	0.0231173	0.298418	0.0026936	55	7	FALSE		2.45455	0	55	0	0.996214	entrez gene:6817	FALSE	0	SULT1A1	6341184	0.0441558	protein
SRI	4.49871	0	0.222286	0	1	8	FALSE		60	0	1	0	0.994366	entrez gene:6717	FALSE	0	SRI	0	0	protein
EPS15L1	3.97285	0	0.251708	0	1	7	FALSE		113	0	1	0	0.995213	entrez gene:58513	FALSE	0	EPS15L1	0	0	protein
USP9X	3.6936	0	0.270739	0	1	7	FALSE		291	0	1	0	0.995662	entrez gene:8239	FALSE	0	USP9X	0	0	protein
HOMER3	3.85714	0	0.259259	0	1	7	FALSE		180	0	1	0	0.995399	entrez gene:9454	FALSE	0	HOMER3	0	0	protein
RTRAF	4.12605	0	0.242363	0	1	8	FALSE		60	0	1	0	0.994966	entrez gene:51637	FALSE	0	RTRAF	0	0	protein
GTF3C2	3.64544	0	0.274315	0	1	8	FALSE		621	0	1	0	0.99574	entrez gene:2976	FALSE	0	GTF3C2	0	0	protein
BTNL8	5.31513	0	0.188142	0	1	8	FALSE		31	0	1	0	0.993051	entrez gene:79908	FALSE	0	BTNL8	0	0	protein
MTX1	4.89625	0	0.204238	0	1	8	FALSE		30	0	1	0	0.993726	entrez gene:4580	FALSE	0	MTX1	0	0	protein
SNHG28	3.9331	0	0.254253	0	1	8	FALSE		225	0	1	0	0.995277	entrez gene:284677	FALSE	0	SNHG28	0	0	protein
LSS	3.64544	0	0.274315	0	1	8	FALSE		621	0	1	0	0.99574	entrez gene:4047	FALSE	0	LSS	0	0	protein
TANGO6	3.64544	0	0.274315	0	1	8	FALSE		621	0	1	0	0.99574	entrez gene:79613	FALSE	0	TANGO6	0	0	protein
SRPK1	3.81739	0.000361319	0.261959	0	2	6	FALSE		142	0	2	0	0.995463	entrez gene:6732	FALSE	0	SRPK1	240580	0.503571	protein
MRPS26	4.20976	0	0.237543	0	1	8	FALSE		92	0	1	0	0.994831	entrez gene:64949	FALSE	0	MRPS26	0	0	protein
ZRANB2	4.35068	0	0.229849	0	1	8	FALSE		55	0	1	0	0.994604	entrez gene:9406	FALSE	0	ZRANB2	0	0	protein
NUDT21	4.02101	0	0.248694	0	1	8	FALSE		175	0	1	0	0.995135	entrez gene:11051	FALSE	0	NUDT21	0	0	protein
TBL1XR1	3.64544	0	0.274315	0	1	8	FALSE		621	0	1	0	0.99574	entrez gene:79718	FALSE	0	TBL1XR1	0	0	protein
FAM167A	4.17162	0	0.239715	0	1	6	FALSE		175	0	1	0	0.994893	entrez gene:83648	FALSE	0	FAM167A	0	0	protein
KLF16	3.96606	0	0.252139	0	1	8	FALSE		188	0	1	0	0.995224	entrez gene:83855	FALSE	0	KLF16	0	0	protein
SCYL3	3.85714	0	0.259259	0	1	7	FALSE		180	0	1	0	0.995399	entrez gene:57147	FALSE	0	SCYL3	0	0	protein
NHLRC2	3.86393	0.000743997	0.258804	0	3	8	FALSE		121.333	0	3	0	0.995388	entrez gene:374354	FALSE	0	NHLRC2	159140	0.352884	protein
NR1D1	3.85714	0	0.259259	0	1	7	FALSE		180	0	1	0	0.995399	entrez gene:9572	FALSE	0	NR1D1	0	0	protein
TMEM86B	5.12734	0	0.195033	0	1	7	FALSE		40	0	1	0	0.993354	entrez gene:255043	FALSE	0	TMEM86B	0	0	protein
TDRD3	3.39851	0.00043284	0.294246	0	2	6	FALSE		428	0	2	0	0.996138	entrez gene:81550	FALSE	0	TDRD3	277612	0.525862	protein
GREM2	3.64221	0	0.274559	0	1	6	FALSE		375	0	1	0	0.995745	entrez gene:64388	FALSE	0	GREM2	0	0	protein
DNAJC18	3.64544	0	0.274315	0	1	8	FALSE		621	0	1	0	0.99574	entrez gene:202052	FALSE	0	DNAJC18	0	0	protein
MOB1A	4.13801	0	0.241662	0	1	8	FALSE		121	0	1	0	0.994947	entrez gene:55233	FALSE	0	MOB1A	0	0	protein
BMPER	3.64221	0	0.274559	0	1	6	FALSE		375	0	1	0	0.995745	entrez gene:168667	FALSE	0	BMPER	0	0	protein
WDR19	3.96606	0	0.252139	0	1	8	FALSE		188	0	1	0	0.995224	entrez gene:57728	FALSE	0	WDR19	0	0	protein
RIT2	3.6936	0	0.270739	0	1	7	FALSE		291	0	1	0	0.995662	entrez gene:6014	FALSE	0	RIT2	0	0	protein
ASXL1	3.64544	0	0.274315	0	1	8	FALSE		621	0	1	0	0.99574	entrez gene:171023	FALSE	0	ASXL1	0	0	protein
PCYOX1	4.1086	0	0.243392	0	1	6	FALSE		139	0	1	0	0.994994	entrez gene:51449	FALSE	0	PCYOX1	0	0	protein
MOB2	4.2576	0	0.234874	0	1	8	FALSE		29	0	1	0	0.994754	entrez gene:81532	FALSE	0	MOB2	0	0	protein
RIT1	3.6936	0	0.270739	0	1	7	FALSE		291	0	1	0	0.995662	entrez gene:6016	FALSE	0	RIT1	0	0	protein
TMEM107	4.89625	0	0.204238	0	1	8	FALSE		30	0	1	0	0.993726	entrez gene:84314	FALSE	0	TMEM107	0	0	protein
CLN8	3.89657	0.016248	0.256636	0	30	7	FALSE		1.4	0	30	0	0.995336	entrez gene:2055	FALSE	0	CLN8	2329948	0.04	protein
AMOTL1	3.6936	0	0.270739	0	1	7	FALSE		291	0	1	0	0.995662	entrez gene:154810	FALSE	0	AMOTL1	0	0	protein
RPLP2	4.05979	0	0.246318	0	1	8	FALSE		123	0	1	0	0.995073	entrez gene:6181	FALSE	0	RPLP2	0	0	protein
UBA2	4.35068	0	0.229849	0	1	8	FALSE		55	0	1	0	0.994604	entrez gene:10054	FALSE	0	UBA2	0	0	protein
PLEKHA7	3.46122	0.00106111	0.288916	0.333333	3	6	FALSE		250.333	0	3	0	0.996037	entrez gene:144100	FALSE	0	PLEKHA7	328416	0.37092	protein
SUMO2	3.383	0.00687477	0.295596	0.0555556	9	6	FALSE		98.3333	0	9	0	0.996163	entrez gene:6613	FALSE	0	SUMO2	1021942	0.138104	protein
TOM1L2	4.35068	0	0.229849	0	1	8	FALSE		55	0	1	0	0.994604	entrez gene:146691	FALSE	0	TOM1L2	0	0	protein
LRRC15	3.9331	0	0.254253	0	1	8	FALSE		225	0	1	0	0.995277	entrez gene:131578	FALSE	0	LRRC15	0	0	protein
MTMR6	3.39851	0.00043284	0.294246	0	2	6	FALSE		428	0	2	0	0.996138	entrez gene:9107	FALSE	0	MTMR6	277612	0.525862	protein
H2AFX	4.27408	0	0.233969	0	1	8	FALSE		90	0	1	0	0.994728	entrez gene:3014	FALSE	0	H2AFX	0	0	protein
COPG1	4.1086	0	0.243392	0	1	6	FALSE		139	0	1	0	0.994994	entrez gene:22820	FALSE	0	COPG1	0	0	protein
EZR	3.57207	0.000154071	0.279949	0	2	6	FALSE		254.5	0	2	0	0.995858	entrez gene:7430	FALSE	0	EZR	84512	0.531447	protein
ARF6	3.31189	0.00265519	0.301942	0	6	6	FALSE		173.333	0	6	0	0.996277	entrez gene:382	FALSE	0	ARF6	1395694	0.203463	protein
RPL4	3.9331	0	0.254253	0	1	8	FALSE		225	0	1	0	0.995277	entrez gene:6124	FALSE	0	RPL4	0	0	protein
LOC100290337	3.75501	0.00104028	0.266311	0	3	7	FALSE		86	0	3	0	0.995564	entrez gene:100290337	FALSE	0	LOC100290337	129080	0.34	protein
POP4	4.17162	0	0.239715	0	1	6	FALSE		175	0	1	0	0.994893	entrez gene:10775	FALSE	0	POP4	0	0	protein
EPN1	3.64544	0	0.274315	0	1	8	FALSE		621	0	1	0	0.99574	entrez gene:29924	FALSE	0	EPN1	0	0	protein
UBFD1	4.05979	0	0.246318	0	1	8	FALSE		123	0	1	0	0.995073	entrez gene:56061	FALSE	0	UBFD1	0	0	protein
DDB2	3.97285	0	0.251708	0	1	7	FALSE		113	0	1	0	0.995213	entrez gene:1643	FALSE	0	DDB2	0	0	protein
DYNLT1	4.02036	7.03121e-05	0.248734	0	2	8	FALSE		77	0	2	0	0.995136	entrez gene:6993	FALSE	0	DYNLT1	33126	0.513514	protein
GBP1	4.05979	0	0.246318	0	1	8	FALSE		123	0	1	0	0.995073	entrez gene:2633	FALSE	0	GBP1	0	0	protein
TMEM203	4.12767	0.0247653	0.242268	0	40	6	FALSE		1.275	0	40	0	0.994964	entrez gene:94107	FALSE	0	TMEM203	9642950	0.0305556	protein
FAM84B	3.64221	0	0.274559	0	1	6	FALSE		375	0	1	0	0.995745	entrez gene:157638	FALSE	0	FAM84B	0	0	protein
DTWD2	4.17162	0	0.239715	0	1	6	FALSE		175	0	1	0	0.994893	entrez gene:285605	FALSE	0	DTWD2	0	0	protein
NOP56	4.02812	0	0.248255	0	1	6	FALSE		108	0	1	0	0.995124	entrez gene:10528	FALSE	0	NOP56	0	0	protein
RPS13	3.64544	0	0.274315	0	1	8	FALSE		621	0	1	0	0.99574	entrez gene:6207	FALSE	0	RPS13	0	0	protein
NUDCD1	4.20976	0	0.237543	0	1	8	FALSE		92	0	1	0	0.994831	entrez gene:84955	FALSE	0	NUDCD1	0	0	protein
SHLD2	3.41047	0.0193703	0.293215	0	49	7	FALSE		1.95745	0	48	0	0.996118	entrez gene:54537	FALSE	1	SHLD2	3493564	0.0531915	protein
COX4I1	3.87621	0.00054083	0.257984	0	3	8	FALSE		109	0	3	0	0.995368	entrez gene:1327	FALSE	0	COX4I1	394922	0.397059	protein
RAB23	3.43439	0.00925718	0.291173	0	45	7	FALSE		3.51111	0	45	0	0.99608	entrez gene:51715	FALSE	0	RAB23	6824648	0.132164	protein
KLHL22	4.02101	0	0.248694	0	1	8	FALSE		175	0	1	0	0.995135	entrez gene:84861	FALSE	0	KLHL22	0	0	protein
ARL6IP5	4.89625	0	0.204238	0	1	8	FALSE		30	0	1	0	0.993726	entrez gene:10550	FALSE	0	ARL6IP5	0	0	protein
RPS18	3.64544	0	0.274315	0	1	8	FALSE		621	0	1	0	0.99574	entrez gene:6222	FALSE	0	RPS18	0	0	protein
CAMK2D	4.00549	0.000131434	0.249657	0	2	8	FALSE		88.5	0	2	0	0.99516	entrez gene:817	FALSE	0	CAMK2D	107294	0.511696	protein
PMPCA	3.87621	0.00054083	0.257984	0	3	8	FALSE		109	0	3	0	0.995368	entrez gene:23203	FALSE	0	PMPCA	394922	0.397059	protein
ZNF865	3.64221	0	0.274559	0	1	6	FALSE		375	0	1	0	0.995745	entrez gene:100507290	FALSE	0	ZNF865	0	0	protein
DCUN1D1	3.89302	0.000158804	0.25687	0	2	8	FALSE		128	0	2	0	0.995341	entrez gene:54165	FALSE	0	DCUN1D1	43000	0.508	protein
PRDM16	3.88106	6.4786e-05	0.257662	0	2	8	FALSE		161	0	2	0	0.995361	entrez gene:63976	FALSE	0	PRDM16	74168	0.553633	protein
USHBP1	4.27408	0	0.233969	0	1	8	FALSE		90	0	1	0	0.994728	entrez gene:83878	FALSE	0	USHBP1	0	0	protein
NECTIN2	3.61345	0	0.276744	1	2	6	FALSE		263	0	2	0	0.995792	entrez gene:5819	FALSE	0	NECTIN2	0	0.557203	protein
COQ5	3.85714	0	0.259259	0	1	7	FALSE		180	0	1	0	0.995399	entrez gene:84274	FALSE	0	COQ5	0	0	protein
RPN1	3.31577	0.00316622	0.301589	0	4	6	FALSE		146.75	0	4	0	0.996271	entrez gene:6184	FALSE	0	RPN1	532794	0.260733	protein
TUBA1C	3.39043	0.000974604	0.294948	0	2	7	FALSE		400.5	0	2	0	0.996151	entrez gene:84790	FALSE	0	TUBA1C	231036	0.508917	protein
AFDN	2.69392	0.148302	0.371206	0.00170636	292	6	FALSE		4.04467	0	292	1	0.997272	entrez gene:4301	FALSE	0	AFDN	26164034	0.00523725	protein
UBQLN2	3.9331	0	0.254253	0	1	8	FALSE		225	0	1	0	0.995277	entrez gene:29978	FALSE	0	UBQLN2	0	0	protein
ZPR1	4.35068	0	0.229849	0	1	8	FALSE		55	0	1	0	0.994604	entrez gene:8882	FALSE	0	ZPR1	0	0	protein
ZNF497	3.64221	0	0.274559	0	1	6	FALSE		375	0	1	0	0.995745	entrez gene:162968	FALSE	0	ZNF497	0	0	protein
RPAP2	3.86555	0	0.258696	0	1	6	FALSE		235	0	1	0	0.995386	entrez gene:79871	FALSE	0	RPAP2	0	0	protein
WDR59	4.17162	0	0.239715	0	1	6	FALSE		175	0	1	0	0.994893	entrez gene:79726	FALSE	0	WDR59	0	0	protein
UNC45A	4.1086	0	0.243392	0	1	6	FALSE		139	0	1	0	0.994994	entrez gene:55898	FALSE	0	UNC45A	0	0	protein
SOCS6	3.6936	0	0.270739	0	1	7	FALSE		291	0	1	0	0.995662	entrez gene:9306	FALSE	0	SOCS6	0	0	protein
GNG5	4.1086	0	0.243392	0	1	6	FALSE		139	0	1	0	0.994994	entrez gene:2787	FALSE	0	GNG5	0	0	protein
ADK	4.17162	0	0.239715	0	1	6	FALSE		175	0	1	0	0.994893	entrez gene:132	FALSE	0	ADK	0	0	protein
DHX40	3.97285	0	0.251708	0	1	7	FALSE		113	0	1	0	0.995213	entrez gene:79665	FALSE	0	DHX40	0	0	protein
TXNL1	3.6936	0	0.270739	0	1	7	FALSE		291	0	1	0	0.995662	entrez gene:9352	FALSE	0	TXNL1	0	0	protein
NPEPL1	3.96606	0	0.252139	0	1	8	FALSE		188	0	1	0	0.995224	entrez gene:79716	FALSE	0	NPEPL1	0	0	protein
SYT5	3.85714	0	0.259259	0	1	7	FALSE		180	0	1	0	0.995399	entrez gene:6861	FALSE	0	SYT5	0	0	protein
CCT6A	3.94344	0.000324252	0.253586	0	2	7	FALSE		80	0	2	0	0.99526	entrez gene:908	FALSE	0	CCT6A	52536	0.503185	protein
ACO2	3.64544	0	0.274315	0	1	8	FALSE		621	0	1	0	0.99574	entrez gene:50	FALSE	0	ACO2	0	0	protein
PLEKHA1	3.6936	0	0.270739	0	1	7	FALSE		291	0	1	0	0.995662	entrez gene:59338	FALSE	0	PLEKHA1	0	0	protein
FAM129B	3.6936	0	0.270739	0	1	7	FALSE		291	0	1	0	0.995662	entrez gene:64855	FALSE	0	FAM129B	0	0	protein
TACSTD2	4.14674	0.000275814	0.241154	0	2	6	FALSE		95	0	2	0	0.994933	entrez gene:4070	FALSE	0	TACSTD2	54378	0.502674	protein
TKFC	4.05979	0	0.246318	0	1	8	FALSE		123	0	1	0	0.995073	entrez gene:26007	FALSE	0	TKFC	0	0	protein
ZSCAN21	3.64221	0	0.274559	0	1	6	FALSE		375	0	1	0	0.995745	entrez gene:7589	FALSE	0	ZSCAN21	0	0	protein
PAK2	4.05979	0	0.246318	0	1	8	FALSE		123	0	1	0	0.995073	entrez gene:5062	FALSE	0	PAK2	0	0	protein
YKT6	3.6936	0	0.270739	0	1	7	FALSE		291	0	1	0	0.995662	entrez gene:10652	FALSE	0	YKT6	0	0	protein
DNAJB4	3.64544	0	0.274315	0	1	8	FALSE		621	0	1	0	0.99574	entrez gene:11080	FALSE	0	DNAJB4	0	0	protein
STAU1	3.97317	5.9613e-05	0.251688	0	2	8	FALSE		128.5	0	2	0	0.995212	entrez gene:6780	FALSE	0	STAU1	25408	0.540254	protein
ABL2	3.64544	0	0.274315	0	1	8	FALSE		621	0	1	0	0.99574	entrez gene:27	FALSE	0	ABL2	0	0	protein
ALDOA	3.85714	0	0.259259	0	1	7	FALSE		180	0	1	0	0.995399	entrez gene:226	FALSE	0	ALDOA	0	0	protein
RBM18	4.43051	0	0.225708	0	1	8	FALSE		49	0	1	0	0.994476	entrez gene:92400	FALSE	0	RBM18	0	0	protein
ABCE1	4.1086	0	0.243392	0	1	6	FALSE		139	0	1	0	0.994994	entrez gene:6059	FALSE	0	ABCE1	0	0	protein
PSENEN	3.72366	0.000127297	0.268553	0	2	6	FALSE		171.5	0	2	0	0.995614	entrez gene:55851	FALSE	0	PSENEN	45736	0.527864	protein
LRRC47	3.86555	0	0.258696	0	1	6	FALSE		235	0	1	0	0.995386	entrez gene:57470	FALSE	0	LRRC47	0	0	protein
SERBP1	3.72366	0.000127297	0.268553	0	2	6	FALSE		171.5	0	2	0	0.995614	entrez gene:26135	FALSE	0	SERBP1	45736	0.527864	protein
RRM2B	3.64544	0	0.274315	0	1	8	FALSE		621	0	1	0	0.99574	entrez gene:50484	FALSE	0	RRM2B	0	0	protein
WDR18	4.1086	0	0.243392	0	1	6	FALSE		139	0	1	0	0.994994	entrez gene:57418	FALSE	0	WDR18	0	0	protein
RRM2	3.64544	0	0.274315	0	1	8	FALSE		621	0	1	0	0.99574	entrez gene:6241	FALSE	0	RRM2	0	0	protein
HAGH	3.85714	0	0.259259	0	1	7	FALSE		180	0	1	0	0.995399	entrez gene:3029	FALSE	0	HAGH	0	0	protein
ZNF444	3.64221	0	0.274559	0	1	6	FALSE		375	0	1	0	0.995745	entrez gene:55311	FALSE	0	ZNF444	0	0	protein
HSD3B7	3.63219	4.73505e-05	0.275316	0	2	6	FALSE		210	0	2	0	0.995761	entrez gene:80270	FALSE	0	HSD3B7	59074	0.540052	protein
OIT3	4.17162	0	0.239715	0	1	6	FALSE		175	0	1	0	0.994893	entrez gene:170392	FALSE	0	OIT3	0	0	protein
PPP1CB	4.37524	0	0.228559	0	1	8	FALSE		43	0	1	0	0.994565	entrez gene:5500	FALSE	0	PPP1CB	0	0	protein
KLHL40	3.9095	0.000130191	0.255787	0	2	7	FALSE		59.5	0	2	0	0.995315	entrez gene:131377	FALSE	0	KLHL40	10312	0.508696	protein
ELF2	4.27408	0	0.233969	0	1	8	FALSE		90	0	1	0	0.994728	entrez gene:1998	FALSE	0	ELF2	0	0	protein
KLHL9	4.37524	0	0.228559	0	1	8	FALSE		43	0	1	0	0.994565	entrez gene:55958	FALSE	0	KLHL9	0	0	protein
GAS7	4.0585	0	0.246396	0	1	8	FALSE		134	0	1	0	0.995075	entrez gene:8522	FALSE	0	GAS7	0	0	protein
DNAJB7	3.64544	0	0.274315	0	1	8	FALSE		621	0	1	0	0.99574	entrez gene:150353	FALSE	0	DNAJB7	0	0	protein
CCNF	3.21558	0.00139831	0.310986	0	2	6	FALSE		498	0	2	0	0.996432	entrez gene:899	FALSE	0	CCNF	552194	0.511843	protein
UBAP2	3.49644	0.000597113	0.286005	0	2	8	FALSE		423	0	2	0	0.99598	entrez gene:55833	FALSE	0	UBAP2	280484	0.519065	protein
LMO2	3.6936	0	0.270739	0	1	7	FALSE		291	0	1	0	0.995662	entrez gene:4005	FALSE	0	LMO2	0	0	protein
PHF11	4.63639	0	0.215685	0	1	8	FALSE		17	0	1	0	0.994144	entrez gene:51131	FALSE	0	PHF11	0	0	protein
ZFP14	3.97285	0	0.251708	0	1	7	FALSE		113	0	1	0	0.995213	entrez gene:57677	FALSE	0	ZFP14	0	0	protein
CLDN1	3.86555	0	0.258696	0	1	6	FALSE		235	0	1	0	0.995386	entrez gene:9076	FALSE	0	CLDN1	0	0	protein
ZNF514	4.15805	0	0.240497	0	1	7	FALSE		53	0	1	0	0.994915	entrez gene:84874	FALSE	0	ZNF514	0	0	protein
DDX39B	3.64544	0	0.274315	0	1	8	FALSE		621	0	1	0	0.99574	entrez gene:7919	FALSE	0	DDX39B	0	0	protein
MFSD5	5.12734	0	0.195033	0	1	7	FALSE		40	0	1	0	0.993354	entrez gene:84975	FALSE	0	MFSD5	0	0	protein
ABCA2	5.31513	0	0.188142	0	1	8	FALSE		31	0	1	0	0.993051	entrez gene:20	FALSE	0	ABCA2	0	0	protein
ZSCAN2	3.64221	0	0.274559	0	1	6	FALSE		375	0	1	0	0.995745	entrez gene:54993	FALSE	0	ZSCAN2	0	0	protein
CLPB	3.9053	0.0019432	0.256062	0	2	6	FALSE		157	0	2	0	0.995322	entrez gene:81570	FALSE	0	CLPB	207274	0.501608	protein
ENG	3.86555	0	0.258696	0	1	6	FALSE		235	0	1	0	0.995386	entrez gene:2022	FALSE	0	ENG	0	0	protein
LRRC73	3.85714	0	0.259259	0	1	7	FALSE		180	0	1	0	0.995399	entrez gene:221424	FALSE	0	LRRC73	0	0	protein
ZNF550	4.15805	0	0.240497	0	1	7	FALSE		53	0	1	0	0.994915	entrez gene:162972	FALSE	0	ZNF550	0	0	protein
CCNL2	3.97285	0	0.251708	0	1	7	FALSE		113	0	1	0	0.995213	entrez gene:81669	FALSE	0	CCNL2	0	0	protein
CSK	3.39851	0.00043284	0.294246	0	2	6	FALSE		428	0	2	0	0.996138	entrez gene:1445	FALSE	0	CSK	277612	0.525862	protein
TMX3	4.1086	0	0.243392	0	1	6	FALSE		139	0	1	0	0.994994	entrez gene:54495	FALSE	0	TMX3	0	0	protein
C8orf82	4.02101	0	0.248694	0	1	8	FALSE		175	0	1	0	0.995135	entrez gene:414919	FALSE	0	C8orf82	0	0	protein
MYO16	4.0585	0	0.246396	0	1	8	FALSE		134	0	1	0	0.995075	entrez gene:23026	FALSE	0	MYO16	0	0	protein
ZBTB2	4.02812	0	0.248255	0	1	6	FALSE		108	0	1	0	0.995124	entrez gene:57621	FALSE	0	ZBTB2	0	0	protein
MTIF3	4.02101	0	0.248694	0	1	8	FALSE		175	0	1	0	0.995135	entrez gene:219402	FALSE	0	MTIF3	0	0	protein
FOXR2	4.12605	0	0.242363	0	1	8	FALSE		60	0	1	0	0.994966	entrez gene:139628	FALSE	0	FOXR2	0	0	protein
CLTC	3.61506	0.000984306	0.27662	0	2	8	FALSE		335	0	2	0	0.995789	entrez gene:1213	FALSE	0	CLTC	702160	0.502256	protein
KDM3B	3.64544	0	0.274315	0	1	8	FALSE		621	0	1	0	0.99574	entrez gene:51780	FALSE	0	KDM3B	0	0	protein
PSMC3IP	3.64221	0	0.274559	0	1	6	FALSE		375	0	1	0	0.995745	entrez gene:29893	FALSE	0	PSMC3IP	0	0	protein
GRK2	3.64544	0	0.274315	0	1	8	FALSE		621	0	1	0	0.99574	entrez gene:156	FALSE	0	GRK2	0	0	protein
ZNF267	3.97285	0	0.251708	0	1	7	FALSE		113	0	1	0	0.995213	entrez gene:10308	FALSE	0	ZNF267	0	0	protein
DDX47	4.17162	0	0.239715	0	1	6	FALSE		175	0	1	0	0.994893	entrez gene:51202	FALSE	0	DDX47	0	0	protein
CRBN	3.53846	0.000441849	0.282609	0	2	8	FALSE		398	0	2	0	0.995912	entrez gene:51185	FALSE	0	CRBN	217772	0.519634	protein
NEDD1	3.3733	0.00108132	0.296445	0	3	6	FALSE		300.667	0	3	0	0.996178	entrez gene:121441	FALSE	0	NEDD1	495846	0.355476	protein
NCOA2	3.64544	0	0.274315	0	1	8	FALSE		621	0	1	0	0.99574	entrez gene:10499	FALSE	0	NCOA2	0	0	protein
PRMT2	3.85714	0	0.259259	0	1	7	FALSE		180	0	1	0	0.995399	entrez gene:3275	FALSE	0	PRMT2	0	0	protein
KCTD3	3.28151	0.000785394	0.304738	0	2	7	FALSE		456	0	2	0	0.996326	entrez gene:51133	FALSE	0	KCTD3	333504	0.515289	protein
SLC3A2	3.46509	0.000761142	0.288592	0	2	7	FALSE		176.5	0	2	0	0.99603	entrez gene:6520	FALSE	0	SLC3A2	36394	0.502865	protein
AK3	4.49871	0	0.222286	0	1	8	FALSE		60	0	1	0	0.994366	entrez gene:50808	FALSE	0	AK3	0	0	protein
TMOD3	4.35068	0	0.229849	0	1	8	FALSE		55	0	1	0	0.994604	entrez gene:29766	FALSE	0	TMOD3	0	0	protein
CARHSP1	4.13801	0	0.241662	0	1	8	FALSE		121	0	1	0	0.994947	entrez gene:23589	FALSE	0	CARHSP1	0	0	protein
NFKBIB	3.64544	0	0.274315	0	1	8	FALSE		621	0	1	0	0.99574	entrez gene:4793	FALSE	0	NFKBIB	0	0	protein
ATXN10	4.1086	0	0.243392	0	1	6	FALSE		139	0	1	0	0.994994	entrez gene:25814	FALSE	0	ATXN10	0	0	protein
LOC100290651	4.43051	0	0.225708	0	1	8	FALSE		49	0	1	0	0.994476	entrez gene:100290651	FALSE	0	LOC100290651	0	0	protein
ACAD9	3.95249	3.94299e-05	0.253005	0	2	8	FALSE		133.5	0	2	0	0.995246	entrez gene:28976	FALSE	0	ACAD9	45530	0.599548	protein
CD79A	4.17162	0	0.239715	0	1	6	FALSE		175	0	1	0	0.994893	entrez gene:973	FALSE	0	CD79A	0	0	protein
TRMT2A	4.17162	0	0.239715	0	1	6	FALSE		175	0	1	0	0.994893	entrez gene:27037	FALSE	0	TRMT2A	0	0	protein
ELAVL1	3.68908	0.00305317	0.271071	0	3	7	FALSE		120	0	3	0	0.99567	entrez gene:1994	FALSE	0	ELAVL1	584994	0.339031	protein
PPP2R2B	3.64544	0	0.274315	0	1	8	FALSE		621	0	1	0	0.99574	entrez gene:5521	FALSE	0	PPP2R2B	0	0	protein
TRIP10	3.73626	0.000198715	0.267647	0	2	7	FALSE		157	0	2	0	0.995594	entrez gene:9322	FALSE	0	TRIP10	50706	0.514851	protein
ZNF324	3.64221	0	0.274559	0	1	6	FALSE		375	0	1	0	0.995745	entrez gene:25799	FALSE	0	ZNF324	0	0	protein
NEPRO	3.9331	0	0.254253	0	1	8	FALSE		225	0	1	0	0.995277	entrez gene:25871	FALSE	0	NEPRO	0	0	protein
CDA	3.96606	0	0.252139	0	1	8	FALSE		188	0	1	0	0.995224	entrez gene:978	FALSE	0	CDA	0	0	protein
ESRP2	3.64544	0	0.274315	0	1	8	FALSE		621	0	1	0	0.99574	entrez gene:80004	FALSE	0	ESRP2	0	0	protein
NUP50	4.1225	0	0.242572	0	1	8	FALSE		66	0	1	0	0.994972	entrez gene:10762	FALSE	0	NUP50	0	0	protein
BRD8	3.64544	0	0.274315	0	1	8	FALSE		621	0	1	0	0.99574	entrez gene:10902	FALSE	0	BRD8	0	0	protein
MBNL3	3.64544	0	0.274315	0	1	8	FALSE		621	0	1	0	0.99574	entrez gene:55796	FALSE	0	MBNL3	0	0	protein
MAPK7	3.64544	0	0.274315	0	1	8	FALSE		621	0	1	0	0.99574	entrez gene:5598	FALSE	0	MAPK7	0	0	protein
NCOA4	3.9331	0	0.254253	0	1	8	FALSE		225	0	1	0	0.995277	entrez gene:8031	FALSE	0	NCOA4	0	0	protein
BTNL9	3.93116	0	0.254378	1	2	6	FALSE		110.5	0	2	0	0.99528	entrez gene:153579	FALSE	0	BTNL9	0	0.560914	protein
HADH	4.49871	0	0.222286	0	1	8	FALSE		60	0	1	0	0.994366	entrez gene:3033	FALSE	0	HADH	0	0	protein
PLCH1	3.6936	0	0.270739	0	1	7	FALSE		291	0	1	0	0.995662	entrez gene:23007	FALSE	0	PLCH1	0	0	protein
ZNF460	3.49903	0.00213972	0.285793	0.333333	3	6	FALSE		180.333	0	3	0	0.995976	entrez gene:10794	FALSE	0	ZNF460	169582	0.340265	protein
PSMG3	4.12605	0	0.242363	0	1	8	FALSE		60	0	1	0	0.994966	entrez gene:84262	FALSE	0	PSMG3	0	0	protein
HDAC2	3.96606	0	0.252139	0	1	8	FALSE		188	0	1	0	0.995224	entrez gene:3066	FALSE	0	HDAC2	0	0	protein
ZXDC	3.64221	0	0.274559	0	1	6	FALSE		375	0	1	0	0.995745	entrez gene:79364	FALSE	0	ZXDC	0	0	protein
SNX21	4.17162	0	0.239715	0	1	6	FALSE		175	0	1	0	0.994893	entrez gene:90203	FALSE	0	SNX21	0	0	protein
VAT1	3.96606	0	0.252139	0	1	8	FALSE		188	0	1	0	0.995224	entrez gene:10493	FALSE	0	VAT1	0	0	protein
GCAT	4.17162	0	0.239715	0	1	6	FALSE		175	0	1	0	0.994893	entrez gene:23464	FALSE	0	GCAT	0	0	protein
CSAG1	4.13801	0	0.241662	0	1	8	FALSE		121	0	1	0	0.994947	entrez gene:158511	FALSE	0	CSAG1	0	0	protein
MTMR11	4.43051	0	0.225708	0	1	8	FALSE		49	0	1	0	0.994476	entrez gene:10903	FALSE	0	MTMR11	0	0	protein
ACD	3.96606	0	0.252139	0	1	8	FALSE		188	0	1	0	0.995224	entrez gene:65057	FALSE	0	ACD	0	0	protein
RBAK	3.64221	0	0.274559	0	1	6	FALSE		375	0	1	0	0.995745	entrez gene:57786	FALSE	0	RBAK	0	0	protein
MPHOSPH9	3.6936	0	0.270739	0	1	7	FALSE		291	0	1	0	0.995662	entrez gene:10198	FALSE	0	MPHOSPH9	0	0	protein
KIF11	3.64544	0	0.274315	0	1	8	FALSE		621	0	1	0	0.99574	entrez gene:3832	FALSE	0	KIF11	0	0	protein
P2RX2	4.14674	0.000275814	0.241154	0	2	6	FALSE		95	0	2	0	0.994933	entrez gene:22953	FALSE	0	P2RX2	54378	0.502674	protein
ERCC8	3.64544	0	0.274315	0	1	8	FALSE		621	0	1	0	0.99574	entrez gene:1161	FALSE	0	ERCC8	0	0	protein
TRAF2	3.59438	0.000525481	0.278212	0	2	8	FALSE		355.5	0	2	0	0.995822	entrez gene:7186	FALSE	0	TRAF2	425574	0.512283	protein
FAM171B	3.6936	0	0.270739	0	1	7	FALSE		291	0	1	0	0.995662	entrez gene:165215	FALSE	0	FAM171B	0	0	protein
FAM83B	3.6936	0	0.270739	0	1	7	FALSE		291	0	1	0	0.995662	entrez gene:222584	FALSE	0	FAM83B	0	0	protein
ARHGEF10	3.64544	0	0.274315	0	1	8	FALSE		621	0	1	0	0.99574	entrez gene:9639	FALSE	0	ARHGEF10	0	0	protein
FAM204A	4.05979	0	0.246318	0	1	8	FALSE		123	0	1	0	0.995073	entrez gene:63877	FALSE	0	FAM204A	0	0	protein
ACTC1	4.0585	0	0.246396	0	1	8	FALSE		134	0	1	0	0.995075	entrez gene:70	FALSE	0	ACTC1	0	0	protein
CRY2	3.64544	0	0.274315	0	1	8	FALSE		621	0	1	0	0.99574	entrez gene:1408	FALSE	0	CRY2	0	0	protein
ZNF480	3.64221	0	0.274559	0	1	6	FALSE		375	0	1	0	0.995745	entrez gene:147657	FALSE	0	ZNF480	0	0	protein
NUPR1	3.94602	0.000213323	0.25342	0	2	7	FALSE		78	0	2	0	0.995256	entrez gene:26471	FALSE	0	NUPR1	69166	0.506579	protein
OPA3	4.02101	0	0.248694	0	1	8	FALSE		175	0	1	0	0.995135	entrez gene:80207	FALSE	0	OPA3	0	0	protein
RNF40	4.1225	0	0.242572	0	1	8	FALSE		66	0	1	0	0.994972	entrez gene:9810	FALSE	0	RNF40	0	0	protein
PPP5C	3.64544	0	0.274315	0	1	8	FALSE		621	0	1	0	0.99574	entrez gene:5536	FALSE	0	PPP5C	0	0	protein
EID1	3.67227	0.000360253	0.272311	0	2	7	FALSE		184	0	2	0	0.995697	entrez gene:23741	FALSE	0	EID1	79728	0.509749	protein
CREB3L1	5.12734	0	0.195033	0	1	7	FALSE		40	0	1	0	0.993354	entrez gene:90993	FALSE	0	CREB3L1	0	0	protein
TRAF1	3.59438	0.000525481	0.278212	0	2	8	FALSE		355.5	0	2	0	0.995822	entrez gene:7185	FALSE	0	TRAF1	425574	0.512283	protein
SUPT6H	3.64544	0	0.274315	0	1	8	FALSE		621	0	1	0	0.99574	entrez gene:6830	FALSE	0	SUPT6H	0	0	protein
TRAP1	3.95249	3.94299e-05	0.253005	0	2	8	FALSE		133.5	0	2	0	0.995246	entrez gene:10131	FALSE	0	TRAP1	45530	0.599548	protein
UBXN1	4.35068	0	0.229849	0	1	8	FALSE		55	0	1	0	0.994604	entrez gene:51035	FALSE	0	UBXN1	0	0	protein
SLC19A1	3.6936	0	0.270739	0	1	7	FALSE		291	0	1	0	0.995662	entrez gene:6573	FALSE	0	SLC19A1	0	0	protein
ACP2	5.31513	0	0.188142	0	1	8	FALSE		31	0	1	0	0.993051	entrez gene:53	FALSE	0	ACP2	0	0	protein
NOL3	4.12605	0	0.242363	0	1	8	FALSE		60	0	1	0	0.994966	entrez gene:8996	FALSE	0	NOL3	0	0	protein
TRIP11	3.6936	0	0.270739	0	1	7	FALSE		291	0	1	0	0.995662	entrez gene:9321	FALSE	0	TRIP11	0	0	protein
HPS5	3.64544	0	0.274315	0	1	8	FALSE		621	0	1	0	0.99574	entrez gene:11234	FALSE	0	HPS5	0	0	protein
CCNT2	4.02812	0	0.248255	0	1	6	FALSE		108	0	1	0	0.995124	entrez gene:905	FALSE	0	CCNT2	0	0	protein
FGD5	3.68552	0.000277706	0.271332	0	2	6	FALSE		211.5	0	2	0	0.995675	entrez gene:152273	FALSE	0	FGD5	98742	0.515931	protein
EDN3	3.52359	0.00144697	0.283801	0	2	6	FALSE		275	0	2	0	0.995936	entrez gene:1908	FALSE	0	EDN3	633050	0.509294	protein
MRPL23	4.17162	0	0.239715	0	1	6	FALSE		175	0	1	0	0.994893	entrez gene:6150	FALSE	0	MRPL23	0	0	protein
EIF4G2	3.39851	0.00043284	0.294246	0	2	6	FALSE		428	0	2	0	0.996138	entrez gene:1982	FALSE	0	EIF4G2	277612	0.525862	protein
STX19	4.63639	0	0.215685	0	1	8	FALSE		17	0	1	0	0.994144	entrez gene:415117	FALSE	0	STX19	0	0	protein
ALDH18A1	3.98998	0.000551204	0.250628	0	2	6	FALSE		83.5	0	2	0	0.995185	entrez gene:5832	FALSE	0	ALDH18A1	106318	0.5	protein
SNW1	3.53361	0.000227747	0.282996	0	2	8	FALSE		404.5	0	2	0	0.99592	entrez gene:22938	FALSE	0	SNW1	169772	0.532322	protein
SARS2	4.02101	0	0.248694	0	1	8	FALSE		175	0	1	0	0.995135	entrez gene:54938	FALSE	0	SARS2	0	0	protein
PGAM2	4.35068	0	0.229849	0	1	8	FALSE		55	0	1	0	0.994604	entrez gene:5224	FALSE	0	PGAM2	0	0	protein
UBE4B	4.35068	0	0.229849	0	1	8	FALSE		55	0	1	0	0.994604	entrez gene:10277	FALSE	0	UBE4B	0	0	protein
CEP170	3.64544	0	0.274315	0	1	8	FALSE		621	0	1	0	0.99574	entrez gene:9859	FALSE	0	CEP170	0	0	protein
LRCH3	4.13801	0	0.241662	0	1	8	FALSE		121	0	1	0	0.994947	entrez gene:84859	FALSE	0	LRCH3	0	0	protein
SLK	3.64544	0	0.274315	0	1	8	FALSE		621	0	1	0	0.99574	entrez gene:9748	FALSE	0	SLK	0	0	protein
STK24	3.49644	0.000597113	0.286005	0	2	8	FALSE		423	0	2	0	0.99598	entrez gene:8428	FALSE	0	STK24	280484	0.519065	protein
BOLL	3.9331	0	0.254253	0	1	8	FALSE		225	0	1	0	0.995277	entrez gene:66037	FALSE	0	BOLL	0	0	protein
MPST	4.49871	0	0.222286	0	1	8	FALSE		60	0	1	0	0.994366	entrez gene:4357	FALSE	0	MPST	0	0	protein
GORASP1	3.96542	0	0.25218	0	1	8	FALSE		62	0	1	0	0.995225	entrez gene:64689	FALSE	0	GORASP1	0	0	protein
ZNF430	3.64221	0	0.274559	0	1	6	FALSE		375	0	1	0	0.995745	entrez gene:80264	FALSE	0	ZNF430	0	0	protein
KLHL13	3.9331	0	0.254253	0	1	8	FALSE		225	0	1	0	0.995277	entrez gene:90293	FALSE	0	KLHL13	0	0	protein
CKAP2	3.64544	0	0.274315	0	1	8	FALSE		621	0	1	0	0.99574	entrez gene:26586	FALSE	0	CKAP2	0	0	protein
SPANXN2	4.15805	0	0.240497	0	1	7	FALSE		53	0	1	0	0.994915	entrez gene:494119	FALSE	0	SPANXN2	0	0	protein
LIMA1	3.60633	0.000611186	0.27729	0	3	7	FALSE		156	0	3	0	0.995803	entrez gene:51474	FALSE	0	LIMA1	288854	0.353881	protein
LMO7	3.86555	0	0.258696	0	1	6	FALSE		235	0	1	0	0.995386	entrez gene:4008	FALSE	0	LMO7	0	0	protein
PSME3	4.27408	0	0.233969	0	1	8	FALSE		90	0	1	0	0.994728	entrez gene:10197	FALSE	0	PSME3	0	0	protein
SF3B4	3.9331	0	0.254253	0	1	8	FALSE		225	0	1	0	0.995277	entrez gene:10262	FALSE	0	SF3B4	0	0	protein
FAXC	4.15805	0	0.240497	0	1	7	FALSE		53	0	1	0	0.994915	entrez gene:84553	FALSE	0	FAXC	0	0	protein
LZTS3	3.85714	0	0.259259	0	1	7	FALSE		180	0	1	0	0.995399	entrez gene:9762	FALSE	0	LZTS3	0	0	protein
CCT2	3.97285	0	0.251708	0	1	7	FALSE		113	0	1	0	0.995213	entrez gene:10576	FALSE	0	CCT2	0	0	protein
CRTC1	3.9331	0	0.254253	0	1	8	FALSE		225	0	1	0	0.995277	entrez gene:23373	FALSE	0	CRTC1	0	0	protein
COX8A	3.95249	3.94299e-05	0.253005	0	2	8	FALSE		133.5	0	2	0	0.995246	entrez gene:1351	FALSE	0	COX8A	45530	0.599548	protein
RBBP5	4.27408	0	0.233969	0	1	8	FALSE		90	0	1	0	0.994728	entrez gene:5929	FALSE	0	RBBP5	0	0	protein
NIPSNAP2	3.87524	5.52036e-05	0.258048	0	2	8	FALSE		155.5	0	2	0	0.99537	entrez gene:2631	FALSE	0	NIPSNAP2	53404	0.563869	protein
BAIAP2L1	3.85714	0	0.259259	0	1	7	FALSE		180	0	1	0	0.995399	entrez gene:55971	FALSE	0	BAIAP2L1	0	0	protein
PSMA2	4.12605	0	0.242363	0	1	8	FALSE		60	0	1	0	0.994966	entrez gene:5683	FALSE	0	PSMA2	0	0	protein
WDHD1	3.64544	0	0.274315	0	1	8	FALSE		621	0	1	0	0.99574	entrez gene:11169	FALSE	0	WDHD1	0	0	protein
JCAD	3.61345	0	0.276744	1	2	6	FALSE		263	0	2	0	0.995792	entrez gene:57608	FALSE	0	JCAD	0	0.557203	protein
PARN	4.41015	0	0.22675	0	1	8	FALSE		47	0	1	0	0.994509	entrez gene:5073	FALSE	0	PARN	0	0	protein
ZNF746	3.40562	0.00159588	0.293632	0	4	6	FALSE		201.75	0	4	0	0.996126	entrez gene:155061	FALSE	0	ZNF746	584974	0.278819	protein
HSF2	3.64544	0	0.274315	0	1	8	FALSE		621	0	1	0	0.99574	entrez gene:3298	FALSE	0	HSF2	0	0	protein
SUV39H1	4.1225	0	0.242572	0	1	8	FALSE		66	0	1	0	0.994972	entrez gene:6839	FALSE	0	SUV39H1	0	0	protein
QARS	3.62088	0.000510972	0.276176	0	2	8	FALSE		334	0	2	0	0.99578	entrez gene:5859	FALSE	0	QARS	174640	0.506849	protein
SART1	4.02101	0	0.248694	0	1	8	FALSE		175	0	1	0	0.995135	entrez gene:9092	FALSE	0	SART1	0	0	protein
NECTIN4	3.6936	0	0.270739	0	1	7	FALSE		291	0	1	0	0.995662	entrez gene:81607	FALSE	0	NECTIN4	0	0	protein
DHX8	3.883	0.000595124	0.257533	0	3	7	FALSE		89.6667	0	3	0	0.995357	entrez gene:1659	FALSE	0	DHX8	182248	0.354667	protein
ANXA1	3.85553	0.00376569	0.259368	0	3	8	FALSE		112	0	3	0	0.995402	entrez gene:301	FALSE	0	ANXA1	1009226	0.336364	protein
TMPO	3.4108	0.00112365	0.293187	0	3	6	FALSE		246	0	3	0	0.996118	entrez gene:7112	FALSE	0	TMPO	431142	0.355588	protein
EPB41L4A	3.64221	0	0.274559	0	1	6	FALSE		375	0	1	0	0.995745	entrez gene:64097	FALSE	0	EPB41L4A	0	0	protein
PRAF2	4.1086	0	0.243392	0	1	6	FALSE		139	0	1	0	0.994994	entrez gene:11230	FALSE	0	PRAF2	0	0	protein
FTL	4.37524	0	0.228559	0	1	8	FALSE		43	0	1	0	0.994565	entrez gene:2512	FALSE	0	FTL	0	0	protein
BIRC3	3.3788	0.00185785	0.295963	0	4	7	FALSE		203.5	0	4	0	0.996169	entrez gene:330	FALSE	0	BIRC3	630302	0.272911	protein
METTL14	3.64544	0	0.274315	0	1	8	FALSE		621	0	1	0	0.99574	entrez gene:57721	FALSE	0	METTL14	0	0	protein
FAM209A	5.12734	0	0.195033	0	1	7	FALSE		40	0	1	0	0.993354	entrez gene:200232	FALSE	0	FAM209A	0	0	protein
ZNF609	3.59438	0.000525481	0.278212	0	2	8	FALSE		355.5	0	2	0	0.995822	entrez gene:23060	FALSE	0	ZNF609	425574	0.512283	protein
VPS13B	3.64544	0	0.274315	0	1	8	FALSE		621	0	1	0	0.99574	entrez gene:157680	FALSE	0	VPS13B	0	0	protein
JPH3	3.86555	0	0.258696	0	1	6	FALSE		235	0	1	0	0.995386	entrez gene:57338	FALSE	0	JPH3	0	0	protein
MTO1	3.64544	0	0.274315	0	1	8	FALSE		621	0	1	0	0.99574	entrez gene:25821	FALSE	0	MTO1	0	0	protein
ARHGAP12	3.50032	0.000917494	0.285688	0	3	6	FALSE		183	0	3	0	0.995974	entrez gene:94134	FALSE	0	ARHGAP12	196990	0.351351	protein
YWHAQ	3.52812	0.000396665	0.283437	0.333333	3	6	FALSE		211.333	0	3	0	0.995929	entrez gene:10971	FALSE	0	YWHAQ	104454	0.378815	protein
MEGF11	3.85714	0	0.259259	0	1	7	FALSE		180	0	1	0	0.995399	entrez gene:84465	FALSE	0	MEGF11	0	0	protein
ATP5PO	3.8148	0.000331311	0.262137	0	2	8	FALSE		91.5	0	2	0	0.995467	entrez gene:539	FALSE	0	ATP5PO	17372	0.505587	protein
TBCD	3.64544	0	0.274315	0	1	8	FALSE		621	0	1	0	0.99574	entrez gene:6904	FALSE	0	TBCD	0	0	protein
PXDN	3.64221	0	0.274559	0	1	6	FALSE		375	0	1	0	0.995745	entrez gene:7837	FALSE	0	PXDN	0	0	protein
HINT2	3.95249	3.94299e-05	0.253005	0	2	8	FALSE		133.5	0	2	0	0.995246	entrez gene:84681	FALSE	0	HINT2	45530	0.599548	protein
MRTFB	3.64544	0	0.274315	0	1	8	FALSE		621	0	1	0	0.99574	entrez gene:57496	FALSE	0	MRTFB	0	0	protein
SYVN1	3.96606	0	0.252139	0	1	8	FALSE		188	0	1	0	0.995224	entrez gene:84447	FALSE	0	SYVN1	0	0	protein
TREX1	4.43407	0	0.225527	0	1	8	FALSE		45	0	1	0	0.99447	entrez gene:11277	FALSE	0	TREX1	0	0	protein
MUC7	4.734	0	0.211238	0	1	8	FALSE		51	0	1	0	0.993987	entrez gene:4589	FALSE	0	MUC7	0	0	protein
RIOK1	3.96606	0	0.252139	0	1	8	FALSE		188	0	1	0	0.995224	entrez gene:83732	FALSE	0	RIOK1	0	0	protein
MRTFA	3.64544	0	0.274315	0	1	8	FALSE		621	0	1	0	0.99574	entrez gene:57591	FALSE	0	MRTFA	0	0	protein
CBWD6	4.17162	0	0.239715	0	1	6	FALSE		175	0	1	0	0.994893	entrez gene:728013	FALSE	0	CBWD6	0	0	protein
ADSL	4.63639	0	0.215685	0	1	8	FALSE		17	0	1	0	0.994144	entrez gene:158	FALSE	0	ADSL	0	0	protein
GAPVD1	3.52553	0.00166116	0.283645	0	2	6	FALSE		380	0	2	0	0.995933	entrez gene:26130	FALSE	0	GAPVD1	627456	0.505333	protein
TUBB4B	3.96606	0	0.252139	0	1	8	FALSE		188	0	1	0	0.995224	entrez gene:10383	FALSE	0	TUBB4B	0	0	protein
FANCL	4.13801	0	0.241662	0	1	8	FALSE		121	0	1	0	0.994947	entrez gene:55120	FALSE	0	FANCL	0	0	protein
LACTB2	4.49871	0	0.222286	0	1	8	FALSE		60	0	1	0	0.994366	entrez gene:51110	FALSE	0	LACTB2	0	0	protein
RPA3	3.64544	0	0.274315	0	1	8	FALSE		621	0	1	0	0.99574	entrez gene:6119	FALSE	0	RPA3	0	0	protein
RPA2	3.64544	0	0.274315	0	1	8	FALSE		621	0	1	0	0.99574	entrez gene:6118	FALSE	0	RPA2	0	0	protein
DNAJC7	3.53361	0.000227747	0.282996	0	2	8	FALSE		404.5	0	2	0	0.99592	entrez gene:7266	FALSE	0	DNAJC7	169772	0.532322	protein
FOXH1	3.9331	0	0.254253	0	1	8	FALSE		225	0	1	0	0.995277	entrez gene:8928	FALSE	0	FOXH1	0	0	protein
MEPCE	4.02812	0	0.248255	0	1	6	FALSE		108	0	1	0	0.995124	entrez gene:56257	FALSE	0	MEPCE	0	0	protein
MZT1	4.22334	0	0.23678	0	1	7	FALSE		46	0	1	0	0.994809	entrez gene:440145	FALSE	0	MZT1	0	0	protein
MTIF2	3.95249	3.94299e-05	0.253005	0	2	8	FALSE		133.5	0	2	0	0.995246	entrez gene:4528	FALSE	0	MTIF2	45530	0.599548	protein
MED19	3.64544	0	0.274315	0	1	8	FALSE		621	0	1	0	0.99574	entrez gene:219541	FALSE	0	MED19	0	0	protein
CCAR2	3.64544	0	0.274315	0	1	8	FALSE		621	0	1	0	0.99574	entrez gene:57805	FALSE	0	CCAR2	0	0	protein
ATP6AP2	5.12734	0	0.195033	0	1	7	FALSE		40	0	1	0	0.993354	entrez gene:10159	FALSE	0	ATP6AP2	0	0	protein
MED20	4.05979	0	0.246318	0	1	8	FALSE		123	0	1	0	0.995073	entrez gene:9477	FALSE	0	MED20	0	0	protein
SBDS	5.34777	0	0.186994	0	1	9	FALSE		15	0	1	0	0.992999	entrez gene:51119	FALSE	0	SBDS	0	0	protein
SCRIB	3.61345	0	0.276744	1	2	6	FALSE		263	0	2	0	0.995792	entrez gene:23513	FALSE	0	SCRIB	0	0.557203	protein
TBC1D23	3.64544	0	0.274315	0	1	8	FALSE		621	0	1	0	0.99574	entrez gene:55773	FALSE	0	TBC1D23	0	0	protein
CLN3	4.05979	0	0.246318	0	1	8	FALSE		123	0	1	0	0.995073	entrez gene:1201	FALSE	0	CLN3	0	0	protein
METTL27	3.9331	0	0.254253	0	1	8	FALSE		225	0	1	0	0.995277	entrez gene:155368	FALSE	0	METTL27	0	0	protein
CCT4	3.97285	0	0.251708	0	1	7	FALSE		113	0	1	0	0.995213	entrez gene:10575	FALSE	0	CCT4	0	0	protein
ARHGAP11B	3.25792	0.00975272	0.306944	0	29	7	FALSE		3	0	29	0	0.996364	entrez gene:89839	FALSE	0	ARHGAP11B	2094196	0.0833333	protein
PSMD6	3.64544	0	0.274315	0	1	8	FALSE		621	0	1	0	0.99574	entrez gene:9861	FALSE	0	PSMD6	0	0	protein
ZNF875	3.97285	0	0.251708	0	1	7	FALSE		113	0	1	0	0.995213	entrez gene:284459	FALSE	0	ZNF875	0	0	protein
PHLPP1	3.64544	0	0.274315	0	1	8	FALSE		621	0	1	0	0.99574	entrez gene:23239	FALSE	0	PHLPP1	0	0	protein
MAVS	3.64544	0	0.274315	0	1	8	FALSE		621	0	1	0	0.99574	entrez gene:57506	FALSE	0	MAVS	0	0	protein
TPTE	4.43051	0	0.225708	0	1	8	FALSE		49	0	1	0	0.994476	entrez gene:7179	FALSE	0	TPTE	0	0	protein
C11orf52	3.53652	0.000722526	0.282764	0	4	6	FALSE		150.75	0	4	0	0.995915	entrez gene:91894	FALSE	0	C11orf52	858890	0.283617	protein
EYA2	3.9331	0	0.254253	0	1	8	FALSE		225	0	1	0	0.995277	entrez gene:2139	FALSE	0	EYA2	0	0	protein
NAA50	5.34777	0	0.186994	0	1	9	FALSE		15	0	1	0	0.992999	entrez gene:80218	FALSE	0	NAA50	0	0	protein
S100A7A	3.97285	0	0.251708	0	1	7	FALSE		113	0	1	0	0.995213	entrez gene:338324	FALSE	0	S100A7A	0	0	protein
SIRT3	4.02101	0	0.248694	0	1	8	FALSE		175	0	1	0	0.995135	entrez gene:23410	FALSE	0	SIRT3	0	0	protein
DKKL1	3.94085	0.000703254	0.253752	0	2	6	FALSE		133.5	0	2	0	0.995264	entrez gene:27120	FALSE	0	DKKL1	302002	0.505725	protein
DPF2	3.97285	0	0.251708	0	1	7	FALSE		113	0	1	0	0.995213	entrez gene:5977	FALSE	0	DPF2	0	0	protein
XPO1	3.7479	0.000512388	0.266816	0	2	6	FALSE		178	0	2	0	0.995575	entrez gene:7514	FALSE	0	XPO1	133830	0.507163	protein
IL12RB1	4.17162	0	0.239715	0	1	6	FALSE		175	0	1	0	0.994893	entrez gene:3594	FALSE	0	IL12RB1	0	0	protein
KAT8	4.27408	0	0.233969	0	1	8	FALSE		90	0	1	0	0.994728	entrez gene:84148	FALSE	0	KAT8	0	0	protein
ZNF467	3.9095	0.000130191	0.255787	0	2	7	FALSE		59.5	0	2	0	0.995315	entrez gene:168544	FALSE	0	ZNF467	10312	0.508696	protein
SSSCA1	4.35068	0	0.229849	0	1	8	FALSE		55	0	1	0	0.994604	entrez gene:10534	FALSE	0	SSSCA1	0	0	protein
ZNF143	3.64544	0	0.274315	0	1	8	FALSE		621	0	1	0	0.99574	entrez gene:7702	FALSE	0	ZNF143	0	0	protein
CRYZ	3.83646	0.00102766	0.260657	0	3	8	FALSE		113.333	0	3	0	0.995432	entrez gene:1429	FALSE	0	CRYZ	658098	0.347781	protein
LGR4	3.6936	0	0.270739	0	1	7	FALSE		291	0	1	0	0.995662	entrez gene:55366	FALSE	0	LGR4	0	0	protein
CSNK1A1	3.44732	0.00130582	0.290081	0	4	6	FALSE		231	0	4	0	0.996059	entrez gene:1452	FALSE	0	CSNK1A1	600496	0.272189	protein
CNTNAP3B	5.07143	0	0.197183	0	1	8	FALSE		21	0	1	0	0.993444	entrez gene:389722	FALSE	0	CNTNAP3B	0	0	protein
LTBP4	3.56076	0	0.280839	1	2	6	FALSE		277.5	0	2	0	0.995876	entrez gene:8425	FALSE	0	LTBP4	0	0.508242	protein
IGFL3	3.64221	0	0.274559	0	1	6	FALSE		375	0	1	0	0.995745	entrez gene:388555	FALSE	0	IGFL3	0	0	protein
NXPH3	4.17162	0	0.239715	0	1	6	FALSE		175	0	1	0	0.994893	entrez gene:11248	FALSE	0	NXPH3	0	0	protein
AIFM1	3.95249	3.94299e-05	0.253005	0	2	8	FALSE		133.5	0	2	0	0.995246	entrez gene:9131	FALSE	0	AIFM1	45530	0.599548	protein
MED16	3.64544	0	0.274315	0	1	8	FALSE		621	0	1	0	0.99574	entrez gene:10025	FALSE	0	MED16	0	0	protein
BLM	4.41015	0	0.22675	0	1	8	FALSE		47	0	1	0	0.994509	entrez gene:641	FALSE	0	BLM	0	0	protein
RECQL	4.41015	0	0.22675	0	1	8	FALSE		47	0	1	0	0.994509	entrez gene:5965	FALSE	0	RECQL	0	0	protein
VANGL2	3.6936	0	0.270739	0	1	7	FALSE		291	0	1	0	0.995662	entrez gene:57216	FALSE	0	VANGL2	0	0	protein
SVIP	4.1086	0	0.243392	0	1	6	FALSE		139	0	1	0	0.994994	entrez gene:258010	FALSE	0	SVIP	0	0	protein
PRDX2	4.49871	0	0.222286	0	1	8	FALSE		60	0	1	0	0.994366	entrez gene:7001	FALSE	0	PRDX2	0	0	protein
CPTP	4.1225	0	0.242572	0	1	8	FALSE		66	0	1	0	0.994972	entrez gene:80772	FALSE	0	CPTP	0	0	protein
MTMR1	3.75339	0.000248519	0.266426	0	2	6	FALSE		179	0	2	0	0.995566	entrez gene:8776	FALSE	0	MTMR1	62988	0.510029	protein
WNT3A	3.64221	0	0.274559	0	1	6	FALSE		375	0	1	0	0.995745	entrez gene:89780	FALSE	0	WNT3A	0	0	protein
CRP	4.02101	0	0.248694	0	1	8	FALSE		175	0	1	0	0.995135	entrez gene:1401	FALSE	0	CRP	0	0	protein
EPHB3	3.6936	0	0.270739	0	1	7	FALSE		291	0	1	0	0.995662	entrez gene:2049	FALSE	0	EPHB3	0	0	protein
DDX60	3.64544	0	0.274315	0	1	8	FALSE		621	0	1	0	0.99574	entrez gene:55601	FALSE	0	DDX60	0	0	protein
SLC12A2	3.6936	0	0.270739	0	1	7	FALSE		291	0	1	0	0.995662	entrez gene:6558	FALSE	0	SLC12A2	0	0	protein
BRCA2	4.41015	0	0.22675	0	1	8	FALSE		47	0	1	0	0.994509	entrez gene:675	FALSE	0	BRCA2	0	0	protein
RYK	3.97317	5.9613e-05	0.251688	0	2	8	FALSE		128.5	0	2	0	0.995212	entrez gene:6259	FALSE	0	RYK	25408	0.540254	protein
POU5F1	3.50549	0.00147265	0.285266	0	3	8	FALSE		296	0	3	0	0.995965	entrez gene:5460	FALSE	0	POU5F1	478038	0.365099	protein
EIF3CL	4.41015	0	0.22675	0	1	8	FALSE		47	0	1	0	0.994509	entrez gene:728689	FALSE	0	EIF3CL	0	0	protein
FANCD2	3.62088	0.000510972	0.276176	0	2	8	FALSE		334	0	2	0	0.99578	entrez gene:2177	FALSE	0	FANCD2	174640	0.506849	protein
BRPF3	3.64544	0	0.274315	0	1	8	FALSE		621	0	1	0	0.99574	entrez gene:27154	FALSE	0	BRPF3	0	0	protein
RARS	3.9331	0	0.254253	0	1	8	FALSE		225	0	1	0	0.995277	entrez gene:5917	FALSE	0	RARS	0	0	protein
PLBD1	4.17162	0	0.239715	0	1	6	FALSE		175	0	1	0	0.994893	entrez gene:79887	FALSE	0	PLBD1	0	0	protein
SHMT2	3.98352	0.000256474	0.251034	0	2	8	FALSE		106.5	0	2	0	0.995196	entrez gene:6472	FALSE	0	SHMT2	131224	0.512136	protein
EPRS	3.53361	0.000227747	0.282996	0	2	8	FALSE		404.5	0	2	0	0.99592	entrez gene:2058	FALSE	0	EPRS	169772	0.532322	protein
WNT10B	3.64221	0	0.274559	0	1	6	FALSE		375	0	1	0	0.995745	entrez gene:7480	FALSE	0	WNT10B	0	0	protein
FAM174A	3.92275	0.00394376	0.254923	0	3	6	FALSE		87	0	3	0	0.995293	entrez gene:345757	FALSE	0	FAM174A	1526364	0.335938	protein
TOP2B	4.1225	0	0.242572	0	1	8	FALSE		66	0	1	0	0.994972	entrez gene:7155	FALSE	0	TOP2B	0	0	protein
ETFRF1	4.49871	0	0.222286	0	1	8	FALSE		60	0	1	0	0.994366	entrez gene:144363	FALSE	0	ETFRF1	0	0	protein
IVNS1ABP	3.97285	0	0.251708	0	1	7	FALSE		113	0	1	0	0.995213	entrez gene:10625	FALSE	0	IVNS1ABP	0	0	protein
RUFY2	4.43051	0	0.225708	0	1	8	FALSE		49	0	1	0	0.994476	entrez gene:55680	FALSE	0	RUFY2	0	0	protein
EFNB2	3.66839	0.00024538	0.272599	0	2	7	FALSE		170	0	2	0	0.995703	entrez gene:1948	FALSE	0	EFNB2	280096	0.510574	protein
SETD1B	4.27408	0	0.233969	0	1	8	FALSE		90	0	1	0	0.994728	entrez gene:23067	FALSE	0	SETD1B	0	0	protein
EPHA3	3.43083	0.017638	0.291474	0	50	7	FALSE		2.2449	0	50	1	0.996086	entrez gene:2042	FALSE	0	EPHA3	13428494	0.0655209	protein
BRK1	4.0585	0	0.246396	0	1	8	FALSE		134	0	1	0	0.995075	entrez gene:55845	FALSE	0	BRK1	0	0	protein
ATP2A3	5.31513	0	0.188142	0	1	8	FALSE		31	0	1	0	0.993051	entrez gene:489	FALSE	0	ATP2A3	0	0	protein
MINK1	3.6936	0	0.270739	0	1	7	FALSE		291	0	1	0	0.995662	entrez gene:50488	FALSE	0	MINK1	0	0	protein
RAB10	4.1086	0	0.243392	0	1	6	FALSE		139	0	1	0	0.994994	entrez gene:10890	FALSE	0	RAB10	0	0	protein
KIAA1211	3.86555	0	0.258696	0	1	6	FALSE		235	0	1	0	0.995386	entrez gene:57482	FALSE	0	KIAA1211	0	0	protein
LAMTOR1	3.52069	0.0036491	0.284036	0	4	6	FALSE		144	0	4	0	0.995941	entrez gene:55004	FALSE	0	LAMTOR1	378564	0.26729	protein
SLC5A4	3.96542	0	0.25218	0	1	8	FALSE		62	0	1	0	0.995225	entrez gene:6527	FALSE	0	SLC5A4	0	0	protein
LAMP3	3.63219	4.73505e-05	0.275316	0	2	6	FALSE		210	0	2	0	0.995761	entrez gene:27074	FALSE	0	LAMP3	59074	0.540052	protein
STK26	3.9331	0	0.254253	0	1	8	FALSE		225	0	1	0	0.995277	entrez gene:51765	FALSE	0	STK26	0	0	protein
NCKAP1	4.0585	0	0.246396	0	1	8	FALSE		134	0	1	0	0.995075	entrez gene:10787	FALSE	0	NCKAP1	0	0	protein
TBK1	3.9331	0	0.254253	0	1	8	FALSE		225	0	1	0	0.995277	entrez gene:29110	FALSE	0	TBK1	0	0	protein
GPRASP2	3.9331	0	0.254253	0	1	8	FALSE		225	0	1	0	0.995277	entrez gene:114928	FALSE	0	GPRASP2	0	0	protein
ZNF780A	3.64221	0	0.274559	0	1	6	FALSE		375	0	1	0	0.995745	entrez gene:284323	FALSE	0	ZNF780A	0	0	protein
SIRT2	3.85714	0	0.259259	0	1	7	FALSE		180	0	1	0	0.995399	entrez gene:22933	FALSE	0	SIRT2	0	0	protein
FGF8	4.02812	0	0.248255	0	1	6	FALSE		108	0	1	0	0.995124	entrez gene:2253	FALSE	0	FGF8	0	0	protein
PLEC	4.1225	0	0.242572	0	1	8	FALSE		66	0	1	0	0.994972	entrez gene:5339	FALSE	0	PLEC	0	0	protein
HLA-DRA	4.43051	0	0.225708	0	1	8	FALSE		49	0	1	0	0.994476	entrez gene:3122	FALSE	0	HLA-DRA	0	0	protein
EIF4A3	4.1225	0	0.242572	0	1	8	FALSE		66	0	1	0	0.994972	entrez gene:9775	FALSE	0	EIF4A3	0	0	protein
ZNF747	3.64221	0	0.274559	0	1	6	FALSE		375	0	1	0	0.995745	entrez gene:65988	FALSE	0	ZNF747	0	0	protein
B3GNT2	3.64544	0	0.274315	0	1	8	FALSE		621	0	1	0	0.99574	entrez gene:10678	FALSE	0	B3GNT2	0	0	protein
EXOC1	4.27408	0	0.233969	0	1	8	FALSE		90	0	1	0	0.994728	entrez gene:55763	FALSE	0	EXOC1	0	0	protein
POU2AF1	3.9331	0	0.254253	0	1	8	FALSE		225	0	1	0	0.995277	entrez gene:5450	FALSE	0	POU2AF1	0	0	protein
ACACB	4.1086	0	0.243392	0	1	6	FALSE		139	0	1	0	0.994994	entrez gene:32	FALSE	0	ACACB	0	0	protein
AQP6	5.1254	0.00193798	0.195107	0	2	7	FALSE		21.5	0	2	0	0.993357	entrez gene:363	FALSE	0	AQP6	765870	0.5	protein
METTL17	3.95249	3.94299e-05	0.253005	0	2	8	FALSE		133.5	0	2	0	0.995246	entrez gene:64745	FALSE	0	METTL17	45530	0.599548	protein
CHMP4C	3.44764	0.00138907	0.290053	0	4	8	FALSE		243.75	0	4	0	0.996059	entrez gene:92421	FALSE	0	CHMP4C	772958	0.28194	protein
CHMP4B	3.27602	0.00151581	0.305249	0	3	6	FALSE		360.333	0	3	0	0.996335	entrez gene:128866	FALSE	0	CHMP4B	698206	0.360053	protein
CHMP4A	3.9331	0	0.254253	0	1	8	FALSE		225	0	1	0	0.995277	entrez gene:29082	FALSE	0	CHMP4A	0	0	protein
TNIK	3.64544	0	0.274315	0	1	8	FALSE		621	0	1	0	0.99574	entrez gene:23043	FALSE	0	TNIK	0	0	protein
HLA-B	3.87524	5.52036e-05	0.258048	0	4	8	FALSE		155.5	0	4	2	0.99537	entrez gene:3106	FALSE	0	HLA-B	53404	0.563869	protein
RUNDC3A	3.85714	0	0.259259	0	1	7	FALSE		180	0	1	0	0.995399	entrez gene:10900	FALSE	0	RUNDC3A	0	0	protein
NEBL	3.86555	0	0.258696	0	1	6	FALSE		235	0	1	0	0.995386	entrez gene:10529	FALSE	0	NEBL	0	0	protein
C1orf220	4.20976	0	0.237543	0	1	8	FALSE		92	0	1	0	0.994831	entrez gene:400798	FALSE	0	C1orf220	0	0	protein
RAP2A	3.6936	0	0.270739	0	1	7	FALSE		291	0	1	0	0.995662	entrez gene:5911	FALSE	0	RAP2A	0	0	protein
INSIG2	4.0585	0	0.246396	0	1	8	FALSE		134	0	1	0	0.995075	entrez gene:51141	FALSE	0	INSIG2	0	0	protein
RMND5A	3.64544	0	0.274315	0	1	8	FALSE		621	0	1	0	0.99574	entrez gene:64795	FALSE	0	RMND5A	0	0	protein
XRCC5	3.62088	0.000510972	0.276176	0	2	8	FALSE		334	0	2	0	0.99578	entrez gene:7520	FALSE	0	XRCC5	174640	0.506849	protein
HOXB1	4.17162	0	0.239715	0	1	6	FALSE		175	0	1	0	0.994893	entrez gene:3211	FALSE	0	HOXB1	0	0	protein
SCARF2	3.64221	0	0.274559	0	1	6	FALSE		375	0	1	0	0.995745	entrez gene:91179	FALSE	0	SCARF2	0	0	protein
LLGL1	3.28151	0.000785394	0.304738	0	2	7	FALSE		456	0	2	0	0.996326	entrez gene:3996	FALSE	0	LLGL1	333504	0.515289	protein
MCMBP	3.96606	0	0.252139	0	1	8	FALSE		188	0	1	0	0.995224	entrez gene:79892	FALSE	0	MCMBP	0	0	protein
HSD17B13	5.12734	0	0.195033	0	1	7	FALSE		40	0	1	0	0.993354	entrez gene:345275	FALSE	0	HSD17B13	0	0	protein
RAPGEF6	3.39851	0.00043284	0.294246	0	2	6	FALSE		428	0	2	0	0.996138	entrez gene:51735	FALSE	0	RAPGEF6	277612	0.525862	protein
MRM1	4.02101	0	0.248694	0	1	8	FALSE		175	0	1	0	0.995135	entrez gene:79922	FALSE	0	MRM1	0	0	protein
STUB1	3.61086	0.000687159	0.276942	0	2	8	FALSE		338	0	2	0	0.995796	entrez gene:10273	FALSE	0	STUB1	250444	0.504491	protein
RHBDF1	4.12605	0	0.242363	0	1	8	FALSE		60	0	1	0	0.994966	entrez gene:64285	FALSE	0	RHBDF1	0	0	protein
HLCS	4.1086	0	0.243392	0	1	6	FALSE		139	0	1	0	0.994994	entrez gene:3141	FALSE	0	HLCS	0	0	protein
PIP4K2A	4.02101	0	0.248694	0	1	8	FALSE		175	0	1	0	0.995135	entrez gene:5305	FALSE	0	PIP4K2A	0	0	protein
RAP1A	3.48158	0.00298423	0.287226	0	4	6	FALSE		135.25	0	4	0	0.996004	entrez gene:5906	FALSE	0	RAP1A	552938	0.257678	protein
PASK	4.2744	0.000469934	0.233951	0	2	8	FALSE		55.5	0	2	0	0.994727	entrez gene:23178	FALSE	0	PASK	143528	0.50463	protein
EGLN1	4.17162	0	0.239715	0	1	6	FALSE		175	0	1	0	0.994893	entrez gene:54583	FALSE	0	EGLN1	0	0	protein
RIN3	3.91629	0.000122284	0.255344	0	2	8	FALSE		149	0	2	0	0.995304	entrez gene:79890	FALSE	0	RIN3	74490	0.528571	protein
EPSTI1	3.64221	0	0.274559	0	1	6	FALSE		375	0	1	0	0.995745	entrez gene:94240	FALSE	0	EPSTI1	0	0	protein
HNRNPF	3.9331	0	0.254253	0	1	8	FALSE		225	0	1	0	0.995277	entrez gene:3185	FALSE	0	HNRNPF	0	0	protein
TFRC	3.61765	0	0.276423	1	2	8	FALSE		341.5	0	2	0	0.995785	entrez gene:7037	FALSE	0	TFRC	0	0.502946	protein
HNRNPH1	3.86619	0.000777712	0.258652	0	3	6	FALSE		71.6667	0	3	0	0.995385	entrez gene:3187	FALSE	0	HNRNPH1	53944	0.339744	protein
UBA6	3.87524	5.52036e-05	0.258048	0	2	8	FALSE		155.5	0	2	0	0.99537	entrez gene:55236	FALSE	0	UBA6	53404	0.563869	protein
BRICD5	3.64221	0	0.274559	0	1	6	FALSE		375	0	1	0	0.995745	entrez gene:283870	FALSE	0	BRICD5	0	0	protein
OTUB1	3.64544	0	0.274315	0	1	8	FALSE		621	0	1	0	0.99574	entrez gene:55611	FALSE	0	OTUB1	0	0	protein
PSPC1	4.02101	0	0.248694	0	1	8	FALSE		175	0	1	0	0.995135	entrez gene:55269	FALSE	0	PSPC1	0	0	protein
HPCAL1	4.1086	0	0.243392	0	1	6	FALSE		139	0	1	0	0.994994	entrez gene:3241	FALSE	0	HPCAL1	0	0	protein
RNF149	3.64221	0	0.274559	0	1	6	FALSE		375	0	1	0	0.995745	entrez gene:284996	FALSE	0	RNF149	0	0	protein
UTRN	3.6936	0	0.270739	0	1	7	FALSE		291	0	1	0	0.995662	entrez gene:7402	FALSE	0	UTRN	0	0	protein
BICD2	3.61345	0	0.276744	1	2	6	FALSE		263	0	2	0	0.995792	entrez gene:23299	FALSE	0	BICD2	0	0.557203	protein
ZNF627	3.64221	0	0.274559	0	1	6	FALSE		375	0	1	0	0.995745	entrez gene:199692	FALSE	0	ZNF627	0	0	protein
KIF20A	3.39011	0.00197664	0.294976	0	3	6	FALSE		290.333	0	3	0	0.996151	entrez gene:10112	FALSE	0	KIF20A	875070	0.351133	protein
PLEKHA5	3.62573	0.000587948	0.275807	0	2	7	FALSE		190.5	0	2	0	0.995772	entrez gene:54477	FALSE	0	PLEKHA5	219372	0.506684	protein
ARFIP2	4.1086	0	0.243392	0	1	6	FALSE		139	0	1	0	0.994994	entrez gene:23647	FALSE	0	ARFIP2	0	0	protein
SAP30BP	3.93116	0	0.254378	1	2	6	FALSE		110.5	0	2	0	0.99528	entrez gene:29115	FALSE	0	SAP30BP	0	0.560914	protein
UBE2L6	3.64544	0	0.274315	0	1	8	FALSE		621	0	1	0	0.99574	entrez gene:9246	FALSE	0	UBE2L6	0	0	protein
BICD1	3.79412	0.000353229	0.263566	0	2	6	FALSE		133	0	2	0	0.995501	entrez gene:636	FALSE	0	BICD1	41272	0.5	protein
RRP1B	4.02812	0	0.248255	0	1	6	FALSE		108	0	1	0	0.995124	entrez gene:23076	FALSE	0	RRP1B	0	0	protein
TFG	2.93342	0.111669	0.340899	0	228	7	FALSE		1.96	0	227	1	0.996887	entrez gene:10342	FALSE	1	TFG	28606870	0.0290909	protein
GXYLT1	4.17162	0	0.239715	0	1	6	FALSE		175	0	1	0	0.994893	entrez gene:283464	FALSE	0	GXYLT1	0	0	protein
TRIM25	2.87039	0.0145358	0.348384	0	9	7	FALSE		201.222	0	9	0	0.996988	entrez gene:7706	FALSE	0	TRIM25	4645424	0.134377	protein
CDK1	4.1086	0	0.243392	0	1	6	FALSE		139	0	1	0	0.994994	entrez gene:983	FALSE	0	CDK1	0	0	protein
OR2T11	5.42954	0	0.184178	0	1	9	FALSE		2	0	1	0	0.992867	entrez gene:127077	FALSE	0	OR2T11	0	0	protein
MARK3	3.6936	0	0.270739	0	1	7	FALSE		291	0	1	0	0.995662	entrez gene:4140	FALSE	0	MARK3	0	0	protein
KMT2A	3.62573	0.000587948	0.275807	0	2	7	FALSE		190.5	0	2	0	0.995772	entrez gene:4297	FALSE	0	KMT2A	219372	0.506684	protein
MRRF	3.95249	3.94299e-05	0.253005	0	2	8	FALSE		133.5	0	2	0	0.995246	entrez gene:92399	FALSE	0	MRRF	45530	0.599548	protein
MBIP	3.78765	0.00036018	0.264016	0	2	7	FALSE		135	0	2	0	0.995511	entrez gene:51562	FALSE	0	MBIP	113026	0.51145	protein
USP6NL	3.6936	0	0.270739	0	1	7	FALSE		291	0	1	0	0.995662	entrez gene:9712	FALSE	0	USP6NL	0	0	protein
MTERF3	4.20976	0	0.237543	0	1	8	FALSE		92	0	1	0	0.994831	entrez gene:51001	FALSE	0	MTERF3	0	0	protein
TFAM	4.02101	0	0.248694	0	1	8	FALSE		175	0	1	0	0.995135	entrez gene:7019	FALSE	0	TFAM	0	0	protein
FBXL6	3.9331	0	0.254253	0	1	8	FALSE		225	0	1	0	0.995277	entrez gene:26233	FALSE	0	FBXL6	0	0	protein
MRPL11	3.95249	3.94299e-05	0.253005	0	2	8	FALSE		133.5	0	2	0	0.995246	entrez gene:65003	FALSE	0	MRPL11	45530	0.599548	protein
RIN1	3.6936	0	0.270739	0	1	7	FALSE		291	0	1	0	0.995662	entrez gene:9610	FALSE	0	RIN1	0	0	protein
DNAJC6	3.59405	0.000316295	0.278237	0	2	6	FALSE		333.5	0	2	0	0.995823	entrez gene:9829	FALSE	0	DNAJC6	166866	0.510753	protein
TRIM68	3.9331	0	0.254253	0	1	8	FALSE		225	0	1	0	0.995277	entrez gene:55128	FALSE	0	TRIM68	0	0	protein
SDCBP	3.96542	0	0.25218	0	1	8	FALSE		62	0	1	0	0.995225	entrez gene:6386	FALSE	0	SDCBP	0	0	protein
MRPS28	4.13801	0	0.241662	0	1	8	FALSE		121	0	1	0	0.994947	entrez gene:28957	FALSE	0	MRPS28	0	0	protein
NPHP4	3.64544	0	0.274315	0	1	8	FALSE		621	0	1	0	0.99574	entrez gene:261734	FALSE	0	NPHP4	0	0	protein
ZNF221	4.02812	0	0.248255	0	1	6	FALSE		108	0	1	0	0.995124	entrez gene:7638	FALSE	0	ZNF221	0	0	protein
ZBTB45	3.64221	0	0.274559	0	1	6	FALSE		375	0	1	0	0.995745	entrez gene:84878	FALSE	0	ZBTB45	0	0	protein
GNA14	4.1086	0	0.243392	0	1	6	FALSE		139	0	1	0	0.994994	entrez gene:9630	FALSE	0	GNA14	0	0	protein
RAB5A	3.55398	0.00129129	0.281375	0	2	6	FALSE		257	0	2	0	0.995887	entrez gene:5868	FALSE	0	RAB5A	179292	0.504931	protein
NHSL2	4.0585	0	0.246396	0	1	8	FALSE		134	0	1	0	0.995075	entrez gene:340527	FALSE	0	NHSL2	0	0	protein
SEC24C	3.64221	0	0.274559	0	1	6	FALSE		375	0	1	0	0.995745	entrez gene:9632	FALSE	0	SEC24C	0	0	protein
NR2F2	3.64544	0	0.274315	0	1	8	FALSE		621	0	1	0	0.99574	entrez gene:7026	FALSE	0	NR2F2	0	0	protein
SEC23A	4.12605	0	0.242363	0	1	8	FALSE		60	0	1	0	0.994966	entrez gene:10484	FALSE	0	SEC23A	0	0	protein
MRPL4	4.20976	0	0.237543	0	1	8	FALSE		92	0	1	0	0.994831	entrez gene:51073	FALSE	0	MRPL4	0	0	protein
RBM12	5.34777	0	0.186994	0	1	9	FALSE		15	0	1	0	0.992999	entrez gene:10137	FALSE	0	RBM12	0	0	protein
KCNJ6	5.12734	0	0.195033	0	1	7	FALSE		40	0	1	0	0.993354	entrez gene:3763	FALSE	0	KCNJ6	0	0	protein
RUFY1	4.43051	0	0.225708	0	1	8	FALSE		49	0	1	0	0.994476	entrez gene:80230	FALSE	0	RUFY1	0	0	protein
SLC6A15	3.6936	0	0.270739	0	1	7	FALSE		291	0	1	0	0.995662	entrez gene:55117	FALSE	0	SLC6A15	0	0	protein
CDC45	4.41015	0	0.22675	0	1	8	FALSE		47	0	1	0	0.994509	entrez gene:8318	FALSE	0	CDC45	0	0	protein
URGCP	3.64544	0	0.274315	0	1	8	FALSE		621	0	1	0	0.99574	entrez gene:55665	FALSE	0	URGCP	0	0	protein
RAB11FIP1	3.64221	0	0.274559	0	1	6	FALSE		375	0	1	0	0.995745	entrez gene:80223	FALSE	0	RAB11FIP1	0	0	protein
TOP1MT	3.9331	0	0.254253	0	1	8	FALSE		225	0	1	0	0.995277	entrez gene:116447	FALSE	0	TOP1MT	0	0	protein
RPTOR	3.64544	0	0.274315	0	1	8	FALSE		621	0	1	0	0.99574	entrez gene:57521	FALSE	0	RPTOR	0	0	protein
TRUB2	3.95249	3.94299e-05	0.253005	0	2	8	FALSE		133.5	0	2	0	0.995246	entrez gene:26995	FALSE	0	TRUB2	45530	0.599548	protein
RPUSD4	3.64221	0	0.274559	0	1	6	FALSE		375	0	1	0	0.995745	entrez gene:84881	FALSE	0	RPUSD4	0	0	protein
LRWD1	3.64544	0	0.274315	0	1	8	FALSE		621	0	1	0	0.99574	entrez gene:222229	FALSE	0	LRWD1	0	0	protein
SDHB	4.08177	0.000196475	0.244992	0	2	8	FALSE		76	0	2	0	0.995037	entrez gene:6390	FALSE	0	SDHB	130402	0.520833	protein
RAB4A	3.64221	0	0.274559	0	1	6	FALSE		375	0	1	0	0.995745	entrez gene:5867	FALSE	0	RAB4A	0	0	protein
CHCHD3	3.6936	0.000992845	0.270739	0	2	6	FALSE		159.5	0	2	0	0.995662	entrez gene:54927	FALSE	0	CHCHD3	213104	0.504777	protein
DST	3.6936	0	0.270739	0	1	7	FALSE		291	0	1	0	0.995662	entrez gene:667	FALSE	0	DST	0	0	protein
SLIT2	3.64221	0	0.274559	0	1	6	FALSE		375	0	1	0	0.995745	entrez gene:9353	FALSE	0	SLIT2	0	0	protein
STX4	3.61312	0.00525235	0.276769	0	2	6	FALSE		207.5	0	2	0	0.995792	entrez gene:6810	FALSE	0	STX4	1829224	0.501214	protein
PCLAF	3.52973	0.000575254	0.283307	0	2	7	FALSE		258	0	2	0	0.995926	entrez gene:9768	FALSE	0	PCLAF	188306	0.512974	protein
C19orf54	3.9331	0	0.254253	0	1	8	FALSE		225	0	1	0	0.995277	entrez gene:284325	FALSE	0	C19orf54	0	0	protein
ZNF592	3.64221	0	0.274559	0	1	6	FALSE		375	0	1	0	0.995745	entrez gene:9640	FALSE	0	ZNF592	0	0	protein
RAB2A	3.58727	0.00451664	0.278764	0	3	6	FALSE		157	0	3	0	0.995834	entrez gene:5862	FALSE	0	RAB2A	1173798	0.357798	protein
DNAJC13	3.64544	0	0.274315	0	1	8	FALSE		621	0	1	0	0.99574	entrez gene:23317	FALSE	0	DNAJC13	0	0	protein
SKA1	3.64544	0	0.274315	0	1	8	FALSE		621	0	1	0	0.99574	entrez gene:220134	FALSE	0	SKA1	0	0	protein
ZZZ3	4.27408	0	0.233969	0	1	8	FALSE		90	0	1	0	0.994728	entrez gene:26009	FALSE	0	ZZZ3	0	0	protein
COIL	3.92857	0.000490701	0.254545	0	2	7	FALSE		84	0	2	0	0.995284	entrez gene:8161	FALSE	0	COIL	65064	0.50303	protein
ID2	3.6936	0	0.270739	0	1	7	FALSE		291	0	1	0	0.995662	entrez gene:3398	FALSE	0	ID2	0	0	protein
TCF12	5.8691	0	0.170384	0	1	9	FALSE		9	0	1	0	0.992159	entrez gene:6938	FALSE	0	TCF12	0	0	protein
EIF3F	3.93116	0	0.254378	1	2	6	FALSE		110.5	0	2	0	0.99528	entrez gene:8665	FALSE	0	EIF3F	0	0.560914	protein
PPARD	4.12605	0	0.242363	0	1	8	FALSE		60	0	1	0	0.994966	entrez gene:5467	FALSE	0	PPARD	0	0	protein
ANAPC10	4.17162	0	0.239715	0	1	6	FALSE		175	0	1	0	0.994893	entrez gene:10393	FALSE	0	ANAPC10	0	0	protein
CORO7	4.1086	0	0.243392	0	1	6	FALSE		139	0	1	0	0.994994	entrez gene:79585	FALSE	0	CORO7	0	0	protein
ELMO2	4.2576	0	0.234874	0	1	8	FALSE		29	0	1	0	0.994754	entrez gene:63916	FALSE	0	ELMO2	0	0	protein
SLU7	3.64544	0	0.274315	0	1	8	FALSE		621	0	1	0	0.99574	entrez gene:10569	FALSE	0	SLU7	0	0	protein
RAD51D	4.20976	0	0.237543	0	1	8	FALSE		92	0	1	0	0.994831	entrez gene:5892	FALSE	0	RAD51D	0	0	protein
ECT2	3.23368	0.00325511	0.309245	0	5	6	FALSE		227	0	5	0	0.996403	entrez gene:1894	FALSE	0	ECT2	1227232	0.220488	protein
IQGAP2	4.17162	0	0.239715	0	1	6	FALSE		175	0	1	0	0.994893	entrez gene:10788	FALSE	0	IQGAP2	0	0	protein
KCTD21	4.1086	0	0.243392	0	1	6	FALSE		139	0	1	0	0.994994	entrez gene:283219	FALSE	0	KCTD21	0	0	protein
RPUSD3	3.94085	0.000703254	0.253752	0	2	6	FALSE		133.5	0	2	0	0.995264	entrez gene:285367	FALSE	0	RPUSD3	302002	0.505725	protein
ALMS1	3.86555	0	0.258696	0	1	6	FALSE		235	0	1	0	0.995386	entrez gene:7840	FALSE	0	ALMS1	0	0	protein
BABAM1	3.89043	0.000293305	0.257041	0	2	8	FALSE		136	0	2	0	0.995346	entrez gene:29086	FALSE	0	BABAM1	70594	0.509434	protein
PGAM5	3.86555	0	0.258696	0	1	6	FALSE		235	0	1	0	0.995386	entrez gene:192111	FALSE	0	PGAM5	0	0	protein
CSTF3	3.64544	0	0.274315	0	1	8	FALSE		621	0	1	0	0.99574	entrez gene:1479	FALSE	0	CSTF3	0	0	protein
KMT2B	4.27408	0	0.233969	0	1	8	FALSE		90	0	1	0	0.994728	entrez gene:9757	FALSE	0	KMT2B	0	0	protein
METTL15	4.20976	0	0.237543	0	1	8	FALSE		92	0	1	0	0.994831	entrez gene:196074	FALSE	0	METTL15	0	0	protein
FAM89B	4.12605	0	0.242363	0	1	8	FALSE		60	0	1	0	0.994966	entrez gene:23625	FALSE	0	FAM89B	0	0	protein
CSTF2	3.9331	0	0.254253	0	1	8	FALSE		225	0	1	0	0.995277	entrez gene:1478	FALSE	0	CSTF2	0	0	protein
PMPCB	3.87621	0.00054083	0.257984	0	3	8	FALSE		109	0	3	0	0.995368	entrez gene:9512	FALSE	0	PMPCB	394922	0.397059	protein
CBX6	3.58533	0.00069394	0.278915	0.333333	3	6	FALSE		153	0	3	0	0.995837	entrez gene:23466	FALSE	0	CBX6	123438	0.340015	protein
SSUH2	3.61345	0	0.276744	1	2	6	FALSE		263	0	2	0	0.995792	entrez gene:51066	FALSE	0	SSUH2	0	0.557203	protein
RAB3IP	3.6936	0	0.270739	0	1	7	FALSE		291	0	1	0	0.995662	entrez gene:117177	FALSE	0	RAB3IP	0	0	protein
SHLD1	4.41015	0	0.22675	0	1	8	FALSE		47	0	1	0	0.994509	entrez gene:149840	FALSE	0	SHLD1	0	0	protein
TRAPPC3	4.63639	0	0.215685	0	1	8	FALSE		17	0	1	0	0.994144	entrez gene:27095	FALSE	0	TRAPPC3	0	0	protein
ZBTB38	3.53361	0.000227747	0.282996	0	2	8	FALSE		404.5	0	2	0	0.99592	entrez gene:253461	FALSE	0	ZBTB38	169772	0.532322	protein
GNA11	4.1086	0	0.243392	0	1	6	FALSE		139	0	1	0	0.994994	entrez gene:2767	FALSE	0	GNA11	0	0	protein
ZUP1	3.84163	0.00232342	0.260306	0	2	6	FALSE		132.5	0	2	0	0.995424	entrez gene:221302	FALSE	0	ZUP1	331198	0.5	protein
SCEL	4.734	0	0.211238	0	1	8	FALSE		51	0	1	0	0.993987	entrez gene:8796	FALSE	0	SCEL	0	0	protein
TRIM9	3.85714	0	0.259259	0	1	7	FALSE		180	0	1	0	0.995399	entrez gene:114088	FALSE	0	TRIM9	0	0	protein
LZTS1	3.6936	0	0.270739	0	1	7	FALSE		291	0	1	0	0.995662	entrez gene:11178	FALSE	0	LZTS1	0	0	protein
CHM	3.86555	0	0.258696	0	1	6	FALSE		235	0	1	0	0.995386	entrez gene:1121	FALSE	0	CHM	0	0	protein
ABI3BP	3.9331	0	0.254253	0	1	8	FALSE		225	0	1	0	0.995277	entrez gene:25890	FALSE	0	ABI3BP	0	0	protein
RTEL1	4.17162	0	0.239715	0	1	6	FALSE		175	0	1	0	0.994893	entrez gene:51750	FALSE	0	RTEL1	0	0	protein
GAR1	4.2576	0	0.234874	0	1	8	FALSE		29	0	1	0	0.994754	entrez gene:54433	FALSE	0	GAR1	0	0	protein
BRINP3	4.17162	0	0.239715	0	1	6	FALSE		175	0	1	0	0.994893	entrez gene:339479	FALSE	0	BRINP3	0	0	protein
UBXN6	3.90045	0.000560357	0.256381	0	2	6	FALSE		141.5	0	2	0	0.995329	entrez gene:80700	FALSE	0	UBXN6	84062	0.505396	protein
ANG	3.96606	0	0.252139	0	1	8	FALSE		188	0	1	0	0.995224	entrez gene:283	FALSE	0	ANG	0	0	protein
ABCC2	3.85714	0	0.259259	0	1	7	FALSE		180	0	1	0	0.995399	entrez gene:1244	FALSE	0	ABCC2	0	0	protein
ZFC3H1	4.13801	0	0.241662	0	1	8	FALSE		121	0	1	0	0.994947	entrez gene:196441	FALSE	0	ZFC3H1	0	0	protein
PLOD1	3.86555	0	0.258696	0	1	6	FALSE		235	0	1	0	0.995386	entrez gene:5351	FALSE	0	PLOD1	0	0	protein
RDX	3.60246	0.000529177	0.277588	0	2	6	FALSE		203	0	2	0	0.995809	entrez gene:5962	FALSE	0	RDX	108104	0.501241	protein
PIWIL1	3.64544	0	0.274315	0	1	8	FALSE		621	0	1	0	0.99574	entrez gene:9271	FALSE	0	PIWIL1	0	0	protein
SLC25A52	5.31513	0	0.188142	0	1	8	FALSE		31	0	1	0	0.993051	entrez gene:147407	FALSE	0	SLC25A52	0	0	protein
PRMT8	4.1225	0	0.242572	0	1	8	FALSE		66	0	1	0	0.994972	entrez gene:56341	FALSE	0	PRMT8	0	0	protein
UBE2B	4.35068	0	0.229849	0	1	8	FALSE		55	0	1	0	0.994604	entrez gene:7320	FALSE	0	UBE2B	0	0	protein
SYDE1	3.6936	0	0.270739	0	1	7	FALSE		291	0	1	0	0.995662	entrez gene:85360	FALSE	0	SYDE1	0	0	protein
RAD18	3.53297	0.000366238	0.283048	0	2	6	FALSE		364.5	0	2	0	0.995921	entrez gene:56852	FALSE	0	RAD18	145628	0.512694	protein
XAB2	3.64544	0	0.274315	0	1	8	FALSE		621	0	1	0	0.99574	entrez gene:56949	FALSE	0	XAB2	0	0	protein
AGO2	3.79347	0.000212584	0.263611	0	2	8	FALSE		206.5	0	2	0	0.995502	entrez gene:27161	FALSE	0	AGO2	76944	0.522901	protein
RABGGTB	3.64221	0	0.274559	0	1	6	FALSE		375	0	1	0	0.995745	entrez gene:5876	FALSE	0	RABGGTB	0	0	protein
WDR5	3.48061	0.00204964	0.287306	0.166667	4	6	FALSE		184.75	0	4	0	0.996005	entrez gene:11091	FALSE	0	WDR5	645142	0.27959	protein
CTR9	3.97285	0	0.251708	0	1	7	FALSE		113	0	1	0	0.995213	entrez gene:9646	FALSE	0	CTR9	0	0	protein
MUC5B	4.734	0	0.211238	0	1	8	FALSE		51	0	1	0	0.993987	entrez gene:727897	FALSE	0	MUC5B	0	0	protein
PDHA1	3.73626	0.00226637	0.267647	0	4	7	FALSE		125.25	0	4	0	0.995594	entrez gene:5160	FALSE	0	PDHA1	550660	0.28303	protein
ATP6V1B2	3.8927	0.000591214	0.256891	0	2	8	FALSE		140	0	2	0	0.995342	entrez gene:526	FALSE	0	ATP6V1B2	99702	0.503623	protein
ARPC5L	3.85714	0	0.259259	0	1	7	FALSE		180	0	1	0	0.995399	entrez gene:81873	FALSE	0	ARPC5L	0	0	protein
PDHB	3.85714	0	0.259259	0	1	7	FALSE		180	0	1	0	0.995399	entrez gene:5162	FALSE	0	PDHB	0	0	protein
KIF5B	4.05979	0	0.246318	0	1	8	FALSE		123	0	1	0	0.995073	entrez gene:3799	FALSE	0	KIF5B	0	0	protein
CPSF3	3.64544	0	0.274315	0	1	8	FALSE		621	0	1	0	0.99574	entrez gene:51692	FALSE	0	CPSF3	0	0	protein
RANBP9	4.02812	0	0.248255	0	1	6	FALSE		108	0	1	0	0.995124	entrez gene:10048	FALSE	0	RANBP9	0	0	protein
GJD3	3.63219	4.73505e-05	0.275316	0	2	6	FALSE		210	0	2	0	0.995761	entrez gene:125111	FALSE	0	GJD3	59074	0.540052	protein
EXOSC5	3.7479	0.000512388	0.266816	0	2	6	FALSE		178	0	2	0	0.995575	entrez gene:56915	FALSE	0	EXOSC5	133830	0.507163	protein
PDPR	3.21008	0.0302876	0.311518	0	93	7	FALSE		2.22826	0	93	1	0.996441	entrez gene:55066	FALSE	0	PDPR	8132434	0.0491304	protein
PRAME	3.64544	0	0.274315	0	1	8	FALSE		621	0	1	0	0.99574	entrez gene:23532	FALSE	0	PRAME	0	0	protein
CLIC5	4.37524	0	0.228559	0	1	8	FALSE		43	0	1	0	0.994565	entrez gene:53405	FALSE	0	CLIC5	0	0	protein
DNAI2	4.02812	0	0.248255	0	1	6	FALSE		108	0	1	0	0.995124	entrez gene:64446	FALSE	0	DNAI2	0	0	protein
SORBS2	3.56561	0.000789045	0.280457	0	2	7	FALSE		235.5	0	2	0	0.995869	entrez gene:8470	FALSE	0	SORBS2	92100	0.506479	protein
C12orf43	3.97285	0	0.251708	0	1	7	FALSE		113	0	1	0	0.995213	entrez gene:64897	FALSE	0	C12orf43	0	0	protein
PKM	3.96606	0	0.252139	0	1	8	FALSE		188	0	1	0	0.995224	entrez gene:5315	FALSE	0	PKM	0	0	protein
COG6	4.13801	0	0.241662	0	1	8	FALSE		121	0	1	0	0.994947	entrez gene:57511	FALSE	0	COG6	0	0	protein
AP2M1	4.02812	0	0.248255	0	1	6	FALSE		108	0	1	0	0.995124	entrez gene:1173	FALSE	0	AP2M1	0	0	protein
TUBGCP2	3.59405	0.000316295	0.278237	0	2	6	FALSE		333.5	0	2	0	0.995823	entrez gene:10844	FALSE	0	TUBGCP2	166866	0.510753	protein
C1QB	4.17162	0	0.239715	0	1	6	FALSE		175	0	1	0	0.994893	entrez gene:713	FALSE	0	C1QB	0	0	protein
EDRF1	3.64544	0	0.274315	0	1	8	FALSE		621	0	1	0	0.99574	entrez gene:26098	FALSE	0	EDRF1	0	0	protein
TPX2	3.32612	0.000926375	0.300651	0	3	6	FALSE		321.333	0	3	0	0.996254	entrez gene:22974	FALSE	0	TPX2	468976	0.362368	protein
KDM6A	3.59438	0.000525481	0.278212	0	2	8	FALSE		355.5	0	2	0	0.995822	entrez gene:7403	FALSE	0	KDM6A	425574	0.512283	protein
DAPK2	4.22334	0	0.23678	0	1	7	FALSE		46	0	1	0	0.994809	entrez gene:23604	FALSE	0	DAPK2	0	0	protein
CEP131	3.6936	0	0.270739	0	1	7	FALSE		291	0	1	0	0.995662	entrez gene:22994	FALSE	0	CEP131	0	0	protein
DNAJC16	3.64544	0	0.274315	0	1	8	FALSE		621	0	1	0	0.99574	entrez gene:23341	FALSE	0	DNAJC16	0	0	protein
ERICH5	4.1086	0	0.243392	0	1	6	FALSE		139	0	1	0	0.994994	entrez gene:203111	FALSE	0	ERICH5	0	0	protein
ZNF708	3.64221	0	0.274559	0	1	6	FALSE		375	0	1	0	0.995745	entrez gene:7562	FALSE	0	ZNF708	0	0	protein
MYO18A	3.83161	0.000171259	0.260987	0	2	6	FALSE		139	0	2	0	0.99544	entrez gene:399687	FALSE	0	MYO18A	79258	0.513011	protein
DNAH2	3.64544	0	0.274315	0	1	8	FALSE		621	0	1	0	0.99574	entrez gene:146754	FALSE	0	DNAH2	0	0	protein
DMBT1	4.734	0	0.211238	0	1	8	FALSE		51	0	1	0	0.993987	entrez gene:1755	FALSE	0	DMBT1	0	0	protein
DUSP22	3.10892	0.0709988	0.321655	0	141	5	FALSE		1.48921	0	140	0	0.996604	entrez gene:100134291	FALSE	1	DUSP22	13914470	0.0181188	protein
EBAG9	3.47544	0.00146576	0.287734	0	2	6	FALSE		300	0	2	0	0.996014	entrez gene:9166	FALSE	0	EBAG9	277748	0.505922	protein
CCT6B	3.97285	0	0.251708	0	1	7	FALSE		113	0	1	0	0.995213	entrez gene:10693	FALSE	0	CCT6B	0	0	protein
EEF2K	3.9331	0	0.254253	0	1	8	FALSE		225	0	1	0	0.995277	entrez gene:29904	FALSE	0	EEF2K	0	0	protein
CCDC25	3.86555	0	0.258696	0	1	6	FALSE		235	0	1	0	0.995386	entrez gene:55246	FALSE	0	CCDC25	0	0	protein
PSMD1	3.57983	0.000495386	0.279343	0	2	7	FALSE		202	0	2	0	0.995846	entrez gene:5707	FALSE	0	PSMD1	84318	0.507576	protein
STK33	3.64544	0	0.274315	0	1	8	FALSE		621	0	1	0	0.99574	entrez gene:65975	FALSE	0	STK33	0	0	protein
ZKSCAN8	3.62508	0	0.275856	1	2	6	FALSE		214	0	2	0	0.995773	entrez gene:7745	FALSE	0	ZKSCAN8	0	0.509524	protein
ANK1	5.12734	0	0.195033	0	1	7	FALSE		40	0	1	0	0.993354	entrez gene:286	FALSE	0	ANK1	0	0	protein
DHFR2	4.17162	0	0.239715	0	1	6	FALSE		175	0	1	0	0.994893	entrez gene:200895	FALSE	0	DHFR2	0	0	protein
EIF4E2	3.18035	0.0033521	0.314431	0	3	6	FALSE		350.333	0	3	0	0.996489	entrez gene:9470	FALSE	0	EIF4E2	1194562	0.346561	protein
RMC1	3.64544	0	0.274315	0	1	8	FALSE		621	0	1	0	0.99574	entrez gene:29919	FALSE	0	RMC1	0	0	protein
IARS	3.64544	0	0.274315	0	1	8	FALSE		621	0	1	0	0.99574	entrez gene:3376	FALSE	0	IARS	0	0	protein
C18orf25	3.97285	0	0.251708	0	1	7	FALSE		113	0	1	0	0.995213	entrez gene:147339	FALSE	0	C18orf25	0	0	protein
ANKRD36B	4.15805	0	0.240497	0	1	7	FALSE		53	0	1	0	0.994915	entrez gene:57730	FALSE	0	ANKRD36B	0	0	protein
CD47	5.12961	0	0.194947	0	1	9	FALSE		11	0	1	0	0.99335	entrez gene:961	FALSE	0	CD47	0	0	protein
METTL3	3.53361	0.000227747	0.282996	0	2	8	FALSE		404.5	0	2	0	0.99592	entrez gene:56339	FALSE	0	METTL3	169772	0.532322	protein
TXNRD3	3.64544	0	0.274315	0	1	8	FALSE		621	0	1	0	0.99574	entrez gene:114112	FALSE	0	TXNRD3	0	0	protein
KRAS	2.84098	0.0174929	0.351991	0.0555556	9	6	FALSE		223.333	0	9	0	0.997035	entrez gene:3845	FALSE	0	KRAS	6982240	0.132698	protein
FBXL17	3.64221	0	0.274559	0	1	6	FALSE		375	0	1	0	0.995745	entrez gene:64839	FALSE	0	FBXL17	0	0	protein
EIF2A	3.64544	0	0.274315	0	1	8	FALSE		621	0	1	0	0.99574	entrez gene:83939	FALSE	0	EIF2A	0	0	protein
ZNF510	3.97285	0	0.251708	0	1	7	FALSE		113	0	1	0	0.995213	entrez gene:22869	FALSE	0	ZNF510	0	0	protein
LSM1	4.02101	0	0.248694	0	1	8	FALSE		175	0	1	0	0.995135	entrez gene:27257	FALSE	0	LSM1	0	0	protein
DNAJA4	3.64544	0	0.274315	0	1	8	FALSE		621	0	1	0	0.99574	entrez gene:55466	FALSE	0	DNAJA4	0	0	protein
MRGPRX1	4.88946	0.00066523	0.204521	0	4	7	FALSE		1.75	0	4	0	0.993737	entrez gene:259249	FALSE	0	MRGPRX1	225138	0.375	protein
MZT2B	4.22334	0	0.23678	0	1	7	FALSE		46	0	1	0	0.994809	entrez gene:80097	FALSE	0	MZT2B	0	0	protein
RELA	3.64544	0	0.274315	0	1	8	FALSE		621	0	1	0	0.99574	entrez gene:5970	FALSE	0	RELA	0	0	protein
SMARCAL1	4.35068	0	0.229849	0	1	8	FALSE		55	0	1	0	0.994604	entrez gene:50485	FALSE	0	SMARCAL1	0	0	protein
AAK1	3.64544	0	0.274315	0	1	8	FALSE		621	0	1	0	0.99574	entrez gene:22848	FALSE	0	AAK1	0	0	protein
YIPF3	5.34777	0	0.186994	0	1	9	FALSE		15	0	1	0	0.992999	entrez gene:25844	FALSE	0	YIPF3	0	0	protein
PEX3	4.02101	0	0.248694	0	1	8	FALSE		175	0	1	0	0.995135	entrez gene:8504	FALSE	0	PEX3	0	0	protein
TLR9	4.37524	0	0.228559	0	1	8	FALSE		43	0	1	0	0.994565	entrez gene:54106	FALSE	0	TLR9	0	0	protein
SULT4A1	4.3009	0	0.232509	1	2	8	FALSE		36	0	2	0	0.994685	entrez gene:25830	FALSE	0	SULT4A1	0	0.537313	protein
ZNF703	3.64544	0	0.274315	0	1	8	FALSE		621	0	1	0	0.99574	entrez gene:80139	FALSE	0	ZNF703	0	0	protein
MMP26	4.07175	0.00978454	0.245595	0	21	7	FALSE		1.33333	0	21	0	0.995054	entrez gene:56547	FALSE	0	MMP26	4691222	0.0555556	protein
CXorf21	3.96542	0	0.25218	0	1	8	FALSE		62	0	1	0	0.995225	entrez gene:80231	FALSE	0	CXorf21	0	0	protein
AAR2	3.49644	0.000597113	0.286005	0	2	8	FALSE		423	0	2	0	0.99598	entrez gene:25980	FALSE	0	AAR2	280484	0.519065	protein
FAM50A	4.41015	0	0.22675	0	1	8	FALSE		47	0	1	0	0.994509	entrez gene:9130	FALSE	0	FAM50A	0	0	protein
RPRD1B	3.64544	0	0.274315	0	1	8	FALSE		621	0	1	0	0.99574	entrez gene:58490	FALSE	0	RPRD1B	0	0	protein
IL25	4.17162	0	0.239715	0	1	6	FALSE		175	0	1	0	0.994893	entrez gene:64806	FALSE	0	IL25	0	0	protein
RAP1GAP	3.6936	0	0.270739	0	1	7	FALSE		291	0	1	0	0.995662	entrez gene:5909	FALSE	0	RAP1GAP	0	0	protein
ID4	5.8691	0	0.170384	0	1	9	FALSE		9	0	1	0	0.992159	entrez gene:3400	FALSE	0	ID4	0	0	protein
PUM1	3.64544	0	0.274315	0	1	8	FALSE		621	0	1	0	0.99574	entrez gene:9698	FALSE	0	PUM1	0	0	protein
GTF2A1L	5.8691	0	0.170384	0	1	9	FALSE		9	0	1	0	0.992159	entrez gene:11036	FALSE	0	GTF2A1L	0	0	protein
TCF4	5.8691	0	0.170384	0	1	9	FALSE		9	0	1	0	0.992159	entrez gene:6925	FALSE	0	TCF4	0	0	protein
FECH	5.07143	0	0.197183	0	1	8	FALSE		21	0	1	0	0.993444	entrez gene:2235	FALSE	0	FECH	0	0	protein
NOTCH3	3.54169	0.00623763	0.282351	0.333333	3	6	FALSE		195.333	0	3	0	0.995907	entrez gene:4854	FALSE	0	NOTCH3	2413268	0.33913	protein
NOTCH2	2.64253	0.224728	0.378425	0.000484848	375	5	FALSE		3.12	0	375	0	0.997355	entrez gene:4853	FALSE	0	NOTCH2	42798600	0.00407095	protein
ASCL3	4.86942	0.0045329	0.205363	0	11	8	FALSE		1.22222	0	10	0	0.993769	entrez gene:56676	FALSE	1	ASCL3	1147358	0.111111	protein
PPIP5K2	3.64544	0	0.274315	0	1	8	FALSE		621	0	1	0	0.99574	entrez gene:23262	FALSE	0	PPIP5K2	0	0	protein
CCNY	4.1086	0	0.243392	0	1	6	FALSE		139	0	1	0	0.994994	entrez gene:219771	FALSE	0	CCNY	0	0	protein
CIAO2A	4.02812	0	0.248255	0	1	6	FALSE		108	0	1	0	0.995124	entrez gene:84191	FALSE	0	CIAO2A	0	0	protein
PKP4	3.6936	0	0.270739	0	1	7	FALSE		291	0	1	0	0.995662	entrez gene:8502	FALSE	0	PKP4	0	0	protein
LSR	3.6936	0	0.270739	0	1	7	FALSE		291	0	1	0	0.995662	entrez gene:51599	FALSE	0	LSR	0	0	protein
AHNAK	3.64544	0	0.274315	0	1	8	FALSE		621	0	1	0	0.99574	entrez gene:79026	FALSE	0	AHNAK	0	0	protein
BRD7	3.82353	0.000149426	0.261538	0	2	7	FALSE		150.5	0	2	0	0.995453	entrez gene:29117	FALSE	0	BRD7	56004	0.522727	protein
PIH1D1	3.71396	0.000470635	0.269254	0	3	8	FALSE		182.333	0	3	0	0.99563	entrez gene:55011	FALSE	0	PIH1D1	280160	0.372348	protein
ARHGAP29	3.6936	0	0.270739	0	1	7	FALSE		291	0	1	0	0.995662	entrez gene:9411	FALSE	0	ARHGAP29	0	0	protein
EWSR1	3.9331	0	0.254253	0	1	8	FALSE		225	0	1	0	0.995277	entrez gene:2130	FALSE	0	EWSR1	0	0	protein
SLC10A6	5.12734	0	0.195033	0	1	7	FALSE		40	0	1	0	0.993354	entrez gene:345274	FALSE	0	SLC10A6	0	0	protein
SF3B3	4.17162	0	0.239715	0	1	6	FALSE		175	0	1	0	0.994893	entrez gene:23450	FALSE	0	SF3B3	0	0	protein
PARL	4.20976	0	0.237543	0	1	8	FALSE		92	0	1	0	0.994831	entrez gene:55486	FALSE	0	PARL	0	0	protein
ACTN2	3.85714	0	0.259259	0	1	7	FALSE		180	0	1	0	0.995399	entrez gene:88	FALSE	0	ACTN2	0	0	protein
ZBTB21	3.4735	0	0.287894	1	2	6	FALSE		333	0	2	0	0.996017	entrez gene:49854	FALSE	0	ZBTB21	0	0.51548	protein
FASTKD5	3.95249	3.94299e-05	0.253005	0	2	8	FALSE		133.5	0	2	0	0.995246	entrez gene:60493	FALSE	0	FASTKD5	45530	0.599548	protein
APP	3.78378	0.000387281	0.264286	0	2	7	FALSE		116.5	0	2	0	0.995517	entrez gene:351	FALSE	0	APP	26208	0.504367	protein
CD274	4.02101	0	0.248694	0	1	8	FALSE		175	0	1	0	0.995135	entrez gene:29126	FALSE	0	CD274	0	0	protein
ADAMTS17	3.64221	0	0.274559	0	1	6	FALSE		375	0	1	0	0.995745	entrez gene:170691	FALSE	0	ADAMTS17	0	0	protein
PRR14L	3.64544	0	0.274315	0	1	8	FALSE		621	0	1	0	0.99574	entrez gene:253143	FALSE	0	PRR14L	0	0	protein
DYRK1A	3.37912	0.00120284	0.295935	0	3	6	FALSE		266	0	3	0	0.996169	entrez gene:1859	FALSE	0	DYRK1A	411720	0.352394	protein
KCMF1	3.86555	0	0.258696	0	1	6	FALSE		235	0	1	0	0.995386	entrez gene:56888	FALSE	0	KCMF1	0	0	protein
RMDN3	4.06335	0.00175991	0.246102	0	2	6	FALSE		89.5	0	2	0	0.995067	entrez gene:55177	FALSE	0	RMDN3	486778	0.5	protein
NDNF	3.64221	0	0.274559	0	1	6	FALSE		375	0	1	0	0.995745	entrez gene:79625	FALSE	0	NDNF	0	0	protein
THRAP3	3.85714	0	0.259259	0	1	7	FALSE		180	0	1	0	0.995399	entrez gene:9967	FALSE	0	THRAP3	0	0	protein
FAM161A	4.13801	0	0.241662	0	1	8	FALSE		121	0	1	0	0.994947	entrez gene:84140	FALSE	0	FAM161A	0	0	protein
MAP2K5	3.64544	0	0.274315	0	1	8	FALSE		621	0	1	0	0.99574	entrez gene:5607	FALSE	0	MAP2K5	0	0	protein
RASSF8	3.61345	0	0.276744	1	2	6	FALSE		263	0	2	0	0.995792	entrez gene:11228	FALSE	0	RASSF8	0	0.557203	protein
TGM3	4.13801	0	0.241662	0	1	8	FALSE		121	0	1	0	0.994947	entrez gene:7053	FALSE	0	TGM3	0	0	protein
RASAL2	3.28151	0.000785394	0.304738	0	2	7	FALSE		456	0	2	0	0.996326	entrez gene:9462	FALSE	0	RASAL2	333504	0.515289	protein
TNRC6A	3.61345	0	0.276744	1	2	6	FALSE		263	0	2	0	0.995792	entrez gene:27327	FALSE	0	TNRC6A	0	0.557203	protein
AGRP	3.64221	0	0.274559	0	1	6	FALSE		375	0	1	0	0.995745	entrez gene:181	FALSE	0	AGRP	0	0	protein
CALML5	4.734	0	0.211238	0	1	8	FALSE		51	0	1	0	0.993987	entrez gene:51806	FALSE	0	CALML5	0	0	protein
ZNF766	3.64221	0	0.274559	0	1	6	FALSE		375	0	1	0	0.995745	entrez gene:90321	FALSE	0	ZNF766	0	0	protein
TRAF6	3.1713	0.00257656	0.315328	0	5	6	FALSE		268.4	0	5	0	0.996504	entrez gene:7189	FALSE	0	TRAF6	1264272	0.236219	protein
PIN4	4.734	0	0.211238	0	1	8	FALSE		51	0	1	0	0.993987	entrez gene:5303	FALSE	0	PIN4	0	0	protein
SQSTM1	3.96606	0	0.252139	0	1	8	FALSE		188	0	1	0	0.995224	entrez gene:8878	FALSE	0	SQSTM1	0	0	protein
LRCH1	4.13801	0	0.241662	0	1	8	FALSE		121	0	1	0	0.994947	entrez gene:23143	FALSE	0	LRCH1	0	0	protein
ULBP2	4.1086	0	0.243392	0	1	6	FALSE		139	0	1	0	0.994994	entrez gene:80328	FALSE	0	ULBP2	0	0	protein
HSP90AB1	3.97285	0	0.251708	0	1	7	FALSE		113	0	1	0	0.995213	entrez gene:3326	FALSE	0	HSP90AB1	0	0	protein
CEP152	3.59729	0.0006454	0.277987	0	2	7	FALSE		175.5	0	2	0	0.995818	entrez gene:22995	FALSE	0	CEP152	56240	0.502882	protein
GPR35	3.96542	0	0.25218	0	1	8	FALSE		62	0	1	0	0.995225	entrez gene:2859	FALSE	0	GPR35	0	0	protein
IRAK1	3.64544	0	0.274315	0	1	8	FALSE		621	0	1	0	0.99574	entrez gene:3654	FALSE	0	IRAK1	0	0	protein
MYO19	3.83161	0.000171259	0.260987	0	2	6	FALSE		139	0	2	0	0.99544	entrez gene:80179	FALSE	0	MYO19	79258	0.513011	protein
ARMC1	3.64544	0	0.274315	0	1	8	FALSE		621	0	1	0	0.99574	entrez gene:55156	FALSE	0	ARMC1	0	0	protein
ZBTB24	3.64221	0	0.274559	0	1	6	FALSE		375	0	1	0	0.995745	entrez gene:9841	FALSE	0	ZBTB24	0	0	protein
CAMK2B	3.85714	0	0.259259	0	1	7	FALSE		180	0	1	0	0.995399	entrez gene:816	FALSE	0	CAMK2B	0	0	protein
NUDT19	4.49871	0	0.222286	0	1	8	FALSE		60	0	1	0	0.994366	entrez gene:390916	FALSE	0	NUDT19	0	0	protein
NXPH4	5.07143	0	0.197183	0	1	8	FALSE		21	0	1	0	0.993444	entrez gene:11247	FALSE	0	NXPH4	0	0	protein
NSMAF	4.13801	0	0.241662	0	1	8	FALSE		121	0	1	0	0.994947	entrez gene:8439	FALSE	0	NSMAF	0	0	protein
SIRPD	4.17162	0	0.239715	0	1	6	FALSE		175	0	1	0	0.994893	entrez gene:128646	FALSE	0	SIRPD	0	0	protein
ST7	3.64221	0	0.274559	0	1	6	FALSE		375	0	1	0	0.995745	entrez gene:7982	FALSE	0	ST7	0	0	protein
ZNF511	4.0585	0	0.246396	0	1	8	FALSE		134	0	1	0	0.995075	entrez gene:118472	FALSE	0	ZNF511	0	0	protein
ZNF335	3.55398	0.00227675	0.281375	0	2	6	FALSE		232.5	0	2	0	0.995887	entrez gene:63925	FALSE	0	ZNF335	420012	0.501082	protein
ZMYM3	3.86555	0	0.258696	0	1	6	FALSE		235	0	1	0	0.995386	entrez gene:9203	FALSE	0	ZMYM3	0	0	protein
TAF5L	3.64221	0	0.274559	0	1	6	FALSE		375	0	1	0	0.995745	entrez gene:27097	FALSE	0	TAF5L	0	0	protein
ZNF707	3.62508	0	0.275856	1	2	6	FALSE		214	0	2	0	0.995773	entrez gene:286075	FALSE	0	ZNF707	0	0.509524	protein
INTS11	3.36652	0.0041992	0.297043	0	3	6	FALSE		340.333	0	3	0	0.996189	entrez gene:54973	FALSE	0	INTS11	1469170	0.348392	protein
FLOT1	3.51907	0.000616406	0.284166	0	2	6	FALSE		275	0	2	0	0.995944	entrez gene:10211	FALSE	0	FLOT1	199436	0.51215	protein
SETD1A	3.59438	0.000525481	0.278212	0	2	8	FALSE		355.5	0	2	0	0.995822	entrez gene:9739	FALSE	0	SETD1A	425574	0.512283	protein
FAM91A1	3.64544	0	0.274315	0	1	8	FALSE		621	0	1	0	0.99574	entrez gene:157769	FALSE	0	FAM91A1	0	0	protein
RPS6KB2	3.64544	0	0.274315	0	1	8	FALSE		621	0	1	0	0.99574	entrez gene:6199	FALSE	0	RPS6KB2	0	0	protein
MMP14	3.96542	0	0.25218	0	1	8	FALSE		62	0	1	0	0.995225	entrez gene:4323	FALSE	0	MMP14	0	0	protein
REC8	3.64544	0	0.274315	0	1	8	FALSE		621	0	1	0	0.99574	entrez gene:9985	FALSE	0	REC8	0	0	protein
TUBB	3.50356	0.00166457	0.285424	0	2	6	FALSE		398	0	2	0	0.995969	entrez gene:203068	FALSE	0	TUBB	837734	0.507673	protein
FBXW5	3.64544	0	0.274315	0	1	8	FALSE		621	0	1	0	0.99574	entrez gene:54461	FALSE	0	FBXW5	0	0	protein
MFAP1	4.02812	0	0.248255	0	1	6	FALSE		108	0	1	0	0.995124	entrez gene:4236	FALSE	0	MFAP1	0	0	protein
RNF123	3.88526	0.000742131	0.257383	0	3	6	FALSE		78	0	3	0	0.995354	entrez gene:63891	FALSE	0	RNF123	305568	0.342222	protein
MARK4	4.0585	0	0.246396	0	1	8	FALSE		134	0	1	0	0.995075	entrez gene:57787	FALSE	0	MARK4	0	0	protein
LRCH4	4.13801	0	0.241662	0	1	8	FALSE		121	0	1	0	0.994947	entrez gene:4034	FALSE	0	LRCH4	0	0	protein
PARD6A	4.02101	0	0.248694	0	1	8	FALSE		175	0	1	0	0.995135	entrez gene:50855	FALSE	0	PARD6A	0	0	protein
PARD3	3.30963	0.00144305	0.302148	0.333333	4	6	FALSE		272.25	0	4	0	0.996281	entrez gene:56288	FALSE	0	PARD3	527754	0.281573	protein
PNMA1	4.27408	0	0.233969	0	1	8	FALSE		90	0	1	0	0.994728	entrez gene:9240	FALSE	0	PNMA1	0	0	protein
WDR6	3.6936	0	0.270739	0	1	7	FALSE		291	0	1	0	0.995662	entrez gene:11180	FALSE	0	WDR6	0	0	protein
BAIAP2	3.73626	0.000198715	0.267647	0	2	7	FALSE		157	0	2	0	0.995594	entrez gene:10458	FALSE	0	BAIAP2	50706	0.514851	protein
ACTR1B	4.0585	0	0.246396	0	1	8	FALSE		134	0	1	0	0.995075	entrez gene:10120	FALSE	0	ACTR1B	0	0	protein
PRKCG	3.64544	0	0.274315	0	1	8	FALSE		621	0	1	0	0.99574	entrez gene:5582	FALSE	0	PRKCG	0	0	protein
PDP1	4.20976	0	0.237543	0	1	8	FALSE		92	0	1	0	0.994831	entrez gene:54704	FALSE	0	PDP1	0	0	protein
PCGF1	4.0585	0	0.246396	0	1	8	FALSE		134	0	1	0	0.995075	entrez gene:84759	FALSE	0	PCGF1	0	0	protein
PPP2R2C	3.64544	0	0.274315	0	1	8	FALSE		621	0	1	0	0.99574	entrez gene:5522	FALSE	0	PPP2R2C	0	0	protein
CYB5B	4.04783	0.00115239	0.247046	0	3	6	FALSE		61.3333	0	3	0	0.995092	entrez gene:80777	FALSE	0	CYB5B	151894	0.335185	protein
BACH1	4.41015	0	0.22675	0	1	8	FALSE		47	0	1	0	0.994509	entrez gene:571	FALSE	0	BACH1	0	0	protein
ZNF445	3.64221	0	0.274559	0	1	6	FALSE		375	0	1	0	0.995745	entrez gene:353274	FALSE	0	ZNF445	0	0	protein
AKT3	3.96606	0	0.252139	0	1	8	FALSE		188	0	1	0	0.995224	entrez gene:10000	FALSE	0	AKT3	0	0	protein
TUBGCP6	3.59405	0.000316295	0.278237	0	2	6	FALSE		333.5	0	2	0	0.995823	entrez gene:85378	FALSE	0	TUBGCP6	166866	0.510753	protein
LIMCH1	3.86555	0	0.258696	0	1	6	FALSE		235	0	1	0	0.995386	entrez gene:22998	FALSE	0	LIMCH1	0	0	protein
TARDBP	3.64544	0	0.274315	0	1	8	FALSE		621	0	1	0	0.99574	entrez gene:23435	FALSE	0	TARDBP	0	0	protein
YIPF6	4.89625	0	0.204238	0	1	8	FALSE		30	0	1	0	0.993726	entrez gene:286451	FALSE	0	YIPF6	0	0	protein
PTRH2	4.1086	0	0.243392	0	1	6	FALSE		139	0	1	0	0.994994	entrez gene:51651	FALSE	0	PTRH2	0	0	protein
GAGE2E	3.86555	0	0.258696	0	1	6	FALSE		235	0	1	0	0.995386	entrez gene:26749	FALSE	0	GAGE2E	0	0	protein
TIMM17A	4.1086	0	0.243392	0	1	6	FALSE		139	0	1	0	0.994994	entrez gene:10440	FALSE	0	TIMM17A	0	0	protein
MYNN	3.64221	0	0.274559	0	1	6	FALSE		375	0	1	0	0.995745	entrez gene:55892	FALSE	0	MYNN	0	0	protein
FNBP1L	3.74952	0.000158647	0.266701	0	2	6	FALSE		184.5	0	2	0	0.995572	entrez gene:54874	FALSE	0	FNBP1L	59404	0.51983	protein
NGRN	3.85714	0	0.259259	0	1	7	FALSE		180	0	1	0	0.995399	entrez gene:51335	FALSE	0	NGRN	0	0	protein
SMUG1	3.9331	0	0.254253	0	1	8	FALSE		225	0	1	0	0.995277	entrez gene:23583	FALSE	0	SMUG1	0	0	protein
LGALS3	3.96542	0	0.25218	0	1	8	FALSE		62	0	1	0	0.995225	entrez gene:3958	FALSE	0	LGALS3	0	0	protein
SEM1	3.57078	0.00046608	0.280051	0	2	8	FALSE		340.5	0	2	0	0.99586	entrez gene:7979	FALSE	0	SEM1	65370	0.505961	protein
ISCA2	4.49871	0	0.222286	0	1	8	FALSE		60	0	1	0	0.994366	entrez gene:122961	FALSE	0	ISCA2	0	0	protein
SEC24A	3.9331	0	0.254253	0	1	8	FALSE		225	0	1	0	0.995277	entrez gene:10802	FALSE	0	SEC24A	0	0	protein
ZNF219	3.64221	0	0.274559	0	1	6	FALSE		375	0	1	0	0.995745	entrez gene:51222	FALSE	0	ZNF219	0	0	protein
ZNF764	4.15805	0	0.240497	0	1	7	FALSE		53	0	1	0	0.994915	entrez gene:92595	FALSE	0	ZNF764	0	0	protein
MFHAS1	3.64544	0	0.274315	0	1	8	FALSE		621	0	1	0	0.99574	entrez gene:9258	FALSE	0	MFHAS1	0	0	protein
TPPP	4.02812	0	0.248255	0	1	6	FALSE		108	0	1	0	0.995124	entrez gene:11076	FALSE	0	TPPP	0	0	protein
THADA	4.35068	0	0.229849	0	1	8	FALSE		55	0	1	0	0.994604	entrez gene:63892	FALSE	0	THADA	0	0	protein
RIPK4	3.64544	0	0.274315	0	1	8	FALSE		621	0	1	0	0.99574	entrez gene:54101	FALSE	0	RIPK4	0	0	protein
TMEM147	4.89625	0	0.204238	0	1	8	FALSE		30	0	1	0	0.993726	entrez gene:10430	FALSE	0	TMEM147	0	0	protein
TUBGCP5	3.22366	0.0185791	0.310207	0	46	6	FALSE		2.23913	0	46	0	0.996419	entrez gene:114791	FALSE	0	TUBGCP5	4651790	0.0563241	protein
PDLIM5	3.39851	0.00043284	0.294246	0	2	6	FALSE		428	0	2	0	0.996138	entrez gene:10611	FALSE	0	PDLIM5	277612	0.525862	protein
CDC7	4.41015	0	0.22675	0	1	8	FALSE		47	0	1	0	0.994509	entrez gene:8317	FALSE	0	CDC7	0	0	protein
SHARPIN	3.39043	0.000974604	0.294948	0	2	7	FALSE		400.5	0	2	0	0.996151	entrez gene:81858	FALSE	0	SHARPIN	231036	0.508917	protein
GNA13	4.1086	0	0.243392	0	1	6	FALSE		139	0	1	0	0.994994	entrez gene:10672	FALSE	0	GNA13	0	0	protein
L3MBTL2	4.27408	0	0.233969	0	1	8	FALSE		90	0	1	0	0.994728	entrez gene:83746	FALSE	0	L3MBTL2	0	0	protein
IFI16	3.78119	0.000401072	0.264467	0	2	6	FALSE		166.5	0	2	0	0.995521	entrez gene:3428	FALSE	0	IFI16	76664	0.507669	protein
EIF6	4.05979	0	0.246318	0	1	8	FALSE		123	0	1	0	0.995073	entrez gene:3692	FALSE	0	EIF6	0	0	protein
MAPK6	3.47738	0.00105429	0.287573	0	2	7	FALSE		337	0	2	0	0.996011	entrez gene:5597	FALSE	0	MAPK6	86398	0.502242	protein
DHX35	3.64544	0	0.274315	0	1	8	FALSE		621	0	1	0	0.99574	entrez gene:60625	FALSE	0	DHX35	0	0	protein
BUB1B	3.64544	0	0.274315	0	1	8	FALSE		621	0	1	0	0.99574	entrez gene:701	FALSE	0	BUB1B	0	0	protein
NIPA1	4.82579	0.00322997	0.20722	0	6	8	FALSE		1.83333	0	6	0	0.993839	entrez gene:123606	FALSE	0	NIPA1	855520	0.166667	protein
USE1	3.9331	0	0.254253	0	1	8	FALSE		225	0	1	0	0.995277	entrez gene:55850	FALSE	0	USE1	0	0	protein
PPIH	3.64544	0	0.274315	0	1	8	FALSE		621	0	1	0	0.99574	entrez gene:10465	FALSE	0	PPIH	0	0	protein
SEC31A	3.9331	0	0.254253	0	1	8	FALSE		225	0	1	0	0.995277	entrez gene:22872	FALSE	0	SEC31A	0	0	protein
MDK	3.64221	0	0.274559	0	1	6	FALSE		375	0	1	0	0.995745	entrez gene:4192	FALSE	0	MDK	0	0	protein
ANKRD28	3.64221	0	0.274559	0	1	6	FALSE		375	0	1	0	0.995745	entrez gene:23243	FALSE	0	ANKRD28	0	0	protein
SEC13	3.9331	0	0.254253	0	1	8	FALSE		225	0	1	0	0.995277	entrez gene:6396	FALSE	0	SEC13	0	0	protein
NPHP1	3.64544	0	0.274315	0	1	8	FALSE		621	0	1	0	0.99574	entrez gene:4867	FALSE	0	NPHP1	0	0	protein
LRRIQ1	3.60633	0.000294793	0.27729	0	2	6	FALSE		212	0	2	0	0.995803	entrez gene:84125	FALSE	0	LRRIQ1	252190	0.510896	protein
SULT1A2	3.63672	0.00576015	0.274973	0.0294118	17	7	FALSE		5.05882	0	17	0	0.995754	entrez gene:6799	FALSE	0	SULT1A2	414336	0.0680147	protein
ZNF483	3.64221	0	0.274559	0	1	6	FALSE		375	0	1	0	0.995745	entrez gene:158399	FALSE	0	ZNF483	0	0	protein
SPTAN1	3.85714	0	0.259259	0	1	7	FALSE		180	0	1	0	0.995399	entrez gene:6709	FALSE	0	SPTAN1	0	0	protein
USP14	4.05979	0	0.246318	0	1	8	FALSE		123	0	1	0	0.995073	entrez gene:9097	FALSE	0	USP14	0	0	protein
CPNE7	4.13801	0	0.241662	0	1	8	FALSE		121	0	1	0	0.994947	entrez gene:27132	FALSE	0	CPNE7	0	0	protein
EVC2	3.64544	0	0.274315	0	1	8	FALSE		621	0	1	0	0.99574	entrez gene:132884	FALSE	0	EVC2	0	0	protein
RPL18	3.86555	0	0.258696	0	1	6	FALSE		235	0	1	0	0.995386	entrez gene:6141	FALSE	0	RPL18	0	0	protein
SDC4	4.15805	0	0.240497	0	1	7	FALSE		53	0	1	0	0.994915	entrez gene:6385	FALSE	0	SDC4	0	0	protein
HSPE1	3.98352	0.000256474	0.251034	0	2	8	FALSE		106.5	0	2	0	0.995196	entrez gene:3336	FALSE	0	HSPE1	131224	0.512136	protein
PIMREG	4.13801	0	0.241662	0	1	8	FALSE		121	0	1	0	0.994947	entrez gene:54478	FALSE	0	PIMREG	0	0	protein
ZNF451	3.12282	0.0251328	0.320224	0	68	7	FALSE		2.34848	0	67	0	0.996582	entrez gene:26036	FALSE	1	ZNF451	3860272	0.0481602	protein
HMGB1	3.86555	0	0.258696	0	1	6	FALSE		235	0	1	0	0.995386	entrez gene:3146	FALSE	0	HMGB1	0	0	protein
EID3	3.97285	0	0.251708	0	1	7	FALSE		113	0	1	0	0.995213	entrez gene:493861	FALSE	0	EID3	0	0	protein
C2orf48	4.17162	0	0.239715	0	1	6	FALSE		175	0	1	0	0.994893	entrez gene:348738	FALSE	0	C2orf48	0	0	protein
HDAC7	4.31707	0	0.231639	0	1	8	FALSE		31	0	1	0	0.994659	entrez gene:51564	FALSE	0	HDAC7	0	0	protein
THOC5	3.86555	0	0.258696	0	1	6	FALSE		235	0	1	0	0.995386	entrez gene:8563	FALSE	0	THOC5	0	0	protein
HSF1	3.64544	0	0.274315	0	1	8	FALSE		621	0	1	0	0.99574	entrez gene:3297	FALSE	0	HSF1	0	0	protein
ZNF823	3.64221	0	0.274559	0	1	6	FALSE		375	0	1	0	0.995745	entrez gene:55552	FALSE	0	ZNF823	0	0	protein
CHMP5	3.9331	0	0.254253	0	1	8	FALSE		225	0	1	0	0.995277	entrez gene:51510	FALSE	0	CHMP5	0	0	protein
ZNF611	3.64221	0	0.274559	0	1	6	FALSE		375	0	1	0	0.995745	entrez gene:81856	FALSE	0	ZNF611	0	0	protein
PCMT1	3.47059	0.00246626	0.288136	0	4	6	FALSE		154.25	0	4	0	0.996022	entrez gene:5110	FALSE	0	PCMT1	825638	0.261966	protein
LUC7L2	4.13801	0	0.241662	0	1	8	FALSE		121	0	1	0	0.994947	entrez gene:51631	FALSE	0	LUC7L2	0	0	protein
HABP4	3.86555	0	0.258696	0	1	6	FALSE		235	0	1	0	0.995386	entrez gene:22927	FALSE	0	HABP4	0	0	protein
LTF	4.734	0	0.211238	0	1	8	FALSE		51	0	1	0	0.993987	entrez gene:4057	FALSE	0	LTF	0	0	protein
SIPA1L3	3.61345	0	0.276744	1	2	6	FALSE		263	0	2	0	0.995792	entrez gene:23094	FALSE	0	SIPA1L3	0	0.557203	protein
PDLIM7	4.37524	0	0.228559	0	1	8	FALSE		43	0	1	0	0.994565	entrez gene:9260	FALSE	0	PDLIM7	0	0	protein
ZNF512	3.64221	0	0.274559	0	1	6	FALSE		375	0	1	0	0.995745	entrez gene:84450	FALSE	0	ZNF512	0	0	protein
ARHGEF16	3.9331	0	0.254253	0	1	8	FALSE		225	0	1	0	0.995277	entrez gene:27237	FALSE	0	ARHGEF16	0	0	protein
TRMT61B	3.95249	3.94299e-05	0.253005	0	2	8	FALSE		133.5	0	2	0	0.995246	entrez gene:55006	FALSE	0	TRMT61B	45530	0.599548	protein
EDF1	3.86555	0	0.258696	0	1	6	FALSE		235	0	1	0	0.995386	entrez gene:8721	FALSE	0	EDF1	0	0	protein
RHBDF2	3.64221	0	0.274559	0	1	6	FALSE		375	0	1	0	0.995745	entrez gene:79651	FALSE	0	RHBDF2	0	0	protein
PTGIR	3.96542	0	0.25218	0	1	8	FALSE		62	0	1	0	0.995225	entrez gene:5739	FALSE	0	PTGIR	0	0	protein
DNAJB11	3.64544	0	0.274315	0	1	8	FALSE		621	0	1	0	0.99574	entrez gene:51726	FALSE	0	DNAJB11	0	0	protein
ZNF417	3.64221	0	0.274559	0	1	6	FALSE		375	0	1	0	0.995745	entrez gene:147687	FALSE	0	ZNF417	0	0	protein
CNOT3	3.64544	0	0.274315	0	1	8	FALSE		621	0	1	0	0.99574	entrez gene:4849	FALSE	0	CNOT3	0	0	protein
MARCKS	3.46445	0.000124661	0.288646	0.333333	3	6	FALSE		237	0	3	0	0.996031	entrez gene:4082	FALSE	0	MARCKS	111456	0.359676	protein
HSPB8	3.79476	0.000243917	0.263521	0	2	7	FALSE		83	0	2	0	0.9955	entrez gene:26353	FALSE	0	HSPB8	20054	0.506173	protein
HCFC2	4.27408	0	0.233969	0	1	8	FALSE		90	0	1	0	0.994728	entrez gene:29915	FALSE	0	HCFC2	0	0	protein
TOP2A	3.86393	0.000346915	0.258804	0	2	8	FALSE		145.5	0	2	0	0.995388	entrez gene:7153	FALSE	0	TOP2A	69102	0.507018	protein
CSTF2T	3.64544	0	0.274315	0	1	8	FALSE		621	0	1	0	0.99574	entrez gene:23283	FALSE	0	CSTF2T	0	0	protein
GSK3A	4.02101	0	0.248694	0	1	8	FALSE		175	0	1	0	0.995135	entrez gene:2931	FALSE	0	GSK3A	0	0	protein
XKR3	6.12379	0.00129262	0.163298	0	3	8	FALSE		1.33333	0	3	0	0.991749	entrez gene:150165	FALSE	0	XKR3	510586	0.333333	protein
ACAT1	4.13801	0	0.241662	0	1	8	FALSE		121	0	1	0	0.994947	entrez gene:38	FALSE	0	ACAT1	0	0	protein
CEP135	3.86555	0	0.258696	0	1	6	FALSE		235	0	1	0	0.995386	entrez gene:9662	FALSE	0	CEP135	0	0	protein
LIG1	3.62088	0.000510972	0.276176	0	2	8	FALSE		334	0	2	0	0.99578	entrez gene:3978	FALSE	0	LIG1	174640	0.506849	protein
INPP5A	4.1086	0	0.243392	0	1	6	FALSE		139	0	1	0	0.994994	entrez gene:3632	FALSE	0	INPP5A	0	0	protein
KLHDC3	3.6936	0	0.270739	0	1	7	FALSE		291	0	1	0	0.995662	entrez gene:116138	FALSE	0	KLHDC3	0	0	protein
MCM9	3.96606	0	0.252139	0	1	8	FALSE		188	0	1	0	0.995224	entrez gene:254394	FALSE	0	MCM9	0	0	protein
STXBP1	4.05979	0	0.246318	0	1	8	FALSE		123	0	1	0	0.995073	entrez gene:6812	FALSE	0	STXBP1	0	0	protein
WNK1	3.53361	0.000227747	0.282996	0	2	8	FALSE		404.5	0	2	0	0.99592	entrez gene:65125	FALSE	0	WNK1	169772	0.532322	protein
GPR182	4.22334	0	0.23678	0	1	7	FALSE		46	0	1	0	0.994809	entrez gene:11318	FALSE	0	GPR182	0	0	protein
SIDT2	3.96542	0	0.25218	0	1	8	FALSE		62	0	1	0	0.995225	entrez gene:51092	FALSE	0	SIDT2	0	0	protein
DPY30	4.27408	0	0.233969	0	1	8	FALSE		90	0	1	0	0.994728	entrez gene:84661	FALSE	0	DPY30	0	0	protein
SNAP23	3.57175	0.000905547	0.279975	0	2	6	FALSE		215	0	2	0	0.995859	entrez gene:8773	FALSE	0	SNAP23	233602	0.507109	protein
CFTR	3.33646	0.00277883	0.299719	0	5	8	FALSE		229.2	0	5	0	0.996238	entrez gene:1080	FALSE	0	CFTR	1322190	0.222634	protein
HAUS5	3.64544	0	0.274315	0	1	8	FALSE		621	0	1	0	0.99574	entrez gene:23354	FALSE	0	HAUS5	0	0	protein
PSMG1	3.12637	0.0242147	0.319859	0.00564972	62	7	FALSE		5.13333	0	61	0	0.996576	entrez gene:8624	FALSE	1	PSMG1	1812704	0.0206539	protein
PRDX3	4.13801	0	0.241662	0	1	8	FALSE		121	0	1	0	0.994947	entrez gene:10935	FALSE	0	PRDX3	0	0	protein
ATG4C	4.22334	0	0.23678	0	1	7	FALSE		46	0	1	0	0.994809	entrez gene:84938	FALSE	0	ATG4C	0	0	protein
TFIP11	3.78765	0.00036018	0.264016	0	2	7	FALSE		135	0	2	0	0.995511	entrez gene:24144	FALSE	0	TFIP11	113026	0.51145	protein
DSG4	3.9331	0	0.254253	0	1	8	FALSE		225	0	1	0	0.995277	entrez gene:147409	FALSE	0	DSG4	0	0	protein
PA2G4	4.13801	0	0.241662	0	1	8	FALSE		121	0	1	0	0.994947	entrez gene:5036	FALSE	0	PA2G4	0	0	protein
RARS2	4.20976	0	0.237543	0	1	8	FALSE		92	0	1	0	0.994831	entrez gene:57038	FALSE	0	RARS2	0	0	protein
C1orf52	3.64544	0	0.274315	0	1	8	FALSE		621	0	1	0	0.99574	entrez gene:148423	FALSE	0	C1orf52	0	0	protein
TACC3	3.64544	0	0.274315	0	1	8	FALSE		621	0	1	0	0.99574	entrez gene:10460	FALSE	0	TACC3	0	0	protein
CASR	3.64221	0	0.274559	0	1	6	FALSE		375	0	1	0	0.995745	entrez gene:846	FALSE	0	CASR	0	0	protein
PALM	4.1086	0	0.243392	0	1	6	FALSE		139	0	1	0	0.994994	entrez gene:5064	FALSE	0	PALM	0	0	protein
BCAR3	3.96606	0	0.252139	0	1	8	FALSE		188	0	1	0	0.995224	entrez gene:8412	FALSE	0	BCAR3	0	0	protein
BARD1	3.9331	0	0.254253	0	1	8	FALSE		225	0	1	0	0.995277	entrez gene:580	FALSE	0	BARD1	0	0	protein
GPR21	3.96542	0	0.25218	0	1	8	FALSE		62	0	1	0	0.995225	entrez gene:2844	FALSE	0	GPR21	0	0	protein
CSNK2B	3.65934	0.00195277	0.273273	0.333333	3	6	FALSE		133.667	0	3	0	0.995718	entrez gene:1460	FALSE	0	CSNK2B	93564	0.356506	protein
GAGE4	3.86555	0	0.258696	0	1	6	FALSE		235	0	1	0	0.995386	entrez gene:2576	FALSE	0	GAGE4	0	0	protein
PRKY	3.50356	0.00166457	0.285424	0	2	6	FALSE		398	0	2	0	0.995969	entrez gene:5616	FALSE	0	PRKY	837734	0.507673	protein
EHD4	3.57078	0.00046608	0.280051	0	2	8	FALSE		340.5	0	2	0	0.99586	entrez gene:30844	FALSE	0	EHD4	65370	0.505961	protein
SULT2B1	4.3009	0	0.232509	1	2	8	FALSE		36	0	2	0	0.994685	entrez gene:6820	FALSE	0	SULT2B1	0	0.537313	protein
ROPN1	7.12346	0	0.140381	0	1	9	FALSE		3	0	1	0	0.990139	entrez gene:54763	FALSE	0	ROPN1	0	0	protein
ANKRD50	3.72366	0.000127297	0.268553	0	2	6	FALSE		171.5	0	2	0	0.995614	entrez gene:57182	FALSE	0	ANKRD50	45736	0.527864	protein
ZNF136	3.64221	0	0.274559	0	1	6	FALSE		375	0	1	0	0.995745	entrez gene:7695	FALSE	0	ZNF136	0	0	protein
DDX41	4.02812	0	0.248255	0	1	6	FALSE		108	0	1	0	0.995124	entrez gene:51428	FALSE	0	DDX41	0	0	protein
CSDE1	3.64544	0	0.274315	0	1	8	FALSE		621	0	1	0	0.99574	entrez gene:7812	FALSE	0	CSDE1	0	0	protein
RPS26	3.64221	0	0.274559	0	1	6	FALSE		375	0	1	0	0.995745	entrez gene:6231	FALSE	0	RPS26	0	0	protein
ADARB1	4.15805	0	0.240497	0	1	7	FALSE		53	0	1	0	0.994915	entrez gene:104	FALSE	0	ADARB1	0	0	protein
PAN2	3.64544	0	0.274315	0	1	8	FALSE		621	0	1	0	0.99574	entrez gene:9924	FALSE	0	PAN2	0	0	protein
MRM3	3.85714	0	0.259259	0	1	7	FALSE		180	0	1	0	0.995399	entrez gene:55178	FALSE	0	MRM3	0	0	protein
ANAPC5	3.64544	0	0.274315	0	1	8	FALSE		621	0	1	0	0.99574	entrez gene:51433	FALSE	0	ANAPC5	0	0	protein
OXER1	3.9331	0	0.254253	0	1	8	FALSE		225	0	1	0	0.995277	entrez gene:165140	FALSE	0	OXER1	0	0	protein
PRKCZ	3.64544	0	0.274315	0	1	8	FALSE		621	0	1	0	0.99574	entrez gene:5590	FALSE	0	PRKCZ	0	0	protein
ADAMTS9	3.64221	0	0.274559	0	1	6	FALSE		375	0	1	0	0.995745	entrez gene:56999	FALSE	0	ADAMTS9	0	0	protein
MAPK4	3.96606	0	0.252139	0	1	8	FALSE		188	0	1	0	0.995224	entrez gene:5596	FALSE	0	MAPK4	0	0	protein
RPL37A	4.27408	0	0.233969	0	1	8	FALSE		90	0	1	0	0.994728	entrez gene:6168	FALSE	0	RPL37A	0	0	protein
CNIH4	4.17162	0	0.239715	0	1	6	FALSE		175	0	1	0	0.994893	entrez gene:29097	FALSE	0	CNIH4	0	0	protein
SORBS3	3.56561	0.000789045	0.280457	0	2	7	FALSE		235.5	0	2	0	0.995869	entrez gene:10174	FALSE	0	SORBS3	92100	0.506479	protein
XAGE3	4.12605	0	0.242363	0	1	8	FALSE		60	0	1	0	0.994966	entrez gene:170626	FALSE	0	XAGE3	0	0	protein
NFKB2	3.49644	0.000597113	0.286005	0	2	8	FALSE		423	0	2	0	0.99598	entrez gene:4791	FALSE	0	NFKB2	280484	0.519065	protein
R3HDM2	3.9331	0	0.254253	0	1	8	FALSE		225	0	1	0	0.995277	entrez gene:22864	FALSE	0	R3HDM2	0	0	protein
KLK11	4.17162	0	0.239715	0	1	6	FALSE		175	0	1	0	0.994893	entrez gene:11012	FALSE	0	KLK11	0	0	protein
SFXN1	4.02101	0	0.248694	0	1	8	FALSE		175	0	1	0	0.995135	entrez gene:94081	FALSE	0	SFXN1	0	0	protein
SPG11	3.64544	0	0.274315	0	1	8	FALSE		621	0	1	0	0.99574	entrez gene:80208	FALSE	0	SPG11	0	0	protein
TMEM11	4.05753	0.000638848	0.246455	0	2	6	FALSE		84.5	0	2	0	0.995076	entrez gene:8834	FALSE	0	TMEM11	89752	0.503012	protein
BNIP3L	4.89625	0	0.204238	0	1	8	FALSE		30	0	1	0	0.993726	entrez gene:665	FALSE	0	BNIP3L	0	0	protein
DIRAS3	3.63219	4.73505e-05	0.275316	0	2	6	FALSE		210	0	2	0	0.995761	entrez gene:9077	FALSE	0	DIRAS3	59074	0.540052	protein
NID2	3.9331	0	0.254253	0	1	8	FALSE		225	0	1	0	0.995277	entrez gene:22795	FALSE	0	NID2	0	0	protein
RRP15	4.89625	0	0.204238	0	1	8	FALSE		30	0	1	0	0.993726	entrez gene:51018	FALSE	0	RRP15	0	0	protein
CALCOCO1	3.85714	0	0.259259	0	1	7	FALSE		180	0	1	0	0.995399	entrez gene:57658	FALSE	0	CALCOCO1	0	0	protein
ANTXR1	3.86555	0	0.258696	0	1	6	FALSE		235	0	1	0	0.995386	entrez gene:84168	FALSE	0	ANTXR1	0	0	protein
ERF	3.95895	0.000385772	0.252592	0	2	6	FALSE		110.5	0	2	0	0.995235	entrez gene:2077	FALSE	0	ERF	93514	0.504608	protein
CRNN	3.93568	0.000751759	0.254086	0	2	7	FALSE		82	0	2	0	0.995273	entrez gene:49860	FALSE	0	CRNN	298520	0.509434	protein
NFKB1	3.47059	0.00055124	0.288136	0	3	8	FALSE		310.667	0	3	0	0.996022	entrez gene:4790	FALSE	0	NFKB1	375022	0.374446	protein
DUSP16	3.96089	0.000248041	0.252468	0	2	7	FALSE		110.5	0	2	0	0.995232	entrez gene:80824	FALSE	0	DUSP16	39766	0.504608	protein
BCL2L14	3.87524	5.52036e-05	0.258048	0	2	8	FALSE		155.5	0	2	0	0.99537	entrez gene:79370	FALSE	0	BCL2L14	53404	0.563869	protein
FKBP8	3.85714	0	0.259259	0	1	7	FALSE		180	0	1	0	0.995399	entrez gene:23770	FALSE	0	FKBP8	0	0	protein
FSD2	4.27408	0	0.233969	0	1	8	FALSE		90	0	1	0	0.994728	entrez gene:123722	FALSE	0	FSD2	0	0	protein
TPR	4.13801	0	0.241662	0	1	8	FALSE		121	0	1	0	0.994947	entrez gene:7175	FALSE	0	TPR	0	0	protein
ATP5PB	4.20976	0	0.237543	0	1	8	FALSE		92	0	1	0	0.994831	entrez gene:515	FALSE	0	ATP5PB	0	0	protein
RTF1	3.64544	0	0.274315	0	1	8	FALSE		621	0	1	0	0.99574	entrez gene:23168	FALSE	0	RTF1	0	0	protein
LAMTOR4	4.1086	0	0.243392	0	1	6	FALSE		139	0	1	0	0.994994	entrez gene:389541	FALSE	0	LAMTOR4	0	0	protein
HEMK1	4.21752	0.00113046	0.237106	0	2	7	FALSE		27.5	0	2	0	0.994819	entrez gene:51409	FALSE	0	HEMK1	315650	0.5	protein
RNF126	3.90853	0.000613644	0.25585	0	2	8	FALSE		124	0	2	0	0.995316	entrez gene:55658	FALSE	0	RNF126	441434	0.506173	protein
SMAP2	3.21558	0.00139831	0.310986	0	2	6	FALSE		498	0	2	0	0.996432	entrez gene:64744	FALSE	0	SMAP2	552194	0.511843	protein
BCL3	3.64544	0	0.274315	0	1	8	FALSE		621	0	1	0	0.99574	entrez gene:602	FALSE	0	BCL3	0	0	protein
RNF219	3.64544	0	0.274315	0	1	8	FALSE		621	0	1	0	0.99574	entrez gene:79596	FALSE	0	RNF219	0	0	protein
ZNF765	3.64221	0	0.274559	0	1	6	FALSE		375	0	1	0	0.995745	entrez gene:91661	FALSE	0	ZNF765	0	0	protein
BNIP3	4.89625	0	0.204238	0	1	8	FALSE		30	0	1	0	0.993726	entrez gene:664	FALSE	0	BNIP3	0	0	protein
NAT10	3.9331	0	0.254253	0	1	8	FALSE		225	0	1	0	0.995277	entrez gene:55226	FALSE	0	NAT10	0	0	protein
HNRNPM	3.64544	0	0.274315	0	1	8	FALSE		621	0	1	0	0.99574	entrez gene:4670	FALSE	0	HNRNPM	0	0	protein
SLC25A22	3.96542	0	0.25218	0	1	8	FALSE		62	0	1	0	0.995225	entrez gene:79751	FALSE	0	SLC25A22	0	0	protein
ZSCAN25	3.64221	0	0.274559	0	1	6	FALSE		375	0	1	0	0.995745	entrez gene:221785	FALSE	0	ZSCAN25	0	0	protein
WDR62	3.64544	0	0.274315	0	1	8	FALSE		621	0	1	0	0.99574	entrez gene:284403	FALSE	0	WDR62	0	0	protein
IQGAP1	3.83161	0.000171259	0.260987	0	2	6	FALSE		139	0	2	0	0.99544	entrez gene:8826	FALSE	0	IQGAP1	79258	0.513011	protein
HIPK4	3.96606	0	0.252139	0	1	8	FALSE		188	0	1	0	0.995224	entrez gene:147746	FALSE	0	HIPK4	0	0	protein
TAGLN2	3.88526	0.000847237	0.257383	0	2	6	FALSE		130	0	2	0	0.995354	entrez gene:8407	FALSE	0	TAGLN2	172714	0.503906	protein
ANP32A	4.13801	0	0.241662	0	1	8	FALSE		121	0	1	0	0.994947	entrez gene:8125	FALSE	0	ANP32A	0	0	protein
SPEN	3.21558	0.00139831	0.310986	0	2	6	FALSE		498	0	2	0	0.996432	entrez gene:23013	FALSE	0	SPEN	552194	0.511843	protein
KIFC3	4.27408	0	0.233969	0	1	8	FALSE		90	0	1	0	0.994728	entrez gene:3801	FALSE	0	KIFC3	0	0	protein
PROSER2	4.17162	0	0.239715	0	1	6	FALSE		175	0	1	0	0.994893	entrez gene:254427	FALSE	0	PROSER2	0	0	protein
KDF1	3.75824	0.000368244	0.266082	0	3	7	FALSE		145	0	3	0	0.995558	entrez gene:126695	FALSE	0	KDF1	202290	0.375	protein
PTPRN	4.89625	0	0.204238	0	1	8	FALSE		30	0	1	0	0.993726	entrez gene:5798	FALSE	0	PTPRN	0	0	protein
PPP1R9B	3.56432	0.000560132	0.280559	0	2	6	FALSE		207.5	0	2	0	0.995871	entrez gene:84687	FALSE	0	PPP1R9B	86880	0.508621	protein
KLHL29	4.02101	0	0.248694	0	1	8	FALSE		175	0	1	0	0.995135	entrez gene:114818	FALSE	0	KLHL29	0	0	protein
SMG8	3.64544	0	0.274315	0	1	8	FALSE		621	0	1	0	0.99574	entrez gene:55181	FALSE	0	SMG8	0	0	protein
NPEPPS	3.06012	0.043774	0.326785	0	124	7	FALSE		2.78862	0	124	1	0.996683	entrez gene:9520	FALSE	0	NPEPPS	15847362	0.0616765	protein
NIF3L1	4.63639	0	0.215685	0	1	8	FALSE		17	0	1	0	0.994144	entrez gene:60491	FALSE	0	NIF3L1	0	0	protein
SLC25A51	5.31513	0	0.188142	0	2	8	FALSE		31	0	2	1	0.993051	entrez gene:92014	FALSE	0	SLC25A51	0	0	protein
GNL2	3.52812	0.000396665	0.283437	0.333333	3	6	FALSE		211.333	0	3	0	0.995929	entrez gene:29889	FALSE	0	GNL2	104454	0.378815	protein
SNCG	4.35068	0	0.229849	0	1	8	FALSE		55	0	1	0	0.994604	entrez gene:6623	FALSE	0	SNCG	0	0	protein
SCN4A	3.96542	0	0.25218	0	1	8	FALSE		62	0	1	0	0.995225	entrez gene:6329	FALSE	0	SCN4A	0	0	protein
TRIP12	4.41015	0	0.22675	0	1	8	FALSE		47	0	1	0	0.994509	entrez gene:9320	FALSE	0	TRIP12	0	0	protein
FNBP4	3.64544	0	0.274315	0	1	8	FALSE		621	0	1	0	0.99574	entrez gene:23360	FALSE	0	FNBP4	0	0	protein
ARHGAP17	3.39851	0.00043284	0.294246	0	2	6	FALSE		428	0	2	0	0.996138	entrez gene:55114	FALSE	0	ARHGAP17	277612	0.525862	protein
CEP70	4.27408	0	0.233969	0	1	8	FALSE		90	0	1	0	0.994728	entrez gene:80321	FALSE	0	CEP70	0	0	protein
PTPRH	4.02101	0	0.248694	0	1	8	FALSE		175	0	1	0	0.995135	entrez gene:5794	FALSE	0	PTPRH	0	0	protein
AGR2	3.70814	0.000465279	0.269677	0	3	8	FALSE		178.667	0	3	0	0.995639	entrez gene:10551	FALSE	0	AGR2	221324	0.376412	protein
CSAG3	4.13801	0	0.241662	0	1	8	FALSE		121	0	1	0	0.994947	entrez gene:389903	FALSE	0	CSAG3	0	0	protein
MOV10	4.20976	0	0.237543	0	1	8	FALSE		92	0	1	0	0.994831	entrez gene:4343	FALSE	0	MOV10	0	0	protein
ATF6	5.31513	0	0.188142	0	1	8	FALSE		31	0	1	0	0.993051	entrez gene:22926	FALSE	0	ATF6	0	0	protein
DCTN1	4.0585	0	0.246396	0	1	8	FALSE		134	0	1	0	0.995075	entrez gene:1639	FALSE	0	DCTN1	0	0	protein
RYBP	3.85133	0.000151848	0.259651	0	2	8	FALSE		181.5	0	2	0	0.995408	entrez gene:23429	FALSE	0	RYBP	59740	0.524709	protein
PPIE	3.64544	0	0.274315	0	1	8	FALSE		621	0	1	0	0.99574	entrez gene:10450	FALSE	0	PPIE	0	0	protein
KBTBD7	3.86555	0	0.258696	0	1	6	FALSE		235	0	1	0	0.995386	entrez gene:84078	FALSE	0	KBTBD7	0	0	protein
RPS6KA1	3.5669	0.000268289	0.280355	0	2	8	FALSE		372	0	2	0	0.995866	entrez gene:6195	FALSE	0	RPS6KA1	151846	0.520337	protein
MAGIX	3.86555	0	0.258696	0	1	6	FALSE		235	0	1	0	0.995386	entrez gene:79917	FALSE	0	MAGIX	0	0	protein
PPARG	3.64544	0	0.274315	0	1	8	FALSE		621	0	1	0	0.99574	entrez gene:5468	FALSE	0	PPARG	0	0	protein
C1QBP	3.70071	0.000469133	0.270218	0	2	7	FALSE		177.5	0	2	0	0.995651	entrez gene:708	FALSE	0	C1QBP	87242	0.508646	protein
MAP2K2	3.64544	0	0.274315	0	1	8	FALSE		621	0	1	0	0.99574	entrez gene:5605	FALSE	0	MAP2K2	0	0	protein
FAM171A1	3.6936	0	0.270739	0	1	7	FALSE		291	0	1	0	0.995662	entrez gene:221061	FALSE	0	FAM171A1	0	0	protein
STK25	3.64544	0	0.274315	0	1	8	FALSE		621	0	1	0	0.99574	entrez gene:10494	FALSE	0	STK25	0	0	protein
FAF2	3.87524	5.52036e-05	0.258048	0	2	8	FALSE		155.5	0	2	0	0.99537	entrez gene:23197	FALSE	0	FAF2	53404	0.563869	protein
UHRF2	3.93116	0	0.254378	1	2	6	FALSE		110.5	0	2	0	0.99528	entrez gene:115426	FALSE	0	UHRF2	0	0.560914	protein
IFITM1	3.40045	0.00103744	0.294079	0	3	8	FALSE		344.667	0	3	0	0.996135	entrez gene:8519	FALSE	0	IFITM1	527200	0.365214	protein
DOCK4	4.2576	0	0.234874	0	1	8	FALSE		29	0	1	0	0.994754	entrez gene:9732	FALSE	0	DOCK4	0	0	protein
RFXANK	3.90045	0.000560357	0.256381	0	2	6	FALSE		141.5	0	2	0	0.995329	entrez gene:8625	FALSE	0	RFXANK	84062	0.505396	protein
POLR2C	3.62153	0.000719531	0.276127	0	2	8	FALSE		319	0	2	0	0.995779	entrez gene:5432	FALSE	0	POLR2C	85438	0.500787	protein
ELK1	3.50356	0.00166457	0.285424	0	2	6	FALSE		398	0	2	0	0.995969	entrez gene:2002	FALSE	0	ELK1	837734	0.507673	protein
ZNF34	3.9331	0	0.254253	0	1	8	FALSE		225	0	1	0	0.995277	entrez gene:80778	FALSE	0	ZNF34	0	0	protein
ZNF263	3.64221	0	0.274559	0	1	6	FALSE		375	0	1	0	0.995745	entrez gene:10127	FALSE	0	ZNF263	0	0	protein
COX2	3.85714	0	0.259259	0	1	7	FALSE		180	0	1	0	0.995399	entrez gene:4513	FALSE	0	COX2	0	0	protein
RPS6KA3	3.5669	0.000268289	0.280355	0	2	8	FALSE		372	0	2	0	0.995866	entrez gene:6197	FALSE	0	RPS6KA3	151846	0.520337	protein
SENP5	3.64221	0	0.274559	0	1	6	FALSE		375	0	1	0	0.995745	entrez gene:205564	FALSE	0	SENP5	0	0	protein
COX5A	4.03394	0.000994938	0.247897	0	2	8	FALSE		90.5	0	2	0	0.995114	entrez gene:9377	FALSE	0	COX5A	156524	0.5	protein
KIF25	3.94538	0.000646412	0.253461	0	2	8	FALSE		5.5	0	2	0	0.995257	entrez gene:3834	FALSE	0	KIF25	118726	0.5	protein
ZNF646	3.64221	0	0.274559	0	1	6	FALSE		375	0	1	0	0.995745	entrez gene:9726	FALSE	0	ZNF646	0	0	protein
KIAA1586	3.85941	0.00564396	0.259107	0	15	7	FALSE		1.73333	0	15	0	0.995395	entrez gene:57691	FALSE	0	KIAA1586	1628894	0.0916667	protein
USP54	3.61345	0	0.276744	1	2	6	FALSE		263	0	2	0	0.995792	entrez gene:159195	FALSE	0	USP54	0	0.557203	protein
TLE2	3.64544	0	0.274315	0	1	8	FALSE		621	0	1	0	0.99574	entrez gene:7089	FALSE	0	TLE2	0	0	protein
PTPN3	3.86555	0	0.258696	0	1	6	FALSE		235	0	1	0	0.995386	entrez gene:5774	FALSE	0	PTPN3	0	0	protein
CCDC117	3.64544	0	0.274315	0	1	8	FALSE		621	0	1	0	0.99574	entrez gene:150275	FALSE	0	CCDC117	0	0	protein
DBNL	3.39043	0.000974604	0.294948	0	2	7	FALSE		400.5	0	2	0	0.996151	entrez gene:28988	FALSE	0	DBNL	231036	0.508917	protein
HNRNPL	3.56335	0.00041349	0.280635	0	2	6	FALSE		249	0	2	0	0.995872	entrez gene:3191	FALSE	0	HNRNPL	102674	0.510288	protein
KHDRBS3	3.85714	0	0.259259	0	1	7	FALSE		180	0	1	0	0.995399	entrez gene:10656	FALSE	0	KHDRBS3	0	0	protein
LRRC29	3.97285	0	0.251708	0	1	7	FALSE		113	0	1	0	0.995213	entrez gene:26231	FALSE	0	LRRC29	0	0	protein
FOXD4L6	3.64221	0	0.274559	0	1	6	FALSE		375	0	1	0	0.995745	entrez gene:653404	FALSE	0	FOXD4L6	0	0	protein
TYROBP	3.94893	0.00015442	0.253233	0	2	8	FALSE		36.5	0	2	0	0.995251	entrez gene:7305	FALSE	0	TYROBP	33082	0.5	protein
UBA1	4.10116	5.75383e-05	0.243833	0	2	8	FALSE		75	0	2	0	0.995006	entrez gene:7317	FALSE	0	UBA1	18686	0.524823	protein
USP53	3.86555	0	0.258696	0	1	6	FALSE		235	0	1	0	0.995386	entrez gene:54532	FALSE	0	USP53	0	0	protein
TFEB	3.64544	0	0.274315	0	1	8	FALSE		621	0	1	0	0.99574	entrez gene:7942	FALSE	0	TFEB	0	0	protein
CLCA4	5.65869	0	0.176719	0	1	9	FALSE		5	0	1	0	0.992498	entrez gene:22802	FALSE	0	CLCA4	0	0	protein
PALD1	3.64544	0	0.274315	0	1	8	FALSE		621	0	1	0	0.99574	entrez gene:27143	FALSE	0	PALD1	0	0	protein
CST3	4.17162	0	0.239715	0	1	6	FALSE		175	0	1	0	0.994893	entrez gene:1471	FALSE	0	CST3	0	0	protein
EFNA3	4.43051	0	0.225708	0	1	8	FALSE		49	0	1	0	0.994476	entrez gene:1944	FALSE	0	EFNA3	0	0	protein
EFNA1	4.43051	0	0.225708	0	1	8	FALSE		49	0	1	0	0.994476	entrez gene:1942	FALSE	0	EFNA1	0	0	protein
APPL1	4.31707	0	0.231639	0	1	8	FALSE		31	0	1	0	0.994659	entrez gene:26060	FALSE	0	APPL1	0	0	protein
EFNA5	4.43051	0	0.225708	0	1	8	FALSE		49	0	1	0	0.994476	entrez gene:1946	FALSE	0	EFNA5	0	0	protein
GRHPR	4.49871	0	0.222286	0	1	8	FALSE		60	0	1	0	0.994366	entrez gene:9380	FALSE	0	GRHPR	0	0	protein
EFNA4	4.30381	0.000149814	0.232352	0	2	8	FALSE		32	0	2	0	0.99468	entrez gene:1945	FALSE	0	EFNA4	49208	0.5	protein
FAM50B	5.34777	0	0.186994	0	1	9	FALSE		15	0	1	0	0.992999	entrez gene:26240	FALSE	0	FAM50B	0	0	protein
PLXNB2	5.31513	0	0.188142	0	1	8	FALSE		31	0	1	0	0.993051	entrez gene:23654	FALSE	0	PLXNB2	0	0	protein
IGHA2	4.734	0	0.211238	0	1	8	FALSE		51	0	1	0	0.993987	entrez gene:3494	FALSE	0	IGHA2	0	0	protein
FGF9	3.6936	0	0.270739	0	1	7	FALSE		291	0	1	0	0.995662	entrez gene:2254	FALSE	0	FGF9	0	0	protein
TMF1	3.28151	0.000785394	0.304738	0	2	7	FALSE		456	0	2	0	0.996326	entrez gene:7110	FALSE	0	TMF1	333504	0.515289	protein
GABARAPL1	3.9331	0	0.254253	0	1	8	FALSE		225	0	1	0	0.995277	entrez gene:23710	FALSE	0	GABARAPL1	0	0	protein
IGHA1	4.734	0	0.211238	0	1	8	FALSE		51	0	1	0	0.993987	entrez gene:3493	FALSE	0	IGHA1	0	0	protein
USP5	4.1086	0	0.243392	0	1	6	FALSE		139	0	1	0	0.994994	entrez gene:8078	FALSE	0	USP5	0	0	protein
HSPA12B	4.17162	0	0.239715	0	1	6	FALSE		175	0	1	0	0.994893	entrez gene:116835	FALSE	0	HSPA12B	0	0	protein
CSNK1G3	4.1086	0	0.243392	0	1	6	FALSE		139	0	1	0	0.994994	entrez gene:1456	FALSE	0	CSNK1G3	0	0	protein
ARPC3	4.13801	0	0.241662	0	1	8	FALSE		121	0	1	0	0.994947	entrez gene:10094	FALSE	0	ARPC3	0	0	protein
PAK6	3.6936	0	0.270739	0	1	7	FALSE		291	0	1	0	0.995662	entrez gene:56924	FALSE	0	PAK6	0	0	protein
WASF3	4.0585	0	0.246396	0	1	8	FALSE		134	0	1	0	0.995075	entrez gene:10810	FALSE	0	WASF3	0	0	protein
TBL3	3.64544	0	0.274315	0	1	8	FALSE		621	0	1	0	0.99574	entrez gene:10607	FALSE	0	TBL3	0	0	protein
CDC37	3.93116	0	0.254378	1	2	6	FALSE		110.5	0	2	0	0.99528	entrez gene:11140	FALSE	0	CDC37	0	0.560914	protein
CAPZA1	4.12605	0	0.242363	0	1	8	FALSE		60	0	1	0	0.994966	entrez gene:829	FALSE	0	CAPZA1	0	0	protein
SNAI1	3.5669	0.000268289	0.280355	0	2	8	FALSE		372	0	2	0	0.995866	entrez gene:6615	FALSE	0	SNAI1	151846	0.520337	protein
SVIL	3.86555	0	0.258696	0	1	6	FALSE		235	0	1	0	0.995386	entrez gene:6840	FALSE	0	SVIL	0	0	protein
RNF4	3.25727	0.00475126	0.307005	0.1	5	6	FALSE		218.2	0	5	0	0.996365	entrez gene:6047	FALSE	0	RNF4	993254	0.221589	protein
TMPRSS4	3.96606	0	0.252139	0	1	8	FALSE		188	0	1	0	0.995224	entrez gene:56649	FALSE	0	TMPRSS4	0	0	protein
KMT2E	4.02812	0	0.248255	0	1	6	FALSE		108	0	1	0	0.995124	entrez gene:55904	FALSE	0	KMT2E	0	0	protein
UBE2O	4.15805	0	0.240497	0	1	7	FALSE		53	0	1	0	0.994915	entrez gene:63893	FALSE	0	UBE2O	0	0	protein
RAC3	3.53652	0.000722526	0.282764	0	4	6	FALSE		150.75	0	4	0	0.995915	entrez gene:5881	FALSE	0	RAC3	858890	0.283617	protein
ZNF777	3.62508	0	0.275856	1	2	6	FALSE		214	0	2	0	0.995773	entrez gene:27153	FALSE	0	ZNF777	0	0.509524	protein
EEF1A1	3.96606	0	0.252139	0	1	8	FALSE		188	0	1	0	0.995224	entrez gene:1915	FALSE	0	EEF1A1	0	0	protein
CCDC22	3.93697	0	0.254002	1	2	8	FALSE		124	0	2	0	0.995271	entrez gene:28952	FALSE	0	CCDC22	0	0.523207	protein
NR2C2	2.89981	0.00705521	0.344851	0.133333	6	6	FALSE		300.833	0	6	0	0.996941	entrez gene:7182	FALSE	0	NR2C2	2355052	0.194139	protein
STX17	3.86555	0	0.258696	0	1	6	FALSE		235	0	1	0	0.995386	entrez gene:55014	FALSE	0	STX17	0	0	protein
SLC16A3	3.96542	0	0.25218	0	1	8	FALSE		62	0	1	0	0.995225	entrez gene:9123	FALSE	0	SLC16A3	0	0	protein
MAPK13	3.9331	0	0.254253	0	1	8	FALSE		225	0	1	0	0.995277	entrez gene:5603	FALSE	0	MAPK13	0	0	protein
RAB11FIP5	4.49871	0	0.222286	0	1	8	FALSE		60	0	1	0	0.994366	entrez gene:26056	FALSE	0	RAB11FIP5	0	0	protein
ZNF555	3.64221	0	0.274559	0	1	6	FALSE		375	0	1	0	0.995745	entrez gene:148254	FALSE	0	ZNF555	0	0	protein
DDRGK1	3.64577	0.000509576	0.274291	0	3	6	FALSE		155.333	0	3	0	0.99574	entrez gene:65992	FALSE	0	DDRGK1	143386	0.358082	protein
USP15	3.97285	0	0.251708	0	1	7	FALSE		113	0	1	0	0.995213	entrez gene:9958	FALSE	0	USP15	0	0	protein
MYO5B	3.85714	0	0.259259	0	1	7	FALSE		180	0	1	0	0.995399	entrez gene:4645	FALSE	0	MYO5B	0	0	protein
CTCF	4.27408	0	0.233969	0	1	8	FALSE		90	0	1	0	0.994728	entrez gene:10664	FALSE	0	CTCF	0	0	protein
DCTN3	4.17162	0	0.239715	0	1	6	FALSE		175	0	1	0	0.994893	entrez gene:11258	FALSE	0	DCTN3	0	0	protein
ARFGEF3	3.86555	0	0.258696	0	1	6	FALSE		235	0	1	0	0.995386	entrez gene:57221	FALSE	0	ARFGEF3	0	0	protein
TXN	4.49871	0	0.222286	0	1	8	FALSE		60	0	1	0	0.994366	entrez gene:7295	FALSE	0	TXN	0	0	protein
C9orf163	3.64221	0	0.274559	0	1	6	FALSE		375	0	1	0	0.995745	entrez gene:158055	FALSE	0	C9orf163	0	0	protein
FOXK1	3.64544	0	0.274315	0	1	8	FALSE		621	0	1	0	0.99574	entrez gene:221937	FALSE	0	FOXK1	0	0	protein
TAF2	3.64544	0	0.274315	0	1	8	FALSE		621	0	1	0	0.99574	entrez gene:6873	FALSE	0	TAF2	0	0	protein
TMEM132C	1	0	1	0	1	1	FALSE		1	0	1	0	1	entrez gene:92293	FALSE	0	TMEM132C	0	0	protein
IL24	3.64221	0	0.274559	0	1	6	FALSE		375	0	1	0	0.995745	entrez gene:11009	FALSE	0	IL24	0	0	protein
RPL36AL	3.64221	0	0.274559	0	1	6	FALSE		375	0	1	0	0.995745	entrez gene:6166	FALSE	0	RPL36AL	0	0	protein
F9	4.17162	0	0.239715	0	1	6	FALSE		175	0	1	0	0.994893	entrez gene:2158	FALSE	0	F9	0	0	protein
SAMM50	4.1086	0	0.243392	0	1	6	FALSE		139	0	1	0	0.994994	entrez gene:25813	FALSE	0	SAMM50	0	0	protein
GNAO1	3.45895	0.00268744	0.289105	0	3	6	FALSE		203.333	0	3	0	0.99604	entrez gene:2775	FALSE	0	GNAO1	538806	0.341779	protein
CYP51A1	3.85714	0	0.259259	0	1	7	FALSE		180	0	1	0	0.995399	entrez gene:1595	FALSE	0	CYP51A1	0	0	protein
DNAJB14	3.64544	0	0.274315	0	1	8	FALSE		621	0	1	0	0.99574	entrez gene:79982	FALSE	0	DNAJB14	0	0	protein
RBPMS	3.91694	0.000556416	0.255302	0	2	8	FALSE		118	0	2	0	0.995303	entrez gene:11030	FALSE	0	RBPMS	212194	0.502146	protein
HOOK2	4.27408	0	0.233969	0	1	8	FALSE		90	0	1	0	0.994728	entrez gene:29911	FALSE	0	HOOK2	0	0	protein
SURF4	3.96542	0	0.25218	0	1	8	FALSE		62	0	1	0	0.995225	entrez gene:6836	FALSE	0	SURF4	0	0	protein
ZFP64	3.64221	0	0.274559	0	1	6	FALSE		375	0	1	0	0.995745	entrez gene:55734	FALSE	0	ZFP64	0	0	protein
DLG5	3.61345	0	0.276744	1	2	6	FALSE		263	0	2	0	0.995792	entrez gene:9231	FALSE	0	DLG5	0	0.557203	protein
HDLBP	3.64544	0	0.274315	0	1	8	FALSE		621	0	1	0	0.99574	entrez gene:3069	FALSE	0	HDLBP	0	0	protein
MEAK7	4.1086	0	0.243392	0	1	6	FALSE		139	0	1	0	0.994994	entrez gene:57707	FALSE	0	MEAK7	0	0	protein
NME1	4.1086	0	0.243392	0	1	6	FALSE		139	0	1	0	0.994994	entrez gene:4830	FALSE	0	NME1	0	0	protein
ARHGEF26	4.20976	0	0.237543	0	1	8	FALSE		92	0	1	0	0.994831	entrez gene:26084	FALSE	0	ARHGEF26	0	0	protein
KDM1A	4.02941	0.000117276	0.248175	0	2	8	FALSE		78	0	2	0	0.995122	entrez gene:23028	FALSE	0	KDM1A	58026	0.52027	protein
PHLDB2	3.6936	0	0.270739	0	1	7	FALSE		291	0	1	0	0.995662	entrez gene:90102	FALSE	0	PHLDB2	0	0	protein
TACO1	3.95249	3.94299e-05	0.253005	0	2	8	FALSE		133.5	0	2	0	0.995246	entrez gene:51204	FALSE	0	TACO1	45530	0.599548	protein
SRSF9	3.85714	0	0.259259	0	1	7	FALSE		180	0	1	0	0.995399	entrez gene:8683	FALSE	0	SRSF9	0	0	protein
LASP1	3.66484	0.000485858	0.272864	0	2	6	FALSE		230	0	2	0	0.995709	entrez gene:3927	FALSE	0	LASP1	140110	0.512304	protein
PDK1	3.95249	3.94299e-05	0.253005	0	2	8	FALSE		133.5	0	2	0	0.995246	entrez gene:5163	FALSE	0	PDK1	45530	0.599548	protein
RAB5C	3.54493	0.00146135	0.282093	0	3	6	FALSE		186.333	0	3	0	0.995902	entrez gene:5878	FALSE	0	RAB5C	260768	0.357097	protein
ECH1	3.78895	0.00209276	0.263926	0	2	6	FALSE		182	0	2	0	0.995509	entrez gene:1891	FALSE	0	ECH1	273324	0.501385	protein
PRKAR1B	4.04299	0.00126358	0.247342	0	2	8	FALSE		55.5	0	2	0	0.9951	entrez gene:5575	FALSE	0	PRKAR1B	109418	0.5	protein
BZW2	4.0585	0	0.246396	0	1	8	FALSE		134	0	1	0	0.995075	entrez gene:28969	FALSE	0	BZW2	0	0	protein
INCA1	3.9331	0	0.254253	0	1	8	FALSE		225	0	1	0	0.995277	entrez gene:388324	FALSE	0	INCA1	0	0	protein
LZTS2	3.56561	0.000789045	0.280457	0	2	7	FALSE		235.5	0	2	0	0.995869	entrez gene:84445	FALSE	0	LZTS2	92100	0.506479	protein
BZW1	4.1086	0	0.243392	0	1	6	FALSE		139	0	1	0	0.994994	entrez gene:9689	FALSE	0	BZW1	0	0	protein
ZNF787	3.64221	0	0.274559	0	1	6	FALSE		375	0	1	0	0.995745	entrez gene:126208	FALSE	0	ZNF787	0	0	protein
LENG8	3.9331	0	0.254253	0	1	8	FALSE		225	0	1	0	0.995277	entrez gene:114823	FALSE	0	LENG8	0	0	protein
MAP1LC3B	3.71396	0.000470635	0.269254	0	3	8	FALSE		182.333	0	3	0	0.99563	entrez gene:81631	FALSE	0	MAP1LC3B	280160	0.372348	protein
PGK1	3.7479	0.000512388	0.266816	0	2	6	FALSE		178	0	2	0	0.995575	entrez gene:5230	FALSE	0	PGK1	133830	0.507163	protein
FBF1	3.86555	0	0.258696	0	1	6	FALSE		235	0	1	0	0.995386	entrez gene:85302	FALSE	0	FBF1	0	0	protein
AKAP2	3.66484	0.000485858	0.272864	0	2	6	FALSE		230	0	2	0	0.995709	entrez gene:11217	FALSE	0	AKAP2	140110	0.512304	protein
EFHD1	3.86555	0	0.258696	0	1	6	FALSE		235	0	1	0	0.995386	entrez gene:80303	FALSE	0	EFHD1	0	0	protein
SERF2	3.86555	0	0.258696	0	1	6	FALSE		235	0	1	0	0.995386	entrez gene:10169	FALSE	0	SERF2	0	0	protein
DNAJB8	3.64544	0	0.274315	0	1	8	FALSE		621	0	1	0	0.99574	entrez gene:165721	FALSE	0	DNAJB8	0	0	protein
PIGH	3.64221	0	0.274559	0	1	6	FALSE		375	0	1	0	0.995745	entrez gene:5283	FALSE	0	PIGH	0	0	protein
KRTAP19-7	3.86555	0	0.258696	0	1	6	FALSE		235	0	1	0	0.995386	entrez gene:337974	FALSE	0	KRTAP19-7	0	0	protein
BOD1L1	3.64544	0	0.274315	0	1	8	FALSE		621	0	1	0	0.99574	entrez gene:259282	FALSE	0	BOD1L1	0	0	protein
CA6	4.734	0	0.211238	0	1	8	FALSE		51	0	1	0	0.993987	entrez gene:765	FALSE	0	CA6	0	0	protein
FLVCR1	3.96542	0	0.25218	0	1	8	FALSE		62	0	1	0	0.995225	entrez gene:28982	FALSE	0	FLVCR1	0	0	protein
EIF3H	5.12734	0	0.195033	0	1	7	FALSE		40	0	1	0	0.993354	entrez gene:8667	FALSE	0	EIF3H	0	0	protein
RCL1	3.9331	0	0.254253	0	1	8	FALSE		225	0	1	0	0.995277	entrez gene:10171	FALSE	0	RCL1	0	0	protein
EIF2B4	4.1086	0	0.243392	0	1	6	FALSE		139	0	1	0	0.994994	entrez gene:8890	FALSE	0	EIF2B4	0	0	protein
EFR3B	3.6936	0	0.270739	0	1	7	FALSE		291	0	1	0	0.995662	entrez gene:22979	FALSE	0	EFR3B	0	0	protein
ICA1	3.85714	0	0.259259	0	1	7	FALSE		180	0	1	0	0.995399	entrez gene:3382	FALSE	0	ICA1	0	0	protein
AKAP1	3.48578	0.00103733	0.28688	0	3	6	FALSE		280.333	0	3	0	0.995997	entrez gene:8165	FALSE	0	AKAP1	599446	0.348296	protein
CYFIP1	3.05882	0.0458494	0.326923	0	134	7	FALSE		3.12687	0	134	0	0.996685	entrez gene:23191	FALSE	0	CYFIP1	19921512	0.0686086	protein
COX20	4.17162	0	0.239715	0	1	6	FALSE		175	0	1	0	0.994893	entrez gene:116228	FALSE	0	COX20	0	0	protein
TCF25	3.85714	0	0.259259	0	1	7	FALSE		180	0	1	0	0.995399	entrez gene:22980	FALSE	0	TCF25	0	0	protein
FXR2	4.01778	9.75794e-05	0.248894	0	2	8	FALSE		100	0	2	0	0.99514	entrez gene:9513	FALSE	0	FXR2	34366	0.518325	protein
OTUD4	3.5669	0.000268289	0.280355	0	2	8	FALSE		372	0	2	0	0.995866	entrez gene:54726	FALSE	0	OTUD4	151846	0.520337	protein
RBM25	3.50452	0.000923111	0.285345	0.333333	3	6	FALSE		280.667	0	3	0	0.995967	entrez gene:58517	FALSE	0	RBM25	275692	0.354404	protein
FMR1	4.01778	9.75794e-05	0.248894	0	2	8	FALSE		100	0	2	0	0.99514	entrez gene:2332	FALSE	0	FMR1	34366	0.518325	protein
SCTR	4.0585	0	0.246396	0	1	8	FALSE		134	0	1	0	0.995075	entrez gene:6344	FALSE	0	SCTR	0	0	protein
FXR1	4.0585	0	0.246396	0	1	8	FALSE		134	0	1	0	0.995075	entrez gene:8087	FALSE	0	FXR1	0	0	protein
LRRK1	3.64544	0	0.274315	0	1	8	FALSE		621	0	1	0	0.99574	entrez gene:79705	FALSE	0	LRRK1	0	0	protein
APEX1	3.8565	0.000449553	0.259303	0	3	7	FALSE		68	0	3	0	0.9954	entrez gene:328	FALSE	0	APEX1	45482	0.340102	protein
CSNK2A1	3.93116	0	0.254378	1	2	6	FALSE		110.5	0	2	0	0.99528	entrez gene:1457	FALSE	0	CSNK2A1	0	0.560914	protein
EFTUD2	3.25727	0.00276521	0.307005	0	5	8	FALSE		268.6	0	5	0	0.996365	entrez gene:9343	FALSE	0	EFTUD2	1347086	0.23209	protein
DDX19B	4.94505	0	0.202222	0	1	9	FALSE		2	0	1	0	0.993647	entrez gene:11269	FALSE	0	DDX19B	0	0	protein
PRKACB	3.64544	0	0.274315	0	1	8	FALSE		621	0	1	0	0.99574	entrez gene:5567	FALSE	0	PRKACB	0	0	protein
SIRPB1	4.12993	0.00399439	0.242135	0	11	8	FALSE		1.63636	0	11	0	0.99496	entrez gene:10326	FALSE	0	SIRPB1	1055716	0.106061	protein
TEX37	3.9331	0	0.254253	0	1	8	FALSE		225	0	1	0	0.995277	entrez gene:200523	FALSE	0	TEX37	0	0	protein
ATAD3A	4.02101	0	0.248694	0	1	8	FALSE		175	0	1	0	0.995135	entrez gene:55210	FALSE	0	ATAD3A	0	0	protein
DSTYK	4.734	0	0.211238	0	1	8	FALSE		51	0	1	0	0.993987	entrez gene:25778	FALSE	0	DSTYK	0	0	protein
PTPN7	4.0585	0	0.246396	0	1	8	FALSE		134	0	1	0	0.995075	entrez gene:5778	FALSE	0	PTPN7	0	0	protein
TRMT1	4.20976	0	0.237543	0	1	8	FALSE		92	0	1	0	0.994831	entrez gene:55621	FALSE	0	TRMT1	0	0	protein
PPA2	4.20976	0	0.237543	0	1	8	FALSE		92	0	1	0	0.994831	entrez gene:27068	FALSE	0	PPA2	0	0	protein
PPFIBP1	3.6936	0	0.270739	0	1	7	FALSE		291	0	1	0	0.995662	entrez gene:8496	FALSE	0	PPFIBP1	0	0	protein
ZFYVE19	4.35068	0	0.229849	0	1	8	FALSE		55	0	1	0	0.994604	entrez gene:84936	FALSE	0	ZFYVE19	0	0	protein
TRIP6	3.82838	0.000276935	0.261207	0	2	6	FALSE		145	0	2	0	0.995445	entrez gene:7205	FALSE	0	TRIP6	72700	0.510638	protein
PTPRG	4.1086	0	0.243392	0	1	6	FALSE		139	0	1	0	0.994994	entrez gene:5793	FALSE	0	PTPRG	0	0	protein
TMEM25	4.17162	0	0.239715	0	1	6	FALSE		175	0	1	0	0.994893	entrez gene:84866	FALSE	0	TMEM25	0	0	protein
RADIL	4.2576	0	0.234874	0	1	8	FALSE		29	0	1	0	0.994754	entrez gene:55698	FALSE	0	RADIL	0	0	protein
BAG2	2.64577	0.323888	0.377962	1.55836e-05	623	7	FALSE		1.82609	0	622	0	0.99735	entrez gene:9532	FALSE	1	BAG2	103105120	0.00858276	protein
TTC26	3.64544	0	0.274315	0	1	8	FALSE		621	0	1	0	0.99574	entrez gene:79989	FALSE	0	TTC26	0	0	protein
CFC1	3.64221	0	0.274559	0	1	6	FALSE		375	0	1	0	0.995745	entrez gene:55997	FALSE	0	CFC1	0	0	protein
BEX2	4.17162	0	0.239715	0	1	6	FALSE		175	0	1	0	0.994893	entrez gene:84707	FALSE	0	BEX2	0	0	protein
LMAN1	3.21558	0.00139831	0.310986	0	2	6	FALSE		498	0	2	0	0.996432	entrez gene:3998	FALSE	0	LMAN1	552194	0.511843	protein
PPP1R32	3.9331	0	0.254253	0	1	8	FALSE		225	0	1	0	0.995277	entrez gene:220004	FALSE	0	PPP1R32	0	0	protein
PPM1G	4.35068	0	0.229849	0	1	8	FALSE		55	0	1	0	0.994604	entrez gene:5496	FALSE	0	PPM1G	0	0	protein
DDX23	3.97285	0	0.251708	0	1	7	FALSE		113	0	1	0	0.995213	entrez gene:9416	FALSE	0	DDX23	0	0	protein
JMJD6	3.74144	0.00094215	0.267277	0	3	6	FALSE		133	0	3	0	0.995585	entrez gene:23210	FALSE	0	JMJD6	162608	0.342857	protein
PFAS	4.05979	0	0.246318	0	1	8	FALSE		123	0	1	0	0.995073	entrez gene:5198	FALSE	0	PFAS	0	0	protein
TEP1	3.64544	0	0.274315	0	1	8	FALSE		621	0	1	0	0.99574	entrez gene:7011	FALSE	0	TEP1	0	0	protein
ADGRG7	5.6532	0.00134584	0.176891	0	4	8	FALSE		1.5	0	4	0	0.992507	entrez gene:84873	FALSE	0	ADGRG7	244286	0.25	protein
CYCS	3.72366	0.000127297	0.268553	0	2	6	FALSE		171.5	0	2	0	0.995614	entrez gene:54205	FALSE	0	CYCS	45736	0.527864	protein
ALDH16A1	3.96606	0	0.252139	0	1	8	FALSE		188	0	1	0	0.995224	entrez gene:126133	FALSE	0	ALDH16A1	0	0	protein
KIAA1522	3.62831	0.000148148	0.27561	0	2	7	FALSE		212.5	0	2	0	0.995768	entrez gene:57648	FALSE	0	KIAA1522	59770	0.524814	protein
BCAS3	3.85229	0.00146681	0.259586	0	2	6	FALSE		128	0	2	0	0.995407	entrez gene:54828	FALSE	0	BCAS3	930550	0.5	protein
ZNF724	3.64221	0	0.274559	0	1	6	FALSE		375	0	1	0	0.995745	entrez gene:440519	FALSE	0	ZNF724	0	0	protein
GCN1	4.1086	0	0.243392	0	1	6	FALSE		139	0	1	0	0.994994	entrez gene:10985	FALSE	0	GCN1	0	0	protein
PDZK1IP1	5.12734	0	0.195033	0	1	7	FALSE		40	0	1	0	0.993354	entrez gene:10158	FALSE	0	PDZK1IP1	0	0	protein
C1QTNF1	3.6936	0	0.270739	0	1	7	FALSE		291	0	1	0	0.995662	entrez gene:114897	FALSE	0	C1QTNF1	0	0	protein
LGALS9	3.60019	0.00140525	0.277763	0	3	8	FALSE		140.333	0	3	0	0.995813	entrez gene:3965	FALSE	0	LGALS9	171114	0.348333	protein
GALNT9	4.17162	0	0.239715	0	1	6	FALSE		175	0	1	0	0.994893	entrez gene:50614	FALSE	0	GALNT9	0	0	protein
ZKSCAN1	3.64221	0	0.274559	0	1	6	FALSE		375	0	1	0	0.995745	entrez gene:7586	FALSE	0	ZKSCAN1	0	0	protein
MAGEB2	3.84971	0.000271698	0.25976	0	2	6	FALSE		80.5	0	2	0	0.995411	entrez gene:4113	FALSE	0	MAGEB2	14502	0.503165	protein
DNAJB2	3.64544	0	0.274315	0	1	8	FALSE		621	0	1	0	0.99574	entrez gene:3300	FALSE	0	DNAJB2	0	0	protein
NME2P1	4.1086	0	0.243392	0	1	6	FALSE		139	0	1	0	0.994994	entrez gene:283458	FALSE	0	NME2P1	0	0	protein
MLF2	3.64544	0	0.274315	0	1	8	FALSE		621	0	1	0	0.99574	entrez gene:8079	FALSE	0	MLF2	0	0	protein
GBP6	4.734	0	0.211238	0	1	8	FALSE		51	0	1	0	0.993987	entrez gene:163351	FALSE	0	GBP6	0	0	protein
QKI	3.52553	0.00166116	0.283645	0	2	6	FALSE		380	0	2	0	0.995933	entrez gene:9444	FALSE	0	QKI	627456	0.505333	protein
EIF1B	3.86555	0	0.258696	0	1	6	FALSE		235	0	1	0	0.995386	entrez gene:10289	FALSE	0	EIF1B	0	0	protein
CDK15	3.86555	0	0.258696	0	1	6	FALSE		235	0	1	0	0.995386	entrez gene:65061	FALSE	0	CDK15	0	0	protein
DNAJA3	3.85714	0	0.259259	0	1	7	FALSE		180	0	1	0	0.995399	entrez gene:9093	FALSE	0	DNAJA3	0	0	protein
GSTK1	3.96606	0	0.252139	0	1	8	FALSE		188	0	1	0	0.995224	entrez gene:373156	FALSE	0	GSTK1	0	0	protein
AP3B1	3.97285	0	0.251708	0	1	7	FALSE		113	0	1	0	0.995213	entrez gene:8546	FALSE	0	AP3B1	0	0	protein
SCARB1	5.31513	0	0.188142	0	1	8	FALSE		31	0	1	0	0.993051	entrez gene:949	FALSE	0	SCARB1	0	0	protein
SPCS1	3.86555	0	0.258696	0	1	6	FALSE		235	0	1	0	0.995386	entrez gene:28972	FALSE	0	SPCS1	0	0	protein
PPP1R10	4.00743	0.0012547	0.249536	0	2	8	FALSE		98	0	2	0	0.995157	entrez gene:5514	FALSE	0	PPP1R10	791078	0.5	protein
GNAI1	4.1086	0	0.243392	0	1	6	FALSE		139	0	1	0	0.994994	entrez gene:2770	FALSE	0	GNAI1	0	0	protein
MAGEA12	4.27408	0	0.233969	0	1	8	FALSE		90	0	1	0	0.994728	entrez gene:4111	FALSE	0	MAGEA12	0	0	protein
SH3BGRL	3.64544	0	0.274315	0	1	8	FALSE		621	0	1	0	0.99574	entrez gene:6451	FALSE	0	SH3BGRL	0	0	protein
SULF1	3.64221	0	0.274559	0	1	6	FALSE		375	0	1	0	0.995745	entrez gene:23213	FALSE	0	SULF1	0	0	protein
IRF5	3.96542	0	0.25218	0	1	8	FALSE		62	0	1	0	0.995225	entrez gene:3663	FALSE	0	IRF5	0	0	protein
FRYL	3.85714	0	0.259259	0	1	7	FALSE		180	0	1	0	0.995399	entrez gene:285527	FALSE	0	FRYL	0	0	protein
H2AFJ	3.86555	0	0.258696	0	1	6	FALSE		235	0	1	0	0.995386	entrez gene:55766	FALSE	0	H2AFJ	0	0	protein
CEP170P1	3.64544	0	0.274315	0	1	8	FALSE		621	0	1	0	0.99574	entrez gene:645455	FALSE	0	CEP170P1	0	0	protein
PHF20L1	4.27408	0	0.233969	0	1	8	FALSE		90	0	1	0	0.994728	entrez gene:51105	FALSE	0	PHF20L1	0	0	protein
SIRPA	5.12961	0	0.194947	0	1	9	FALSE		11	0	1	0	0.99335	entrez gene:140885	FALSE	0	SIRPA	0	0	protein
FASTKD3	4.02101	0	0.248694	0	1	8	FALSE		175	0	1	0	0.995135	entrez gene:79072	FALSE	0	FASTKD3	0	0	protein
DOCK6	4.13801	0	0.241662	0	1	8	FALSE		121	0	1	0	0.994947	entrez gene:57572	FALSE	0	DOCK6	0	0	protein
FAM124A	4.13801	0	0.241662	0	1	8	FALSE		121	0	1	0	0.994947	entrez gene:220108	FALSE	0	FAM124A	0	0	protein
F11R	3.6936	0	0.270739	0	1	7	FALSE		291	0	1	0	0.995662	entrez gene:50848	FALSE	0	F11R	0	0	protein
RNF144A	4.0585	0	0.246396	0	1	8	FALSE		134	0	1	0	0.995075	entrez gene:9781	FALSE	0	RNF144A	0	0	protein
MYO15B	4.37524	0	0.228559	0	1	8	FALSE		43	0	1	0	0.994565	entrez gene:80022	FALSE	0	MYO15B	0	0	protein
DLGAP2	3.85714	0	0.259259	0	1	7	FALSE		180	0	1	0	0.995399	entrez gene:9228	FALSE	0	DLGAP2	0	0	protein
CA10	3.72463	0.000561037	0.268483	0	2	7	FALSE		120	0	2	0	0.995613	entrez gene:56934	FALSE	0	CA10	31752	0.50211	protein
ZNF189	3.64221	0	0.274559	0	1	6	FALSE		375	0	1	0	0.995745	entrez gene:7743	FALSE	0	ZNF189	0	0	protein
GPRASP1	3.9331	0	0.254253	0	1	8	FALSE		225	0	1	0	0.995277	entrez gene:9737	FALSE	0	GPRASP1	0	0	protein
ZNF446	3.64221	0	0.274559	0	1	6	FALSE		375	0	1	0	0.995745	entrez gene:55663	FALSE	0	ZNF446	0	0	protein
ZCCHC2	3.85714	0	0.259259	0	1	7	FALSE		180	0	1	0	0.995399	entrez gene:54877	FALSE	0	ZCCHC2	0	0	protein
CUEDC1	4.1086	0	0.243392	0	1	6	FALSE		139	0	1	0	0.994994	entrez gene:404093	FALSE	0	CUEDC1	0	0	protein
STX16	4.1086	0	0.243392	0	1	6	FALSE		139	0	1	0	0.994994	entrez gene:8675	FALSE	0	STX16	0	0	protein
IGHD	4.85908	0	0.2058	0	1	8	FALSE		15	0	1	0	0.993786	entrez gene:3495	FALSE	0	IGHD	0	0	protein
MAPT	3.59405	0.000316295	0.278237	0	2	6	FALSE		333.5	0	2	0	0.995823	entrez gene:4137	FALSE	0	MAPT	166866	0.510753	protein
BTLA	4.17162	0	0.239715	0	1	6	FALSE		175	0	1	0	0.994893	entrez gene:151888	FALSE	0	BTLA	0	0	protein
SLC15A4	2.96574	0.0341775	0.337184	0.00158646	62	7	FALSE		11.5645	0	62	0	0.996835	entrez gene:121260	FALSE	0	SLC15A4	1115940	0.016582	protein
FRS3	3.85714	0	0.259259	0	1	7	FALSE		180	0	1	0	0.995399	entrez gene:10817	FALSE	0	FRS3	0	0	protein
RHOJ	3.47996	0.00114014	0.28736	0	4	6	FALSE		168.75	0	4	0	0.996007	entrez gene:57381	FALSE	0	RHOJ	725550	0.28146	protein
GPM6B	4.89625	0	0.204238	0	1	8	FALSE		30	0	1	0	0.993726	entrez gene:2824	FALSE	0	GPM6B	0	0	protein
PLA2G10	3.9331	0	0.254253	0	1	8	FALSE		225	0	1	0	0.995277	entrez gene:8399	FALSE	0	PLA2G10	0	0	protein
UXS1	4.17162	0	0.239715	0	1	6	FALSE		175	0	1	0	0.994893	entrez gene:80146	FALSE	0	UXS1	0	0	protein
IGHG1	3.9331	0	0.254253	0	1	8	FALSE		225	0	1	0	0.995277	entrez gene:3500	FALSE	0	IGHG1	0	0	protein
CCNYL1	4.1086	0	0.243392	0	1	6	FALSE		139	0	1	0	0.994994	entrez gene:151195	FALSE	0	CCNYL1	0	0	protein
ECI2	3.86134	0.00063994	0.258977	0	2	8	FALSE		157.5	0	2	0	0.995392	entrez gene:10455	FALSE	0	ECI2	143160	0.504839	protein
TNFRSF10C	3.96542	0	0.25218	0	1	8	FALSE		62	0	1	0	0.995225	entrez gene:8794	FALSE	0	TNFRSF10C	0	0	protein
OR51A4	4.88494	0	0.204711	0	1	7	FALSE		3	0	1	0	0.993744	entrez gene:401666	FALSE	0	OR51A4	0	0	protein
ZNF526	3.64221	0	0.274559	0	1	6	FALSE		375	0	1	0	0.995745	entrez gene:116115	FALSE	0	ZNF526	0	0	protein
MPZL1	4.17162	0	0.239715	0	1	6	FALSE		175	0	1	0	0.994893	entrez gene:9019	FALSE	0	MPZL1	0	0	protein
TUBB3	4.17162	0	0.239715	0	1	6	FALSE		175	0	1	0	0.994893	entrez gene:10381	FALSE	0	TUBB3	0	0	protein
STAT5B	3.9331	0	0.254253	0	1	8	FALSE		225	0	1	0	0.995277	entrez gene:6777	FALSE	0	STAT5B	0	0	protein
TRIM55	4.31707	0	0.231639	0	1	8	FALSE		31	0	1	0	0.994659	entrez gene:84675	FALSE	0	TRIM55	0	0	protein
EMD	3.64221	0	0.274559	0	1	6	FALSE		375	0	1	0	0.995745	entrez gene:2010	FALSE	0	EMD	0	0	protein
VPS13D	3.64544	0	0.274315	0	1	8	FALSE		621	0	1	0	0.99574	entrez gene:55187	FALSE	0	VPS13D	0	0	protein
HNRNPU	3.64544	0	0.274315	0	1	8	FALSE		621	0	1	0	0.99574	entrez gene:3192	FALSE	0	HNRNPU	0	0	protein
MGARP	4.17162	0	0.239715	0	1	6	FALSE		175	0	1	0	0.994893	entrez gene:84709	FALSE	0	MGARP	0	0	protein
SNRPN	3.85714	0	0.259259	0	1	7	FALSE		180	0	1	0	0.995399	entrez gene:6638	FALSE	0	SNRPN	0	0	protein
PXN	3.64544	0	0.274315	0	1	8	FALSE		621	0	1	0	0.99574	entrez gene:5829	FALSE	0	PXN	0	0	protein
FBLN5	4.15805	0	0.240497	0	1	7	FALSE		53	0	1	0	0.994915	entrez gene:10516	FALSE	0	FBLN5	0	0	protein
STAT5A	4.02101	0	0.248694	0	1	8	FALSE		175	0	1	0	0.995135	entrez gene:6776	FALSE	0	STAT5A	0	0	protein
ENDOV	4.17162	0	0.239715	0	1	6	FALSE		175	0	1	0	0.994893	entrez gene:284131	FALSE	0	ENDOV	0	0	protein
TNFRSF1A	3.64544	0	0.274315	0	1	8	FALSE		621	0	1	0	0.99574	entrez gene:7132	FALSE	0	TNFRSF1A	0	0	protein
SELENBP1	3.9331	0	0.254253	0	1	8	FALSE		225	0	1	0	0.995277	entrez gene:8991	FALSE	0	SELENBP1	0	0	protein
NBEAL2	3.64544	0	0.274315	0	1	8	FALSE		621	0	1	0	0.99574	entrez gene:23218	FALSE	0	NBEAL2	0	0	protein
APOE	4.1225	0	0.242572	0	1	8	FALSE		66	0	1	0	0.994972	entrez gene:348	FALSE	0	APOE	0	0	protein
KANSL3	4.27408	0	0.233969	0	1	8	FALSE		90	0	1	0	0.994728	entrez gene:55683	FALSE	0	KANSL3	0	0	protein
NOP2	4.15805	0	0.240497	0	1	7	FALSE		53	0	1	0	0.994915	entrez gene:4839	FALSE	0	NOP2	0	0	protein
PRKCB	3.64544	0	0.274315	0	1	8	FALSE		621	0	1	0	0.99574	entrez gene:5579	FALSE	0	PRKCB	0	0	protein
RBM27	3.64544	0	0.274315	0	1	8	FALSE		621	0	1	0	0.99574	entrez gene:54439	FALSE	0	RBM27	0	0	protein
EPHA2	3.6936	0	0.270739	0	1	7	FALSE		291	0	1	0	0.995662	entrez gene:1969	FALSE	0	EPHA2	0	0	protein
KSR2	3.64544	0	0.274315	0	1	8	FALSE		621	0	1	0	0.99574	entrez gene:283455	FALSE	0	KSR2	0	0	protein
TJP2	2.86587	0.101025	0.348934	0.00192762	235	5	FALSE		3.34894	0	235	0	0.996995	entrez gene:9414	FALSE	0	TJP2	25486974	0.00808377	protein
ZNF518A	3.64221	0	0.274559	0	1	6	FALSE		375	0	1	0	0.995745	entrez gene:9849	FALSE	0	ZNF518A	0	0	protein
ADCK2	4.49871	0	0.222286	0	1	8	FALSE		60	0	1	0	0.994366	entrez gene:90956	FALSE	0	ADCK2	0	0	protein
TRAC	4.17162	0	0.239715	0	1	6	FALSE		175	0	1	0	0.994893	entrez gene:28755	FALSE	0	TRAC	0	0	protein
SH3GL2	3.85714	0	0.259259	0	1	7	FALSE		180	0	1	0	0.995399	entrez gene:6456	FALSE	0	SH3GL2	0	0	protein
CCDC8	3.5139	0.000548385	0.284584	0	3	7	FALSE		200.667	0	3	0	0.995952	entrez gene:83987	FALSE	0	CCDC8	233344	0.36907	protein
PDCD6	3.9331	0	0.254253	0	1	8	FALSE		225	0	1	0	0.995277	entrez gene:10016	FALSE	0	PDCD6	0	0	protein
ZBTB48	3.64221	0	0.274559	0	1	6	FALSE		375	0	1	0	0.995745	entrez gene:3104	FALSE	0	ZBTB48	0	0	protein
ADGRL3	5.07143	0	0.197183	0	1	8	FALSE		21	0	1	0	0.993444	entrez gene:23284	FALSE	0	ADGRL3	0	0	protein
MYOT	3.9331	0	0.254253	0	1	8	FALSE		225	0	1	0	0.995277	entrez gene:9499	FALSE	0	MYOT	0	0	protein
CCDC90B	3.95249	3.94299e-05	0.253005	0	2	8	FALSE		133.5	0	2	0	0.995246	entrez gene:60492	FALSE	0	CCDC90B	45530	0.599548	protein
DNAJB5	3.64544	0	0.274315	0	1	8	FALSE		621	0	1	0	0.99574	entrez gene:25822	FALSE	0	DNAJB5	0	0	protein
DPH1	3.64544	0	0.274315	0	1	8	FALSE		621	0	1	0	0.99574	entrez gene:1801	FALSE	0	DPH1	0	0	protein
SRSF12	3.6936	0	0.270739	0	1	7	FALSE		291	0	1	0	0.995662	entrez gene:135295	FALSE	0	SRSF12	0	0	protein
ZNF581	4.13801	0	0.241662	0	1	8	FALSE		121	0	1	0	0.994947	entrez gene:51545	FALSE	0	ZNF581	0	0	protein
TRAF3	3.64997	0.000494005	0.273975	0	2	7	FALSE		202.5	0	2	0	0.995733	entrez gene:7187	FALSE	0	TRAF3	122462	0.512723	protein
ZNF341	3.64221	0	0.274559	0	1	6	FALSE		375	0	1	0	0.995745	entrez gene:84905	FALSE	0	ZNF341	0	0	protein
RPS6KA2	3.64221	0	0.274559	0	1	6	FALSE		375	0	1	0	0.995745	entrez gene:6196	FALSE	0	RPS6KA2	0	0	protein
VPS13C	3.64544	0	0.274315	0	1	8	FALSE		621	0	1	0	0.99574	entrez gene:54832	FALSE	0	VPS13C	0	0	protein
STAM	3.61086	0.000687159	0.276942	0	2	8	FALSE		338	0	2	0	0.995796	entrez gene:8027	FALSE	0	STAM	250444	0.504491	protein
MYC	2.94635	0.0107483	0.339403	0	10	7	FALSE		165.9	0	10	0	0.996866	entrez gene:4609	FALSE	0	MYC	3721654	0.121787	protein
THSD4	4.27408	0	0.233969	0	1	8	FALSE		90	0	1	0	0.994728	entrez gene:79875	FALSE	0	THSD4	0	0	protein
PPP1CA	3.88979	0.000368678	0.257084	0	2	8	FALSE		134	0	2	0	0.995347	entrez gene:5499	FALSE	0	PPP1CA	94560	0.503788	protein
CDK9	3.49644	0.000597113	0.286005	0	2	8	FALSE		423	0	2	0	0.99598	entrez gene:1025	FALSE	0	CDK9	280484	0.519065	protein
NME7	4.22334	0	0.23678	0	1	7	FALSE		46	0	1	0	0.994809	entrez gene:29922	FALSE	0	NME7	0	0	protein
PPP2R3B	3.85714	0	0.259259	0	1	7	FALSE		180	0	1	0	0.995399	entrez gene:28227	FALSE	0	PPP2R3B	0	0	protein
BPIFA1	3.91694	0.000556416	0.255302	0	2	8	FALSE		118	0	2	0	0.995303	entrez gene:51297	FALSE	0	BPIFA1	212194	0.502146	protein
THAP12	3.64221	0	0.274559	0	1	6	FALSE		375	0	1	0	0.995745	entrez gene:5612	FALSE	0	THAP12	0	0	protein
PLEKHG4	3.9331	0	0.254253	0	1	8	FALSE		225	0	1	0	0.995277	entrez gene:25894	FALSE	0	PLEKHG4	0	0	protein
ACE2	3.96606	0	0.252139	0	1	8	FALSE		188	0	1	0	0.995224	entrez gene:59272	FALSE	0	ACE2	0	0	protein
PPP1CC	3.30737	0.00255315	0.302355	0	4	7	FALSE		244.5	0	4	0	0.996284	entrez gene:5501	FALSE	0	PPP1CC	841220	0.2641	protein
FAM43A	4.17162	0	0.239715	0	1	6	FALSE		175	0	1	0	0.994893	entrez gene:131583	FALSE	0	FAM43A	0	0	protein
PTGES3	4.07725	0.00029525	0.245264	0	2	8	FALSE		60.5	0	2	0	0.995045	entrez gene:10728	FALSE	0	PTGES3	30212	0.5	protein
STMN2	4.35068	0	0.229849	0	1	8	FALSE		55	0	1	0	0.994604	entrez gene:11075	FALSE	0	STMN2	0	0	protein
DPM3	3.9331	0	0.254253	0	1	8	FALSE		225	0	1	0	0.995277	entrez gene:54344	FALSE	0	DPM3	0	0	protein
SIPA1L2	3.6936	0	0.270739	0	1	7	FALSE		291	0	1	0	0.995662	entrez gene:57568	FALSE	0	SIPA1L2	0	0	protein
ZBTB33	3.64221	0	0.274559	0	1	6	FALSE		375	0	1	0	0.995745	entrez gene:10009	FALSE	0	ZBTB33	0	0	protein
SSX3	4.17162	0	0.239715	0	1	6	FALSE		175	0	1	0	0.994893	entrez gene:10214	FALSE	0	SSX3	0	0	protein
ASH2L	4.27408	0	0.233969	0	1	8	FALSE		90	0	1	0	0.994728	entrez gene:9070	FALSE	0	ASH2L	0	0	protein
TCHP	3.61345	0	0.276744	1	2	6	FALSE		263	0	2	0	0.995792	entrez gene:84260	FALSE	0	TCHP	0	0.557203	protein
SGF29	4.27408	0	0.233969	0	1	8	FALSE		90	0	1	0	0.994728	entrez gene:112869	FALSE	0	SGF29	0	0	protein
TRIM21	3.96606	0	0.252139	0	1	8	FALSE		188	0	1	0	0.995224	entrez gene:6737	FALSE	0	TRIM21	0	0	protein
METAP2	4.05979	0	0.246318	0	1	8	FALSE		123	0	1	0	0.995073	entrez gene:10988	FALSE	0	METAP2	0	0	protein
KIAA1217	3.6936	0	0.270739	0	1	7	FALSE		291	0	1	0	0.995662	entrez gene:56243	FALSE	0	KIAA1217	0	0	protein
TSPAN15	3.96542	0	0.25218	0	1	8	FALSE		62	0	1	0	0.995225	entrez gene:23555	FALSE	0	TSPAN15	0	0	protein
RPS26P11	3.64221	0	0.274559	0	1	6	FALSE		375	0	1	0	0.995745	entrez gene:441502	FALSE	0	RPS26P11	0	0	protein
DLGAP5	3.64544	0	0.274315	0	1	8	FALSE		621	0	1	0	0.99574	entrez gene:9787	FALSE	0	DLGAP5	0	0	protein
ZC3H3	3.64221	0	0.274559	0	1	6	FALSE		375	0	1	0	0.995745	entrez gene:23144	FALSE	0	ZC3H3	0	0	protein
SEC61B	3.64221	0	0.274559	0	1	6	FALSE		375	0	1	0	0.995745	entrez gene:10952	FALSE	0	SEC61B	0	0	protein
LRRC8C	4.05979	0	0.246318	0	1	8	FALSE		123	0	1	0	0.995073	entrez gene:84230	FALSE	0	LRRC8C	0	0	protein
NFRKB	3.64544	0	0.274315	0	1	8	FALSE		621	0	1	0	0.99574	entrez gene:4798	FALSE	0	NFRKB	0	0	protein
CAND1	3.9331	0	0.254253	0	1	8	FALSE		225	0	1	0	0.995277	entrez gene:55832	FALSE	0	CAND1	0	0	protein
HAUS3	3.64544	0	0.274315	0	1	8	FALSE		621	0	1	0	0.99574	entrez gene:79441	FALSE	0	HAUS3	0	0	protein
CDK5RAP2	4.22334	0	0.23678	0	1	7	FALSE		46	0	1	0	0.994809	entrez gene:55755	FALSE	0	CDK5RAP2	0	0	protein
GNG2	5.88914	0	0.169804	0	1	8	FALSE		4	0	1	0	0.992127	entrez gene:54331	FALSE	0	GNG2	0	0	protein
C1orf189	3.72366	0.000127297	0.268553	0	2	6	FALSE		171.5	0	2	0	0.995614	entrez gene:388701	FALSE	0	C1orf189	45736	0.527864	protein
PSMB9	4.12605	0	0.242363	0	1	8	FALSE		60	0	1	0	0.994966	entrez gene:5698	FALSE	0	PSMB9	0	0	protein
PELP1	3.97285	0	0.251708	0	1	7	FALSE		113	0	1	0	0.995213	entrez gene:27043	FALSE	0	PELP1	0	0	protein
LSM14A	4.2576	0	0.234874	0	1	8	FALSE		29	0	1	0	0.994754	entrez gene:26065	FALSE	0	LSM14A	0	0	protein
PSMA5	4.12605	0	0.242363	0	1	8	FALSE		60	0	1	0	0.994966	entrez gene:5686	FALSE	0	PSMA5	0	0	protein
NOD2	3.96542	0	0.25218	0	1	8	FALSE		62	0	1	0	0.995225	entrez gene:64127	FALSE	0	NOD2	0	0	protein
FOXC1	3.64544	0	0.274315	0	1	8	FALSE		621	0	1	0	0.99574	entrez gene:2296	FALSE	0	FOXC1	0	0	protein
TMEM60	5.12734	0	0.195033	0	1	7	FALSE		40	0	1	0	0.993354	entrez gene:85025	FALSE	0	TMEM60	0	0	protein
PSMA6	4.12605	0	0.242363	0	1	8	FALSE		60	0	1	0	0.994966	entrez gene:5687	FALSE	0	PSMA6	0	0	protein
PSMA1	4.12605	0	0.242363	0	1	8	FALSE		60	0	1	0	0.994966	entrez gene:5682	FALSE	0	PSMA1	0	0	protein
FZD7	4.89625	0	0.204238	0	1	8	FALSE		30	0	1	0	0.993726	entrez gene:8324	FALSE	0	FZD7	0	0	protein
CEP72	3.85714	0	0.259259	0	1	7	FALSE		180	0	1	0	0.995399	entrez gene:55722	FALSE	0	CEP72	0	0	protein
SLC35E2B	4.65902	0.00204462	0.214638	0	5	8	FALSE		1.6	0	5	0	0.994108	entrez gene:728661	FALSE	0	SLC35E2B	385936	0.2	protein
TSHR	4.17162	0	0.239715	0	1	6	FALSE		175	0	1	0	0.994893	entrez gene:7253	FALSE	0	TSHR	0	0	protein
ANKRD26	3.6936	0	0.270739	0	1	7	FALSE		291	0	1	0	0.995662	entrez gene:22852	FALSE	0	ANKRD26	0	0	protein
KRT15	4.27408	0	0.233969	0	1	8	FALSE		90	0	1	0	0.994728	entrez gene:3866	FALSE	0	KRT15	0	0	protein
TRIM44	4.15805	0	0.240497	0	1	7	FALSE		53	0	1	0	0.994915	entrez gene:54765	FALSE	0	TRIM44	0	0	protein
PSAP	4.49871	0	0.222286	0	1	8	FALSE		60	0	1	0	0.994366	entrez gene:5660	FALSE	0	PSAP	0	0	protein
ATF6B	5.31513	0	0.188142	0	1	8	FALSE		31	0	1	0	0.993051	entrez gene:1388	FALSE	0	ATF6B	0	0	protein
TRIM33	3.64544	0	0.274315	0	1	8	FALSE		621	0	1	0	0.99574	entrez gene:51592	FALSE	0	TRIM33	0	0	protein
RFX6	4.0585	0	0.246396	0	1	8	FALSE		134	0	1	0	0.995075	entrez gene:222546	FALSE	0	RFX6	0	0	protein
HIST1H2AI	3.9331	0	0.254253	0	1	8	FALSE		225	0	1	0	0.995277	entrez gene:8329	FALSE	0	HIST1H2AI	0	0	protein
HOXA1	4.1086	0	0.243392	0	1	6	FALSE		139	0	1	0	0.994994	entrez gene:3198	FALSE	0	HOXA1	0	0	protein
HORMAD2	3.6936	0	0.270739	0	1	7	FALSE		291	0	1	0	0.995662	entrez gene:150280	FALSE	0	HORMAD2	0	0	protein
ARL15	3.9331	0	0.254253	0	1	8	FALSE		225	0	1	0	0.995277	entrez gene:54622	FALSE	0	ARL15	0	0	protein
ZNF623	3.64221	0	0.274559	0	1	6	FALSE		375	0	1	0	0.995745	entrez gene:9831	FALSE	0	ZNF623	0	0	protein
BORCS6	3.64544	0	0.274315	0	1	8	FALSE		621	0	1	0	0.99574	entrez gene:54785	FALSE	0	BORCS6	0	0	protein
TOLLIP	3.79347	0.000212584	0.263611	0	2	8	FALSE		206.5	0	2	0	0.995502	entrez gene:54472	FALSE	0	TOLLIP	76944	0.522901	protein
ZBTB39	3.64221	0	0.274559	0	1	6	FALSE		375	0	1	0	0.995745	entrez gene:9880	FALSE	0	ZBTB39	0	0	protein
MYD88	4.13801	0	0.241662	0	1	8	FALSE		121	0	1	0	0.994947	entrez gene:4615	FALSE	0	MYD88	0	0	protein
RCN1	4.35068	0	0.229849	0	1	8	FALSE		55	0	1	0	0.994604	entrez gene:5954	FALSE	0	RCN1	0	0	protein
HERC2	4.1225	0	0.242572	0	1	8	FALSE		66	0	1	0	0.994972	entrez gene:8924	FALSE	0	HERC2	0	0	protein
GOLM1	3.64221	0	0.274559	0	1	6	FALSE		375	0	1	0	0.995745	entrez gene:51280	FALSE	0	GOLM1	0	0	protein
HDAC11	3.64544	0	0.274315	0	1	8	FALSE		621	0	1	0	0.99574	entrez gene:79885	FALSE	0	HDAC11	0	0	protein
RPL31	3.82353	0.000149426	0.261538	0	2	7	FALSE		150.5	0	2	0	0.995453	entrez gene:6160	FALSE	0	RPL31	56004	0.522727	protein
ZNF276	3.64221	0	0.274559	0	1	6	FALSE		375	0	1	0	0.995745	entrez gene:92822	FALSE	0	ZNF276	0	0	protein
BCOR	3.64544	0	0.274315	0	1	8	FALSE		621	0	1	0	0.99574	entrez gene:54880	FALSE	0	BCOR	0	0	protein
VPS33A	3.96606	0	0.252139	0	1	8	FALSE		188	0	1	0	0.995224	entrez gene:65082	FALSE	0	VPS33A	0	0	protein
VCP	3.53846	0.000441849	0.282609	0	2	8	FALSE		398	0	2	0	0.995912	entrez gene:7415	FALSE	0	VCP	217772	0.519634	protein
C6orf106	3.64544	0	0.274315	0	1	8	FALSE		621	0	1	0	0.99574	entrez gene:64771	FALSE	0	C6orf106	0	0	protein
SLC7A5	3.6936	0	0.270739	0	1	7	FALSE		291	0	1	0	0.995662	entrez gene:8140	FALSE	0	SLC7A5	0	0	protein
MCL1	4.1086	0	0.243392	0	1	6	FALSE		139	0	1	0	0.994994	entrez gene:4170	FALSE	0	MCL1	0	0	protein
IKBIP	3.89302	0.000586723	0.25687	0	2	6	FALSE		136.5	0	2	0	0.995341	entrez gene:121457	FALSE	0	IKBIP	169320	0.503717	protein
ADGRL2	3.46509	0.000761142	0.288592	0	2	7	FALSE		176.5	0	2	0	0.99603	entrez gene:23266	FALSE	0	ADGRL2	36394	0.502865	protein
SPRTN	3.72527	0.00170587	0.268437	0	3	6	FALSE		162	0	3	0	0.995611	entrez gene:83932	FALSE	0	SPRTN	744126	0.365079	protein
HSP90B1	1.75	0	0.571429	0	1	2	FALSE		4	0	1	0	0.8125	entrez gene:7184	FALSE	0	HSP90B1	0	0	protein
PSMD4	3.85714	0	0.259259	0	1	7	FALSE		180	0	1	0	0.995399	entrez gene:5710	FALSE	0	PSMD4	0	0	protein
KISS1R	3.64544	0	0.274315	0	1	8	FALSE		621	0	1	0	0.99574	entrez gene:84634	FALSE	0	KISS1R	0	0	protein
ASPH	3.64221	0	0.274559	0	1	6	FALSE		375	0	1	0	0.995745	entrez gene:444	FALSE	0	ASPH	0	0	protein
HDAC5	3.46574	0.000832422	0.288539	0	3	8	FALSE		306.333	0	3	0	0.996029	entrez gene:10014	FALSE	0	HDAC5	444108	0.360063	protein
CHD4	3.53297	0.000366238	0.283048	0	2	6	FALSE		364.5	0	2	0	0.995921	entrez gene:1108	FALSE	0	CHD4	145628	0.512694	protein
POLE	3.64544	0	0.274315	0	1	8	FALSE		621	0	1	0	0.99574	entrez gene:5426	FALSE	0	POLE	0	0	protein
NRIP3	4.12605	0	0.242363	0	1	8	FALSE		60	0	1	0	0.994966	entrez gene:56675	FALSE	0	NRIP3	0	0	protein
ZNF260	3.64221	0	0.274559	0	1	6	FALSE		375	0	1	0	0.995745	entrez gene:339324	FALSE	0	ZNF260	0	0	protein
ZFP41	3.64221	0	0.274559	0	1	6	FALSE		375	0	1	0	0.995745	entrez gene:286128	FALSE	0	ZFP41	0	0	protein
TIMM17B	4.1086	0	0.243392	0	1	6	FALSE		139	0	1	0	0.994994	entrez gene:10245	FALSE	0	TIMM17B	0	0	protein
RNF44	5.31513	0	0.188142	0	1	8	FALSE		31	0	1	0	0.993051	entrez gene:22838	FALSE	0	RNF44	0	0	protein
MMGT1	3.97479	0.000109929	0.251586	0	2	6	FALSE		69.5	0	2	0	0.99521	entrez gene:93380	FALSE	0	MMGT1	21204	0.503676	protein
BRWD1	3.31739	0.00828915	0.301442	0	31	7	FALSE		2.90323	0	31	0	0.996268	entrez gene:54014	FALSE	0	BRWD1	1922852	0.076129	protein
CUEDC2	3.86555	0	0.258696	0	1	6	FALSE		235	0	1	0	0.995386	entrez gene:79004	FALSE	0	CUEDC2	0	0	protein
BCORL1	3.64544	0	0.274315	0	1	8	FALSE		621	0	1	0	0.99574	entrez gene:63035	FALSE	0	BCORL1	0	0	protein
MAPK1IP1L	3.9331	0	0.254253	0	1	8	FALSE		225	0	1	0	0.995277	entrez gene:93487	FALSE	0	MAPK1IP1L	0	0	protein
VPS18	3.85714	0	0.259259	0	1	7	FALSE		180	0	1	0	0.995399	entrez gene:57617	FALSE	0	VPS18	0	0	protein
LRRC8A	4.05979	0	0.246318	0	1	8	FALSE		123	0	1	0	0.995073	entrez gene:56262	FALSE	0	LRRC8A	0	0	protein
VTI1B	4.1086	0	0.243392	0	1	6	FALSE		139	0	1	0	0.994994	entrez gene:10490	FALSE	0	VTI1B	0	0	protein
LPP	3.86555	0	0.258696	0	1	6	FALSE		235	0	1	0	0.995386	entrez gene:4026	FALSE	0	LPP	0	0	protein
MPP5	4.1225	0	0.242572	0	1	8	FALSE		66	0	1	0	0.994972	entrez gene:64398	FALSE	0	MPP5	0	0	protein
CXADR	3.41661	0.000569738	0.292688	0.666667	3	6	FALSE		300.333	0	3	0	0.996109	entrez gene:1525	FALSE	0	CXADR	141012	0.36626	protein
MTRF1	3.95249	3.94299e-05	0.253005	0	2	8	FALSE		133.5	0	2	0	0.995246	entrez gene:9617	FALSE	0	MTRF1	45530	0.599548	protein
BET1	3.38203	0.00238131	0.29568	0	3	6	FALSE		258.333	0	3	0	0.996164	entrez gene:10282	FALSE	0	BET1	570302	0.349163	protein
FEN1	3.9331	0	0.254253	0	1	8	FALSE		225	0	1	0	0.995277	entrez gene:2237	FALSE	0	FEN1	0	0	protein
ZNF791	3.64221	0	0.274559	0	1	6	FALSE		375	0	1	0	0.995745	entrez gene:163049	FALSE	0	ZNF791	0	0	protein
SEC22B	4.1086	0	0.243392	0	1	6	FALSE		139	0	1	0	0.994994	entrez gene:9554	FALSE	0	SEC22B	0	0	protein
RPA1	3.64544	0	0.274315	0	1	8	FALSE		621	0	1	0	0.99574	entrez gene:6117	FALSE	0	RPA1	0	0	protein
LRPPRC	3.95249	3.94299e-05	0.253005	0	2	8	FALSE		133.5	0	2	0	0.995246	entrez gene:10128	FALSE	0	LRPPRC	45530	0.599548	protein
TMEM52B	5.12734	0	0.195033	0	1	7	FALSE		40	0	1	0	0.993354	entrez gene:120939	FALSE	0	TMEM52B	0	0	protein
CALCOCO2	3.82256	0.00117747	0.261605	0	4	8	FALSE		90.25	0	4	0	0.995455	entrez gene:10241	FALSE	0	CALCOCO2	303488	0.260204	protein
HIST1H1C	4.43051	0	0.225708	0	1	8	FALSE		49	0	1	0	0.994476	entrez gene:3006	FALSE	0	HIST1H1C	0	0	protein
NR3C1	3.56981	0.00034686	0.280127	0	2	8	FALSE		377.5	0	2	0	0.995862	entrez gene:2908	FALSE	0	NR3C1	147586	0.513643	protein
MOSPD1	4.1086	0	0.243392	0	1	6	FALSE		139	0	1	0	0.994994	entrez gene:56180	FALSE	0	MOSPD1	0	0	protein
UBE2M	3.42243	0.00106289	0.29219	0	3	8	FALSE		323	0	3	0	0.996099	entrez gene:9040	FALSE	0	UBE2M	523306	0.358176	protein
SIN3A	3.64221	0	0.274559	0	1	6	FALSE		375	0	1	0	0.995745	entrez gene:25942	FALSE	0	SIN3A	0	0	protein
HSPA1A	3.64544	0	0.274315	0	1	8	FALSE		621	0	1	0	0.99574	entrez gene:3303	FALSE	0	HSPA1A	0	0	protein
LAMP1	3.56303	0.000236624	0.28066	0	3	6	FALSE		184.667	0	3	0	0.995873	entrez gene:3916	FALSE	0	LAMP1	213594	0.375596	protein
RNASEK	5.12734	0	0.195033	0	1	7	FALSE		40	0	1	0	0.993354	entrez gene:440400	FALSE	0	RNASEK	0	0	protein
SMARCA4	4.31707	0	0.231639	0	1	8	FALSE		31	0	1	0	0.994659	entrez gene:6597	FALSE	0	SMARCA4	0	0	protein
B3GNT3	4.17162	0	0.239715	0	1	6	FALSE		175	0	1	0	0.994893	entrez gene:10331	FALSE	0	B3GNT3	0	0	protein
CPSF6	4.02101	0	0.248694	0	1	8	FALSE		175	0	1	0	0.995135	entrez gene:11052	FALSE	0	CPSF6	0	0	protein
DNAJB6	3.64544	0	0.274315	0	1	8	FALSE		621	0	1	0	0.99574	entrez gene:10049	FALSE	0	DNAJB6	0	0	protein
SMARCA2	4.37524	0	0.228559	0	1	8	FALSE		43	0	1	0	0.994565	entrez gene:6595	FALSE	0	SMARCA2	0	0	protein
SALL2	3.64544	0	0.274315	0	1	8	FALSE		621	0	1	0	0.99574	entrez gene:6297	FALSE	0	SALL2	0	0	protein
CUL7	2.95475	0.00483809	0.338438	0	6	7	FALSE		270.5	0	6	0	0.996852	entrez gene:9820	FALSE	0	CUL7	2089802	0.198016	protein
ARFGAP2	3.64544	0	0.274315	0	1	8	FALSE		621	0	1	0	0.99574	entrez gene:84364	FALSE	0	ARFGAP2	0	0	protein
PHB	3.72883	0.000618921	0.268181	0	3	8	FALSE		174.333	0	3	0	0.995606	entrez gene:5245	FALSE	0	PHB	258584	0.361865	protein
VPS72	3.64544	0	0.274315	0	1	8	FALSE		621	0	1	0	0.99574	entrez gene:6944	FALSE	0	VPS72	0	0	protein
NUDT12	3.86555	0	0.258696	0	1	6	FALSE		235	0	1	0	0.995386	entrez gene:83594	FALSE	0	NUDT12	0	0	protein
HSPA5	3.09438	0.00346118	0.323167	0	3	6	FALSE		407	0	3	0	0.996627	entrez gene:3309	FALSE	0	HSPA5	1110426	0.350604	protein
RNPS1	3.93116	0	0.254378	1	2	6	FALSE		110.5	0	2	0	0.99528	entrez gene:10921	FALSE	0	RNPS1	0	0.560914	protein
SRRM2	3.39851	0.00043284	0.294246	0	2	6	FALSE		428	0	2	0	0.996138	entrez gene:23524	FALSE	0	SRRM2	277612	0.525862	protein
NDUFV1	3.64221	0	0.274559	0	1	6	FALSE		375	0	1	0	0.995745	entrez gene:4723	FALSE	0	NDUFV1	0	0	protein
EBP	5.12734	0	0.195033	0	1	7	FALSE		40	0	1	0	0.993354	entrez gene:10682	FALSE	0	EBP	0	0	protein
CACNA1D	3.85714	0	0.259259	0	1	7	FALSE		180	0	1	0	0.995399	entrez gene:776	FALSE	0	CACNA1D	0	0	protein
ATP1A3	3.86555	0	0.258696	0	1	6	FALSE		235	0	1	0	0.995386	entrez gene:478	FALSE	0	ATP1A3	0	0	protein
CNTN1	3.64221	0	0.274559	0	1	6	FALSE		375	0	1	0	0.995745	entrez gene:1272	FALSE	0	CNTN1	0	0	protein
SEPT7	4.13801	0	0.241662	0	1	8	FALSE		121	0	1	0	0.994947	entrez gene:989	FALSE	0	SEPT7	0	0	protein
PWWP3A	4.17162	0	0.239715	0	1	6	FALSE		175	0	1	0	0.994893	entrez gene:84939	FALSE	0	PWWP3A	0	0	protein
ANLN	3.36458	0.00166694	0.297214	0	4	6	FALSE		232	0	4	0	0.996192	entrez gene:54443	FALSE	0	ANLN	763664	0.267361	protein
STIP1	3.55979	0.00160961	0.280915	0	3	8	FALSE		257	0	3	0	0.995878	entrez gene:10963	FALSE	0	STIP1	545700	0.341333	protein
CCL3L3	4.17162	0	0.239715	0	1	6	FALSE		175	0	1	0	0.994893	entrez gene:414062	FALSE	0	CCL3L3	0	0	protein
LMNB2	4.13801	0	0.241662	0	1	8	FALSE		121	0	1	0	0.994947	entrez gene:84823	FALSE	0	LMNB2	0	0	protein
IL17RA	4.17162	0	0.239715	0	1	6	FALSE		175	0	1	0	0.994893	entrez gene:23765	FALSE	0	IL17RA	0	0	protein
ANKRD35	3.85714	0	0.259259	0	1	7	FALSE		180	0	1	0	0.995399	entrez gene:148741	FALSE	0	ANKRD35	0	0	protein
PPIB	3.84939	0.000516007	0.259782	0	3	8	FALSE		112.667	0	3	0	0.995412	entrez gene:5479	FALSE	0	PPIB	175798	0.348958	protein
APBB1	4.0585	0	0.246396	0	1	8	FALSE		134	0	1	0	0.995075	entrez gene:322	FALSE	0	APBB1	0	0	protein
FBXW11	4.22334	0	0.23678	0	1	7	FALSE		46	0	1	0	0.994809	entrez gene:23291	FALSE	0	FBXW11	0	0	protein
TBL1X	3.64544	0	0.274315	0	1	8	FALSE		621	0	1	0	0.99574	entrez gene:6907	FALSE	0	TBL1X	0	0	protein
MTCH1	4.1086	0	0.243392	0	1	6	FALSE		139	0	1	0	0.994994	entrez gene:23787	FALSE	0	MTCH1	0	0	protein
QSOX1	3.85714	0	0.259259	0	1	7	FALSE		180	0	1	0	0.995399	entrez gene:5768	FALSE	0	QSOX1	0	0	protein
DLGAP4	3.85714	0	0.259259	0	1	7	FALSE		180	0	1	0	0.995399	entrez gene:22839	FALSE	0	DLGAP4	0	0	protein
ENAH	3.64544	0	0.274315	0	1	8	FALSE		621	0	1	0	0.99574	entrez gene:55740	FALSE	0	ENAH	0	0	protein
KDM4C	4.02101	0	0.248694	0	1	8	FALSE		175	0	1	0	0.995135	entrez gene:23081	FALSE	0	KDM4C	0	0	protein
SYNGAP1	3.85714	0	0.259259	0	1	7	FALSE		180	0	1	0	0.995399	entrez gene:8831	FALSE	0	SYNGAP1	0	0	protein
UCHL3	4.21105	6.90976e-05	0.23747	0	2	8	FALSE		42	0	2	0	0.994829	entrez gene:7347	FALSE	0	UCHL3	12682	0.5125	protein
RHOQ	3.44861	0.00181635	0.289972	0	3	6	FALSE		223.667	0	3	0	0.996057	entrez gene:23433	FALSE	0	RHOQ	664528	0.346833	protein
WASF1	4.0585	0	0.246396	0	1	8	FALSE		134	0	1	0	0.995075	entrez gene:8936	FALSE	0	WASF1	0	0	protein
YME1L1	4.1086	0	0.243392	0	1	6	FALSE		139	0	1	0	0.994994	entrez gene:10730	FALSE	0	YME1L1	0	0	protein
DNM2	3.85714	0	0.259259	0	1	7	FALSE		180	0	1	0	0.995399	entrez gene:1785	FALSE	0	DNM2	0	0	protein
GADD45A	3.97285	0	0.251708	0	1	7	FALSE		113	0	1	0	0.995213	entrez gene:1647	FALSE	0	GADD45A	0	0	protein
CALML3	4.03717	0.00147559	0.247698	0	2	6	FALSE		95	0	2	0	0.995109	entrez gene:810	FALSE	0	CALML3	144854	0.5	protein
CDK8	4.02812	0	0.248255	0	1	6	FALSE		108	0	1	0	0.995124	entrez gene:1024	FALSE	0	CDK8	0	0	protein
ARNT	3.64544	0	0.274315	0	1	8	FALSE		621	0	1	0	0.99574	entrez gene:405	FALSE	0	ARNT	0	0	protein
PCBD1	4.1225	0	0.242572	0	1	8	FALSE		66	0	1	0	0.994972	entrez gene:5092	FALSE	0	PCBD1	0	0	protein
MED12	3.64544	0	0.274315	0	1	8	FALSE		621	0	1	0	0.99574	entrez gene:9968	FALSE	0	MED12	0	0	protein
YEATS2	3.59438	0.000525481	0.278212	0	2	8	FALSE		355.5	0	2	0	0.995822	entrez gene:55689	FALSE	0	YEATS2	425574	0.512283	protein
EIF1AX	3.9331	0	0.254253	0	1	8	FALSE		225	0	1	0	0.995277	entrez gene:1964	FALSE	0	EIF1AX	0	0	protein
DEPDC1B	3.6936	0	0.270739	0	1	7	FALSE		291	0	1	0	0.995662	entrez gene:55789	FALSE	0	DEPDC1B	0	0	protein
PIGT	3.86555	0	0.258696	0	1	6	FALSE		235	0	1	0	0.995386	entrez gene:51604	FALSE	0	PIGT	0	0	protein
VASP	3.33355	0.000938347	0.299981	0	3	6	FALSE		330	0	3	0	0.996242	entrez gene:7408	FALSE	0	VASP	484602	0.359563	protein
IL13RA2	3.64221	0	0.274559	0	1	6	FALSE		375	0	1	0	0.995745	entrez gene:3598	FALSE	0	IL13RA2	0	0	protein
ZNF223	4.15805	0	0.240497	0	1	7	FALSE		53	0	1	0	0.994915	entrez gene:7766	FALSE	0	ZNF223	0	0	protein
MMD	5.12734	0	0.195033	0	1	7	FALSE		40	0	1	0	0.993354	entrez gene:23531	FALSE	0	MMD	0	0	protein
PPP1R12B	3.64221	0	0.274559	0	1	6	FALSE		375	0	1	0	0.995745	entrez gene:4660	FALSE	0	PPP1R12B	0	0	protein
PRG2	3.64221	0	0.274559	0	1	6	FALSE		375	0	1	0	0.995745	entrez gene:5553	FALSE	0	PRG2	0	0	protein
FOXK2	3.91726	0.00035725	0.255281	0	2	7	FALSE		101.5	0	2	0	0.995302	entrez gene:3607	FALSE	0	FOXK2	90204	0.510152	protein
CKB	3.91952	0.000557163	0.255133	0	3	8	FALSE		91	0	3	0	0.995299	entrez gene:1152	FALSE	0	CKB	230456	0.34749	protein
SSB	4.13801	0	0.241662	0	1	8	FALSE		121	0	1	0	0.994947	entrez gene:6741	FALSE	0	SSB	0	0	protein
MCUR1	3.95249	3.94299e-05	0.253005	0	2	8	FALSE		133.5	0	2	0	0.995246	entrez gene:63933	FALSE	0	MCUR1	45530	0.599548	protein
FRMD6	3.6936	0	0.270739	0	1	7	FALSE		291	0	1	0	0.995662	entrez gene:122786	FALSE	0	FRMD6	0	0	protein
E4F1	3.64221	0	0.274559	0	1	6	FALSE		375	0	1	0	0.995745	entrez gene:1877	FALSE	0	E4F1	0	0	protein
IRF2BP2	3.53297	0.000366238	0.283048	0	2	6	FALSE		364.5	0	2	0	0.995921	entrez gene:359948	FALSE	0	IRF2BP2	145628	0.512694	protein
ZBED1	4.1225	0	0.242572	0	1	8	FALSE		66	0	1	0	0.994972	entrez gene:9189	FALSE	0	ZBED1	0	0	protein
CCND2	4.05979	0	0.246318	0	1	8	FALSE		123	0	1	0	0.995073	entrez gene:894	FALSE	0	CCND2	0	0	protein
NRXN2	3.6936	0	0.270739	0	1	7	FALSE		291	0	1	0	0.995662	entrez gene:9379	FALSE	0	NRXN2	0	0	protein
NECAB2	4.27408	0	0.233969	0	1	8	FALSE		90	0	1	0	0.994728	entrez gene:54550	FALSE	0	NECAB2	0	0	protein
IRF2BP1	3.64544	0	0.274315	0	1	8	FALSE		621	0	1	0	0.99574	entrez gene:26145	FALSE	0	IRF2BP1	0	0	protein
MRPS12	3.52359	0.00144697	0.283801	0	2	6	FALSE		275	0	2	0	0.995936	entrez gene:6183	FALSE	0	MRPS12	633050	0.509294	protein
WHRN	4.37524	0	0.228559	0	1	8	FALSE		43	0	1	0	0.994565	entrez gene:25861	FALSE	0	WHRN	0	0	protein
NRXN3	3.6936	0	0.270739	0	1	7	FALSE		291	0	1	0	0.995662	entrez gene:9369	FALSE	0	NRXN3	0	0	protein
ID1	5.8691	0	0.170384	0	1	9	FALSE		9	0	1	0	0.992159	entrez gene:3397	FALSE	0	ID1	0	0	protein
PTPRA	3.57207	0.000154071	0.279949	0	2	6	FALSE		254.5	0	2	0	0.995858	entrez gene:5786	FALSE	0	PTPRA	84512	0.531447	protein
FKBP15	3.64544	0	0.274315	0	1	8	FALSE		621	0	1	0	0.99574	entrez gene:23307	FALSE	0	FKBP15	0	0	protein
CCDC85B	4.27408	0	0.233969	0	1	8	FALSE		90	0	1	0	0.994728	entrez gene:11007	FALSE	0	CCDC85B	0	0	protein
IVL	4.734	0	0.211238	0	1	8	FALSE		51	0	1	0	0.993987	entrez gene:3713	FALSE	0	IVL	0	0	protein
ZNF664	3.64221	0	0.274559	0	1	6	FALSE		375	0	1	0	0.995745	entrez gene:144348	FALSE	0	ZNF664	0	0	protein
RIPPLY2	3.9331	0	0.254253	0	1	8	FALSE		225	0	1	0	0.995277	entrez gene:134701	FALSE	0	RIPPLY2	0	0	protein
AHCYL1	4.35068	0	0.229849	0	1	8	FALSE		55	0	1	0	0.994604	entrez gene:10768	FALSE	0	AHCYL1	0	0	protein
DLGAP1	3.85714	0	0.259259	0	1	7	FALSE		180	0	1	0	0.995399	entrez gene:9229	FALSE	0	DLGAP1	0	0	protein
PRKN	3.28151	0.000785394	0.304738	0	2	7	FALSE		456	0	2	0	0.996326	entrez gene:5071	FALSE	0	PRKN	333504	0.515289	protein
PCDH7	3.6936	0	0.270739	0	1	7	FALSE		291	0	1	0	0.995662	entrez gene:5099	FALSE	0	PCDH7	0	0	protein
IGKC	4.1086	0	0.243392	0	1	6	FALSE		139	0	1	0	0.994994	entrez gene:3514	FALSE	0	IGKC	0	0	protein
CIC	3.53361	0.000227747	0.282996	0	2	8	FALSE		404.5	0	2	0	0.99592	entrez gene:23152	FALSE	0	CIC	169772	0.532322	protein
MAPRE1	4.37524	0	0.228559	0	1	8	FALSE		43	0	1	0	0.994565	entrez gene:22919	FALSE	0	MAPRE1	0	0	protein
BUB1	3.64544	0	0.274315	0	1	8	FALSE		621	0	1	0	0.99574	entrez gene:699	FALSE	0	BUB1	0	0	protein
SRPK2	3.86555	0	0.258696	0	1	6	FALSE		235	0	1	0	0.995386	entrez gene:6733	FALSE	0	SRPK2	0	0	protein
NINL	3.59438	0.000525481	0.278212	0	2	8	FALSE		355.5	0	2	0	0.995822	entrez gene:22981	FALSE	0	NINL	425574	0.512283	protein
IST1	3.9331	0	0.254253	0	1	8	FALSE		225	0	1	0	0.995277	entrez gene:9798	FALSE	0	IST1	0	0	protein
CDK20	3.8969	0.000487293	0.256614	0	2	6	FALSE		149	0	2	0	0.995335	entrez gene:23552	FALSE	0	CDK20	245964	0.508591	protein
CSNK1E	3.64544	0	0.274315	0	1	8	FALSE		621	0	1	0	0.99574	entrez gene:1454	FALSE	0	CSNK1E	0	0	protein
CC2D1A	3.86555	0	0.258696	0	1	6	FALSE		235	0	1	0	0.995386	entrez gene:54862	FALSE	0	CC2D1A	0	0	protein
ZNF771	3.64221	0	0.274559	0	1	6	FALSE		375	0	1	0	0.995745	entrez gene:51333	FALSE	0	ZNF771	0	0	protein
ERG28	3.90918	0.00134904	0.255808	0	2	8	FALSE		127.5	0	2	0	0.995315	entrez gene:11161	FALSE	0	ERG28	348654	0.501984	protein
POLG	3.62088	0.000510972	0.276176	0	2	8	FALSE		334	0	2	0	0.99578	entrez gene:5428	FALSE	0	POLG	174640	0.506849	protein
SSBP1	3.95249	3.94299e-05	0.253005	0	2	8	FALSE		133.5	0	2	0	0.995246	entrez gene:6742	FALSE	0	SSBP1	45530	0.599548	protein
CYLD	3.56981	0.00034686	0.280127	0	2	8	FALSE		377.5	0	2	0	0.995862	entrez gene:1540	FALSE	0	CYLD	147586	0.513643	protein
HAX1	4.1086	0	0.243392	0	1	6	FALSE		139	0	1	0	0.994994	entrez gene:10456	FALSE	0	HAX1	0	0	protein
RTP5	4.13801	0	0.241662	0	1	8	FALSE		121	0	1	0	0.994947	entrez gene:285093	FALSE	0	RTP5	0	0	protein
MANBAL	5.12734	0	0.195033	0	1	7	FALSE		40	0	1	0	0.993354	entrez gene:63905	FALSE	0	MANBAL	0	0	protein
PCGF6	4.27408	0	0.233969	0	1	8	FALSE		90	0	1	0	0.994728	entrez gene:84108	FALSE	0	PCGF6	0	0	protein
ARHGEF7	3.85714	0	0.259259	0	1	7	FALSE		180	0	1	0	0.995399	entrez gene:8874	FALSE	0	ARHGEF7	0	0	protein
MYO6	4.13801	0	0.241662	0	1	8	FALSE		121	0	1	0	0.994947	entrez gene:4646	FALSE	0	MYO6	0	0	protein
ZNF142	3.64221	0	0.274559	0	1	6	FALSE		375	0	1	0	0.995745	entrez gene:7701	FALSE	0	ZNF142	0	0	protein
PIGR	3.59729	0.00385863	0.277987	0	2	6	FALSE		213	0	2	0	0.995818	entrez gene:5284	FALSE	0	PIGR	838746	0.501182	protein
PDZD8	5.31513	0	0.188142	0	1	8	FALSE		31	0	1	0	0.993051	entrez gene:118987	FALSE	0	PDZD8	0	0	protein
ZNF696	3.64221	0	0.274559	0	1	6	FALSE		375	0	1	0	0.995745	entrez gene:79943	FALSE	0	ZNF696	0	0	protein
RAB3B	3.64221	0	0.274559	0	1	6	FALSE		375	0	1	0	0.995745	entrez gene:5865	FALSE	0	RAB3B	0	0	protein
DCTN2	3.85714	0	0.259259	0	1	7	FALSE		180	0	1	0	0.995399	entrez gene:10540	FALSE	0	DCTN2	0	0	protein
POC5	3.64544	0	0.274315	0	1	8	FALSE		621	0	1	0	0.99574	entrez gene:134359	FALSE	0	POC5	0	0	protein
RFX1	3.64544	0	0.274315	0	1	8	FALSE		621	0	1	0	0.99574	entrez gene:5989	FALSE	0	RFX1	0	0	protein
TPM4	4.35068	0	0.229849	0	1	8	FALSE		55	0	1	0	0.994604	entrez gene:7171	FALSE	0	TPM4	0	0	protein
HYPK	4.02101	0	0.248694	0	1	8	FALSE		175	0	1	0	0.995135	entrez gene:25764	FALSE	0	HYPK	0	0	protein
CAMKMT	4.05979	0	0.246318	0	1	8	FALSE		123	0	1	0	0.995073	entrez gene:79823	FALSE	0	CAMKMT	0	0	protein
DCAKD	4.1086	0	0.243392	0	1	6	FALSE		139	0	1	0	0.994994	entrez gene:79877	FALSE	0	DCAKD	0	0	protein
PARP2	4.41015	0	0.22675	0	1	8	FALSE		47	0	1	0	0.994509	entrez gene:10038	FALSE	0	PARP2	0	0	protein
IGSF1	3.96542	0	0.25218	0	1	8	FALSE		62	0	1	0	0.995225	entrez gene:3547	FALSE	0	IGSF1	0	0	protein
HAT1	3.96542	0	0.25218	0	1	8	FALSE		62	0	1	0	0.995225	entrez gene:8520	FALSE	0	HAT1	0	0	protein
ZNF629	3.64221	0	0.274559	0	1	6	FALSE		375	0	1	0	0.995745	entrez gene:23361	FALSE	0	ZNF629	0	0	protein
BYSL	4.13801	0	0.241662	0	1	8	FALSE		121	0	1	0	0.994947	entrez gene:705	FALSE	0	BYSL	0	0	protein
NCOA6	3.64544	0	0.274315	0	1	8	FALSE		621	0	1	0	0.99574	entrez gene:23054	FALSE	0	NCOA6	0	0	protein
COQ7	4.02101	0	0.248694	0	1	8	FALSE		175	0	1	0	0.995135	entrez gene:10229	FALSE	0	COQ7	0	0	protein
NPPA	4.17162	0	0.239715	0	1	6	FALSE		175	0	1	0	0.994893	entrez gene:4878	FALSE	0	NPPA	0	0	protein
WRN	4.41015	0	0.22675	0	1	8	FALSE		47	0	1	0	0.994509	entrez gene:7486	FALSE	0	WRN	0	0	protein
CEP128	3.72948	0.000350275	0.268134	0	2	6	FALSE		205	0	2	0	0.995605	entrez gene:145508	FALSE	0	CEP128	97906	0.513854	protein
PSMC6	4.2576	0	0.234874	0	1	8	FALSE		29	0	1	0	0.994754	entrez gene:5706	FALSE	0	PSMC6	0	0	protein
APOD	4.1225	0	0.242572	0	1	8	FALSE		66	0	1	0	0.994972	entrez gene:347	FALSE	0	APOD	0	0	protein
PAICS	4.13801	0	0.241662	0	1	8	FALSE		121	0	1	0	0.994947	entrez gene:10606	FALSE	0	PAICS	0	0	protein
FAM118A	4.1225	0	0.242572	0	1	8	FALSE		66	0	1	0	0.994972	entrez gene:55007	FALSE	0	FAM118A	0	0	protein
PLP2	4.89625	0	0.204238	0	1	8	FALSE		30	0	1	0	0.993726	entrez gene:5355	FALSE	0	PLP2	0	0	protein
BUB3	4.27408	0	0.233969	0	1	8	FALSE		90	0	1	0	0.994728	entrez gene:9184	FALSE	0	BUB3	0	0	protein
GOLGA6L9	4.49871	0	0.222286	0	1	8	FALSE		60	0	1	0	0.994366	entrez gene:440295	FALSE	0	GOLGA6L9	0	0	protein
MITD1	3.9331	0	0.254253	0	1	8	FALSE		225	0	1	0	0.995277	entrez gene:129531	FALSE	0	MITD1	0	0	protein
EXPH5	3.64544	0	0.274315	0	1	8	FALSE		621	0	1	0	0.99574	entrez gene:23086	FALSE	0	EXPH5	0	0	protein
NFKBIE	3.64544	0	0.274315	0	1	8	FALSE		621	0	1	0	0.99574	entrez gene:4794	FALSE	0	NFKBIE	0	0	protein
RHOD	3.52909	0.00102284	0.283359	0	4	6	FALSE		152.25	0	4	0	0.995927	entrez gene:29984	FALSE	0	RHOD	521420	0.282183	protein
APOC1	5.12961	0	0.194947	0	1	9	FALSE		11	0	1	0	0.99335	entrez gene:341	FALSE	0	APOC1	0	0	protein
TRAF7	3.61248	0.00698963	0.276818	0	2	8	FALSE		336	0	2	0	0.995793	entrez gene:84231	FALSE	0	TRAF7	1428936	0.5	protein
RHOH	3.45314	0.00057425	0.289592	0	3	6	FALSE		232.333	0	3	0	0.99605	entrez gene:399	FALSE	0	RHOH	330646	0.370133	protein
HMGCR	5.31513	0	0.188142	0	1	8	FALSE		31	0	1	0	0.993051	entrez gene:3156	FALSE	0	HMGCR	0	0	protein
MCC	3.87524	5.52036e-05	0.258048	0	2	8	FALSE		155.5	0	2	0	0.99537	entrez gene:4163	FALSE	0	MCC	53404	0.563869	protein
PARP1	3.93536	0.000120597	0.254106	0	2	7	FALSE		89.5	0	2	0	0.995273	entrez gene:142	FALSE	0	PARP1	34018	0.520588	protein
RAB9A	3.55398	0.00129129	0.281375	0	2	6	FALSE		257	0	2	0	0.995887	entrez gene:9367	FALSE	0	RAB9A	179292	0.504931	protein
KLRC2	4.85908	0	0.2058	0	1	8	FALSE		15	0	1	0	0.993786	entrez gene:3822	FALSE	0	KLRC2	0	0	protein
NECTIN3	3.6936	0	0.270739	0	1	7	FALSE		291	0	1	0	0.995662	entrez gene:25945	FALSE	0	NECTIN3	0	0	protein
TNRC6C	3.9331	0	0.254253	0	1	8	FALSE		225	0	1	0	0.995277	entrez gene:57690	FALSE	0	TNRC6C	0	0	protein
KLRD1	4.85908	0	0.2058	0	1	8	FALSE		15	0	1	0	0.993786	entrez gene:3824	FALSE	0	KLRD1	0	0	protein
NECTIN1	3.6936	0	0.270739	0	1	7	FALSE		291	0	1	0	0.995662	entrez gene:5818	FALSE	0	NECTIN1	0	0	protein
SSR4	4.17162	0	0.239715	0	1	6	FALSE		175	0	1	0	0.994893	entrez gene:6748	FALSE	0	SSR4	0	0	protein
GJA1	3.45831	0.00143928	0.289159	0	4	6	FALSE		176	0	4	0	0.996041	entrez gene:2697	FALSE	0	GJA1	836686	0.272162	protein
HECW1	3.85714	0	0.259259	0	1	7	FALSE		180	0	1	0	0.995399	entrez gene:23072	FALSE	0	HECW1	0	0	protein
SIPA1L1	3.61345	0	0.276744	1	2	6	FALSE		263	0	2	0	0.995792	entrez gene:26037	FALSE	0	SIPA1L1	0	0.557203	protein
NME2	3.57143	0.00117568	0.28	0	2	8	FALSE		371	0	2	0	0.995859	entrez gene:4831	FALSE	0	NME2	427288	0.504775	protein
PHLDB1	3.85714	0	0.259259	0	1	7	FALSE		180	0	1	0	0.995399	entrez gene:23187	FALSE	0	PHLDB1	0	0	protein
PLBD2	3.9331	0	0.254253	0	1	8	FALSE		225	0	1	0	0.995277	entrez gene:196463	FALSE	0	PLBD2	0	0	protein
HTRA2	3.64544	0	0.274315	0	1	8	FALSE		621	0	1	0	0.99574	entrez gene:27429	FALSE	0	HTRA2	0	0	protein
ZNF275	3.64221	0	0.274559	0	1	6	FALSE		375	0	1	0	0.995745	entrez gene:10838	FALSE	0	ZNF275	0	0	protein
DIABLO	4.1086	0	0.243392	0	1	6	FALSE		139	0	1	0	0.994994	entrez gene:56616	FALSE	0	DIABLO	0	0	protein
CEP89	3.6936	0	0.270739	0	1	7	FALSE		291	0	1	0	0.995662	entrez gene:84902	FALSE	0	CEP89	0	0	protein
TAB2	3.64544	0	0.274315	0	1	8	FALSE		621	0	1	0	0.99574	entrez gene:23118	FALSE	0	TAB2	0	0	protein
STIL	3.64544	0	0.274315	0	1	8	FALSE		621	0	1	0	0.99574	entrez gene:6491	FALSE	0	STIL	0	0	protein
TAB1	3.62961	0.000376389	0.275512	0	2	8	FALSE		325	0	2	0	0.995766	entrez gene:10454	FALSE	0	TAB1	99726	0.503106	protein
RHOF	3.3329	0.00290993	0.300039	0	6	6	FALSE		164.333	0	6	0	0.996243	entrez gene:54509	FALSE	0	RHOF	1636986	0.201646	protein
SYAP1	3.64544	0	0.274315	0	1	8	FALSE		621	0	1	0	0.99574	entrez gene:94056	FALSE	0	SYAP1	0	0	protein
MAP3K7	3.64544	0	0.274315	0	1	8	FALSE		621	0	1	0	0.99574	entrez gene:6885	FALSE	0	MAP3K7	0	0	protein
LRRC8B	4.05979	0	0.246318	0	1	8	FALSE		123	0	1	0	0.995073	entrez gene:23507	FALSE	0	LRRC8B	0	0	protein
RTN3	3.61441	0.00132853	0.27667	0	2	7	FALSE		121	0	2	0	0.99579	entrez gene:10313	FALSE	0	RTN3	22504	0.5	protein
ANOS1	4.15805	0	0.240497	0	1	7	FALSE		53	0	1	0	0.994915	entrez gene:3730	FALSE	0	ANOS1	0	0	protein
CLIC1	4.37524	0	0.228559	0	1	8	FALSE		43	0	1	0	0.994565	entrez gene:1192	FALSE	0	CLIC1	0	0	protein
MAGED1	3.9331	0	0.254253	0	1	8	FALSE		225	0	1	0	0.995277	entrez gene:9500	FALSE	0	MAGED1	0	0	protein
C12orf75	4.1086	0	0.243392	0	1	6	FALSE		139	0	1	0	0.994994	entrez gene:387882	FALSE	0	C12orf75	0	0	protein
FYN	3.77893	0.000251582	0.264625	0	2	7	FALSE		114.5	0	2	0	0.995525	entrez gene:2534	FALSE	0	FYN	191872	0.508969	protein
NADSYN1	3.9331	0	0.254253	0	1	8	FALSE		225	0	1	0	0.995277	entrez gene:55191	FALSE	0	NADSYN1	0	0	protein
CCDC88A	3.6936	0	0.270739	0	1	7	FALSE		291	0	1	0	0.995662	entrez gene:55704	FALSE	0	CCDC88A	0	0	protein
IFT122	3.53361	0.000227747	0.282996	0	2	8	FALSE		404.5	0	2	0	0.99592	entrez gene:55764	FALSE	0	IFT122	169772	0.532322	protein
CAV1	3.03329	0.00377689	0.329675	0.1	5	6	FALSE		291	0	5	0	0.996726	entrez gene:857	FALSE	0	CAV1	1640950	0.222188	protein
AP3D1	4.02812	0	0.248255	0	1	6	FALSE		108	0	1	0	0.995124	entrez gene:8943	FALSE	0	AP3D1	0	0	protein
ITPR3	4.734	0	0.211238	0	1	8	FALSE		51	0	1	0	0.993987	entrez gene:3710	FALSE	0	ITPR3	0	0	protein
HSF2BP	4.13801	0	0.241662	0	1	8	FALSE		121	0	1	0	0.994947	entrez gene:11077	FALSE	0	HSF2BP	0	0	protein
CGNL1	3.6936	0	0.270739	0	1	7	FALSE		291	0	1	0	0.995662	entrez gene:84952	FALSE	0	CGNL1	0	0	protein
FXN	3.49903	0.027748	0.285793	0	60	7	FALSE		1.63333	0	60	0	0.995976	entrez gene:2395	FALSE	0	FXN	8157340	0.0372549	protein
UBTD2	4.1086	0	0.243392	0	1	6	FALSE		139	0	1	0	0.994994	entrez gene:92181	FALSE	0	UBTD2	0	0	protein
STX7	3.64221	0	0.274559	0	1	6	FALSE		375	0	1	0	0.995745	entrez gene:8417	FALSE	0	STX7	0	0	protein
PDF	5.07143	0	0.197183	0	1	8	FALSE		21	0	1	0	0.993444	entrez gene:64146	FALSE	0	PDF	0	0	protein
CCN6	3.64221	0	0.274559	0	1	6	FALSE		375	0	1	0	0.995745	entrez gene:8838	FALSE	0	CCN6	0	0	protein
MTRF1L	3.95249	3.94299e-05	0.253005	0	2	8	FALSE		133.5	0	2	0	0.995246	entrez gene:54516	FALSE	0	MTRF1L	45530	0.599548	protein
KIAA0355	3.64221	0	0.274559	0	1	6	FALSE		375	0	1	0	0.995745	entrez gene:9710	FALSE	0	KIAA0355	0	0	protein
KLRF1	4.17162	0	0.239715	0	1	6	FALSE		175	0	1	0	0.994893	entrez gene:51348	FALSE	0	KLRF1	0	0	protein
CHD5	3.64544	0	0.274315	0	1	8	FALSE		621	0	1	0	0.99574	entrez gene:26038	FALSE	0	CHD5	0	0	protein
PLPPR1	4.43407	0	0.225527	0	1	8	FALSE		45	0	1	0	0.99447	entrez gene:54886	FALSE	0	PLPPR1	0	0	protein
PDPK1	3.64544	0	0.274315	0	1	8	FALSE		621	0	1	0	0.99574	entrez gene:5170	FALSE	0	PDPK1	0	0	protein
USP11	3.87524	5.52036e-05	0.258048	0	2	8	FALSE		155.5	0	2	0	0.99537	entrez gene:8237	FALSE	0	USP11	53404	0.563869	protein
NUMB	3.6936	0	0.270739	0	1	7	FALSE		291	0	1	0	0.995662	entrez gene:8650	FALSE	0	NUMB	0	0	protein
PATZ1	3.64221	0	0.274559	0	1	6	FALSE		375	0	1	0	0.995745	entrez gene:23598	FALSE	0	PATZ1	0	0	protein
RAD21	3.91952	0.00156661	0.255133	0	2	8	FALSE		123	0	2	0	0.995299	entrez gene:5885	FALSE	0	RAD21	781482	0.5	protein
AGPAT1	3.86555	0	0.258696	0	1	6	FALSE		235	0	1	0	0.995386	entrez gene:10554	FALSE	0	AGPAT1	0	0	protein
DNAJA2	3.117	0.00450984	0.320821	0	3	6	FALSE		390.333	0	3	0	0.996591	entrez gene:10294	FALSE	0	DNAJA2	2022978	0.34669	protein
ILK	3.0501	0.00319155	0.327858	0	4	6	FALSE		339.75	0	4	0	0.996699	entrez gene:3611	FALSE	0	ILK	1370880	0.277664	protein
EPS8	4.37524	0	0.228559	0	1	8	FALSE		43	0	1	0	0.994565	entrez gene:2059	FALSE	0	EPS8	0	0	protein
CEP192	3.6936	0	0.270739	0	1	7	FALSE		291	0	1	0	0.995662	entrez gene:55125	FALSE	0	CEP192	0	0	protein
DNAJC5B	3.64544	0	0.274315	0	1	8	FALSE		621	0	1	0	0.99574	entrez gene:85479	FALSE	0	DNAJC5B	0	0	protein
NUTM2A	5.06141	0	0.197573	0	1	7	FALSE		3	0	1	0	0.99346	entrez gene:728118	FALSE	0	NUTM2A	0	0	protein
PTPN13	3.6936	0	0.270739	0	1	7	FALSE		291	0	1	0	0.995662	entrez gene:5783	FALSE	0	PTPN13	0	0	protein
MAGI1	3.61345	0	0.276744	1	2	6	FALSE		263	0	2	0	0.995792	entrez gene:9223	FALSE	0	MAGI1	0	0.557203	protein
TLN1	3.64544	0	0.274315	0	1	8	FALSE		621	0	1	0	0.99574	entrez gene:7094	FALSE	0	TLN1	0	0	protein
CRLF3	4.13801	0	0.241662	0	1	8	FALSE		121	0	1	0	0.994947	entrez gene:51379	FALSE	0	CRLF3	0	0	protein
AURKB	3.48739	0.0024294	0.286747	0	3	8	FALSE		287	0	3	0	0.995995	entrez gene:9212	FALSE	0	AURKB	918860	0.346247	protein
ADAM33	5.65869	0	0.176719	0	1	9	FALSE		5	0	1	0	0.992498	entrez gene:80332	FALSE	0	ADAM33	0	0	protein
CPSF7	4.02101	0	0.248694	0	1	8	FALSE		175	0	1	0	0.995135	entrez gene:79869	FALSE	0	CPSF7	0	0	protein
MED25	3.9331	0	0.254253	0	1	8	FALSE		225	0	1	0	0.995277	entrez gene:81857	FALSE	0	MED25	0	0	protein
FAM177A1	4.1086	0	0.243392	0	1	6	FALSE		139	0	1	0	0.994994	entrez gene:283635	FALSE	0	FAM177A1	0	0	protein
SLAIN1	3.64544	0	0.274315	0	1	8	FALSE		621	0	1	0	0.99574	entrez gene:122060	FALSE	0	SLAIN1	0	0	protein
ATP2A2	3.64221	0	0.274559	0	1	6	FALSE		375	0	1	0	0.995745	entrez gene:488	FALSE	0	ATP2A2	0	0	protein
XPR1	3.6936	0	0.270739	0	1	7	FALSE		291	0	1	0	0.995662	entrez gene:9213	FALSE	0	XPR1	0	0	protein
WWP2	3.56981	0.00034686	0.280127	0	2	8	FALSE		377.5	0	2	0	0.995862	entrez gene:11060	FALSE	0	WWP2	147586	0.513643	protein
ADCY9	3.6936	0	0.270739	0	1	7	FALSE		291	0	1	0	0.995662	entrez gene:115	FALSE	0	ADCY9	0	0	protein
CLEC4E	3.96606	0	0.252139	0	1	8	FALSE		188	0	1	0	0.995224	entrez gene:26253	FALSE	0	CLEC4E	0	0	protein
CREB3	4.24305	0.000709192	0.235679	0	2	7	FALSE		42.5	0	2	0	0.994778	entrez gene:10488	FALSE	0	CREB3	480946	0.506098	protein
RAD51C	4.17162	0	0.239715	0	1	6	FALSE		175	0	1	0	0.994893	entrez gene:5889	FALSE	0	RAD51C	0	0	protein
TMUB1	4.1086	0	0.243392	0	1	6	FALSE		139	0	1	0	0.994994	entrez gene:83590	FALSE	0	TMUB1	0	0	protein
DEFA5	4.41015	0	0.22675	0	1	8	FALSE		47	0	1	0	0.994509	entrez gene:1670	FALSE	0	DEFA5	0	0	protein
MIPOL1	3.85714	0	0.259259	0	1	7	FALSE		180	0	1	0	0.995399	entrez gene:145282	FALSE	0	MIPOL1	0	0	protein
HOOK1	3.86555	0	0.258696	0	1	6	FALSE		235	0	1	0	0.995386	entrez gene:51361	FALSE	0	HOOK1	0	0	protein
PCCA	3.64544	0	0.274315	0	1	8	FALSE		621	0	1	0	0.99574	entrez gene:5095	FALSE	0	PCCA	0	0	protein
NCK2	3.55042	0.000306795	0.281657	0.333333	3	6	FALSE		220	0	3	0	0.995893	entrez gene:8440	FALSE	0	NCK2	119174	0.380046	protein
PNPO	5.34777	0	0.186994	0	1	9	FALSE		15	0	1	0	0.992999	entrez gene:55163	FALSE	0	PNPO	0	0	protein
CRISPLD1	3.64221	0	0.274559	0	1	6	FALSE		375	0	1	0	0.995745	entrez gene:83690	FALSE	0	CRISPLD1	0	0	protein
CNR2	5.12734	0	0.195033	0	1	7	FALSE		40	0	1	0	0.993354	entrez gene:1269	FALSE	0	CNR2	0	0	protein
HNRNPA1	3.25695	0.00278002	0.307036	0	3	7	FALSE		319.667	0	3	0	0.996366	entrez gene:3178	FALSE	0	HNRNPA1	628546	0.346377	protein
PRKAB1	3.87524	5.52036e-05	0.258048	0	2	8	FALSE		155.5	0	2	0	0.99537	entrez gene:5564	FALSE	0	PRKAB1	53404	0.563869	protein
ARF5	4.1086	0	0.243392	0	1	6	FALSE		139	0	1	0	0.994994	entrez gene:381	FALSE	0	ARF5	0	0	protein
BAZ1B	4.27408	0	0.233969	0	1	8	FALSE		90	0	1	0	0.994728	entrez gene:9031	FALSE	0	BAZ1B	0	0	protein
TYW1	5.31513	0	0.188142	0	1	8	FALSE		31	0	1	0	0.993051	entrez gene:55253	FALSE	0	TYW1	0	0	protein
PRKAB2	3.85714	0	0.259259	0	1	7	FALSE		180	0	1	0	0.995399	entrez gene:5565	FALSE	0	PRKAB2	0	0	protein
SNX1	3.64544	0	0.274315	0	1	8	FALSE		621	0	1	0	0.99574	entrez gene:6642	FALSE	0	SNX1	0	0	protein
HEPHL1	3.9331	0	0.254253	0	1	8	FALSE		225	0	1	0	0.995277	entrez gene:341208	FALSE	0	HEPHL1	0	0	protein
ATP2B2	3.96542	0	0.25218	0	1	8	FALSE		62	0	1	0	0.995225	entrez gene:491	FALSE	0	ATP2B2	0	0	protein
MUC20	4.17162	0	0.239715	0	1	6	FALSE		175	0	1	0	0.994893	entrez gene:200958	FALSE	0	MUC20	0	0	protein
ZG16B	3.93568	0.000751759	0.254086	0	2	7	FALSE		82	0	2	0	0.995273	entrez gene:124220	FALSE	0	ZG16B	298520	0.509434	protein
EIF2AK2	3.9331	0	0.254253	0	1	8	FALSE		225	0	1	0	0.995277	entrez gene:5610	FALSE	0	EIF2AK2	0	0	protein
VWA2	4.17162	0	0.239715	0	1	6	FALSE		175	0	1	0	0.994893	entrez gene:340706	FALSE	0	VWA2	0	0	protein
BPIFB2	4.734	0	0.211238	0	1	8	FALSE		51	0	1	0	0.993987	entrez gene:80341	FALSE	0	BPIFB2	0	0	protein
TP53	3.19425	0.0095862	0.313063	0	7	7	FALSE		168.286	0	7	0	0.996467	entrez gene:7157	FALSE	0	TP53	3082136	0.153897	protein
SURF6	4.15805	0	0.240497	0	1	7	FALSE		53	0	1	0	0.994915	entrez gene:6838	FALSE	0	SURF6	0	0	protein
MID2	4.1225	0	0.242572	0	1	8	FALSE		66	0	1	0	0.994972	entrez gene:11043	FALSE	0	MID2	0	0	protein
MAD2L2	4.01584	0.00115833	0.249014	0	2	6	FALSE		111	0	2	0	0.995144	entrez gene:10459	FALSE	0	MAD2L2	83410	0.5	protein
QSER1	3.64544	0	0.274315	0	1	8	FALSE		621	0	1	0	0.99574	entrez gene:79832	FALSE	0	QSER1	0	0	protein
OXCT2	4.17162	0	0.239715	0	1	6	FALSE		175	0	1	0	0.994893	entrez gene:64064	FALSE	0	OXCT2	0	0	protein
DLK1	3.64221	0	0.274559	0	1	6	FALSE		375	0	1	0	0.995745	entrez gene:8788	FALSE	0	DLK1	0	0	protein
PLAUR	3.64221	0	0.274559	0	1	6	FALSE		375	0	1	0	0.995745	entrez gene:5329	FALSE	0	PLAUR	0	0	protein
TPGS1	3.6936	0	0.270739	0	1	7	FALSE		291	0	1	0	0.995662	entrez gene:91978	FALSE	0	TPGS1	0	0	protein
CETN2	4.41015	0	0.22675	0	1	8	FALSE		47	0	1	0	0.994509	entrez gene:1069	FALSE	0	CETN2	0	0	protein
NT5C	4.43407	0	0.225527	0	1	8	FALSE		45	0	1	0	0.99447	entrez gene:30833	FALSE	0	NT5C	0	0	protein
CKAP4	3.64221	0	0.274559	0	1	6	FALSE		375	0	1	0	0.995745	entrez gene:10970	FALSE	0	CKAP4	0	0	protein
SENP3	3.30931	0.00950796	0.302178	0	5	6	FALSE		166.6	0	5	0	0.996281	entrez gene:26168	FALSE	0	SENP3	1750166	0.213127	protein
TSC22D4	4.20976	0	0.237543	0	1	8	FALSE		92	0	1	0	0.994831	entrez gene:81628	FALSE	0	TSC22D4	0	0	protein
RIOK2	3.49644	0.000597113	0.286005	0	2	8	FALSE		423	0	2	0	0.99598	entrez gene:55781	FALSE	0	RIOK2	280484	0.519065	protein
STH	3.9331	0	0.254253	0	1	8	FALSE		225	0	1	0	0.995277	entrez gene:246744	FALSE	0	STH	0	0	protein
ORM1	4.02101	0	0.248694	0	1	8	FALSE		175	0	1	0	0.995135	entrez gene:5004	FALSE	0	ORM1	0	0	protein
CDH23	4.0585	0	0.246396	0	1	8	FALSE		134	0	1	0	0.995075	entrez gene:64072	FALSE	0	CDH23	0	0	protein
POTEM	4.11151	0	0.24322	0	1	7	FALSE		8	0	1	0	0.99499	entrez gene:641455	FALSE	0	POTEM	0	0	protein
VTN	4.02101	0	0.248694	0	1	8	FALSE		175	0	1	0	0.995135	entrez gene:7448	FALSE	0	VTN	0	0	protein
SPINK5	3.9331	0	0.254253	0	1	8	FALSE		225	0	1	0	0.995277	entrez gene:11005	FALSE	0	SPINK5	0	0	protein
CEP120	4.12605	0	0.242363	0	1	8	FALSE		60	0	1	0	0.994966	entrez gene:153241	FALSE	0	CEP120	0	0	protein
PRPF40A	3.851	0.000372209	0.259673	0	3	7	FALSE		104.333	0	3	0	0.995409	entrez gene:55660	FALSE	0	PRPF40A	140502	0.356322	protein
ATP6V0A1	3.9331	0	0.254253	0	1	8	FALSE		225	0	1	0	0.995277	entrez gene:535	FALSE	0	ATP6V0A1	0	0	protein
RUVBL1	4.13801	0	0.241662	0	1	8	FALSE		121	0	1	0	0.994947	entrez gene:8607	FALSE	0	RUVBL1	0	0	protein
FGL1	3.6936	0	0.270739	0	1	7	FALSE		291	0	1	0	0.995662	entrez gene:2267	FALSE	0	FGL1	0	0	protein
SULF2	3.64221	0	0.274559	0	1	6	FALSE		375	0	1	0	0.995745	entrez gene:55959	FALSE	0	SULF2	0	0	protein
OGFOD1	4.37524	0	0.228559	0	1	8	FALSE		43	0	1	0	0.994565	entrez gene:55239	FALSE	0	OGFOD1	0	0	protein
HTR7	3.96606	0	0.252139	0	1	8	FALSE		188	0	1	0	0.995224	entrez gene:3363	FALSE	0	HTR7	0	0	protein
LAMP2	3.63219	4.73505e-05	0.275316	0	2	6	FALSE		210	0	2	0	0.995761	entrez gene:3920	FALSE	0	LAMP2	59074	0.540052	protein
CLTA	3.57692	0.00242086	0.27957	0	3	7	FALSE		175.333	0	3	0	0.99585	entrez gene:1211	FALSE	0	CLTA	351010	0.342502	protein
SERPINB13	4.734	0	0.211238	0	1	8	FALSE		51	0	1	0	0.993987	entrez gene:5275	FALSE	0	SERPINB13	0	0	protein
CCDC136	4.27408	0	0.233969	0	1	8	FALSE		90	0	1	0	0.994728	entrez gene:64753	FALSE	0	CCDC136	0	0	protein
ABLIM2	3.6936	0	0.270739	0	1	7	FALSE		291	0	1	0	0.995662	entrez gene:84448	FALSE	0	ABLIM2	0	0	protein
C1orf198	3.86555	0	0.258696	0	1	6	FALSE		235	0	1	0	0.995386	entrez gene:84886	FALSE	0	C1orf198	0	0	protein
APPBP2	4.13801	0	0.241662	0	1	8	FALSE		121	0	1	0	0.994947	entrez gene:10513	FALSE	0	APPBP2	0	0	protein
DCLK1	3.6936	0	0.270739	0	1	7	FALSE		291	0	1	0	0.995662	entrez gene:9201	FALSE	0	DCLK1	0	0	protein
AMOT	3.39851	0.00043284	0.294246	0	2	6	FALSE		428	0	2	0	0.996138	entrez gene:154796	FALSE	0	AMOT	277612	0.525862	protein
SAMD1	4.17162	0	0.239715	0	1	6	FALSE		175	0	1	0	0.994893	entrez gene:90378	FALSE	0	SAMD1	0	0	protein
EIF4G3	3.64544	0	0.274315	0	1	8	FALSE		621	0	1	0	0.99574	entrez gene:8672	FALSE	0	EIF4G3	0	0	protein
FAM110B	3.6936	0	0.270739	0	1	7	FALSE		291	0	1	0	0.995662	entrez gene:90362	FALSE	0	FAM110B	0	0	protein
CS	3.47996	0.00268318	0.28736	0	4	7	FALSE		169.75	0	4	0	0.996007	entrez gene:1431	FALSE	0	CS	677616	0.279851	protein
LDLRAD1	6.65288	0	0.150311	0	1	9	FALSE		4	0	1	0	0.990897	entrez gene:388633	FALSE	0	LDLRAD1	0	0	protein
PRDX6	4.49871	0	0.222286	0	1	8	FALSE		60	0	1	0	0.994366	entrez gene:9588	FALSE	0	PRDX6	0	0	protein
TMEM134	4.89625	0	0.204238	0	1	8	FALSE		30	0	1	0	0.993726	entrez gene:80194	FALSE	0	TMEM134	0	0	protein
RAC2	3.56303	0.000236624	0.28066	0	3	6	FALSE		184.667	0	3	0	0.995873	entrez gene:5880	FALSE	0	RAC2	213594	0.375596	protein
IFT74	3.86555	0	0.258696	0	1	6	FALSE		235	0	1	0	0.995386	entrez gene:80173	FALSE	0	IFT74	0	0	protein
HPSE	3.64544	0	0.274315	0	1	8	FALSE		621	0	1	0	0.99574	entrez gene:10855	FALSE	0	HPSE	0	0	protein
ZNF638	3.6936	0	0.270739	0	1	7	FALSE		291	0	1	0	0.995662	entrez gene:27332	FALSE	0	ZNF638	0	0	protein
ATP2B1	3.6936	0	0.270739	0	1	7	FALSE		291	0	1	0	0.995662	entrez gene:490	FALSE	0	ATP2B1	0	0	protein
TNRC6B	3.6936	0	0.270739	0	1	7	FALSE		291	0	1	0	0.995662	entrez gene:23112	FALSE	0	TNRC6B	0	0	protein
SPARC	4.05979	0	0.246318	0	1	8	FALSE		123	0	1	0	0.995073	entrez gene:6678	FALSE	0	SPARC	0	0	protein
TRAF4	4.27408	0	0.233969	0	1	8	FALSE		90	0	1	0	0.994728	entrez gene:9618	FALSE	0	TRAF4	0	0	protein
SYNPO	4.37524	0	0.228559	0	1	8	FALSE		43	0	1	0	0.994565	entrez gene:11346	FALSE	0	SYNPO	0	0	protein
PRNP	3.32676	0.00686074	0.300593	0.1	5	6	FALSE		197.2	0	5	0	0.996253	entrez gene:5621	FALSE	0	PRNP	1722408	0.226237	protein
SELENOM	5.82547	0	0.17166	0	1	9	FALSE		6	0	1	0	0.99223	entrez gene:140606	FALSE	0	SELENOM	0	0	protein
RPS27	4.17162	0	0.239715	0	1	6	FALSE		175	0	1	0	0.994893	entrez gene:6232	FALSE	0	RPS27	0	0	protein
PLAT	3.64221	0	0.274559	0	1	6	FALSE		375	0	1	0	0.995745	entrez gene:5327	FALSE	0	PLAT	0	0	protein
FKBP5	3.93116	0	0.254378	1	2	6	FALSE		110.5	0	2	0	0.99528	entrez gene:2289	FALSE	0	FKBP5	0	0.560914	protein
GCGR	5.82547	0	0.17166	0	1	9	FALSE		6	0	1	0	0.99223	entrez gene:2642	FALSE	0	GCGR	0	0	protein
SMAD9	3.64221	0	0.274559	0	1	6	FALSE		375	0	1	0	0.995745	entrez gene:4093	FALSE	0	SMAD9	0	0	protein
RNASE4	3.64221	0	0.274559	0	1	6	FALSE		375	0	1	0	0.995745	entrez gene:6038	FALSE	0	RNASE4	0	0	protein
ARL4C	4.17162	0	0.239715	0	1	6	FALSE		175	0	1	0	0.994893	entrez gene:10123	FALSE	0	ARL4C	0	0	protein
BTRC	3.59405	0.000316295	0.278237	0	2	6	FALSE		333.5	0	2	0	0.995823	entrez gene:8945	FALSE	0	BTRC	166866	0.510753	protein
FLNB	3.85714	0	0.259259	0	1	7	FALSE		180	0	1	0	0.995399	entrez gene:2317	FALSE	0	FLNB	0	0	protein
PTPN14	3.6936	0	0.270739	0	1	7	FALSE		291	0	1	0	0.995662	entrez gene:5784	FALSE	0	PTPN14	0	0	protein
PKP2	3.6936	0	0.270739	0	1	7	FALSE		291	0	1	0	0.995662	entrez gene:5318	FALSE	0	PKP2	0	0	protein
PTPRK	5.07143	0	0.197183	0	1	8	FALSE		21	0	1	0	0.993444	entrez gene:5796	FALSE	0	PTPRK	0	0	protein
SSMEM1	5.12734	0	0.195033	0	1	7	FALSE		40	0	1	0	0.993354	entrez gene:136263	FALSE	0	SSMEM1	0	0	protein
ATXN1	3.53297	0.000366238	0.283048	0	2	6	FALSE		364.5	0	2	0	0.995921	entrez gene:6310	FALSE	0	ATXN1	145628	0.512694	protein
SULT1C2	4.3009	0	0.232509	1	2	8	FALSE		36	0	2	0	0.994685	entrez gene:6819	FALSE	0	SULT1C2	0	0.537313	protein
FDPS	4.05979	0	0.246318	0	1	8	FALSE		123	0	1	0	0.995073	entrez gene:2224	FALSE	0	FDPS	0	0	protein
CTNND1	3.6936	0	0.270739	0	1	7	FALSE		291	0	1	0	0.995662	entrez gene:1500	FALSE	0	CTNND1	0	0	protein
CDH1	3.30963	0.00144305	0.302148	0.333333	4	6	FALSE		272.25	0	4	0	0.996281	entrez gene:999	FALSE	0	CDH1	527754	0.281573	protein
APC	3.61345	0	0.276744	1	2	6	FALSE		263	0	2	0	0.995792	entrez gene:324	FALSE	0	APC	0	0.557203	protein
PPOX	4.17162	0	0.239715	0	1	6	FALSE		175	0	1	0	0.994893	entrez gene:5498	FALSE	0	PPOX	0	0	protein
ATP2A1	3.63219	4.73505e-05	0.275316	0	2	6	FALSE		210	0	2	0	0.995761	entrez gene:487	FALSE	0	ATP2A1	59074	0.540052	protein
LGALS3BP	3.59405	0.000316295	0.278237	0	2	6	FALSE		333.5	0	2	0	0.995823	entrez gene:3959	FALSE	0	LGALS3BP	166866	0.510753	protein
POC1B	3.64544	0	0.274315	0	1	8	FALSE		621	0	1	0	0.99574	entrez gene:282809	FALSE	0	POC1B	0	0	protein
GLUD2	4.02101	0	0.248694	0	1	8	FALSE		175	0	1	0	0.995135	entrez gene:2747	FALSE	0	GLUD2	0	0	protein
VEZF1	3.64221	0	0.274559	0	1	6	FALSE		375	0	1	0	0.995745	entrez gene:7716	FALSE	0	VEZF1	0	0	protein
EFEMP1	3.85714	0	0.259259	0	1	7	FALSE		180	0	1	0	0.995399	entrez gene:2202	FALSE	0	EFEMP1	0	0	protein
EXD2	3.95249	3.94299e-05	0.253005	0	2	8	FALSE		133.5	0	2	0	0.995246	entrez gene:55218	FALSE	0	EXD2	45530	0.599548	protein
OXSR1	3.53361	0.000227747	0.282996	0	2	8	FALSE		404.5	0	2	0	0.99592	entrez gene:9943	FALSE	0	OXSR1	169772	0.532322	protein
FBLN1	3.64221	0	0.274559	0	1	6	FALSE		375	0	1	0	0.995745	entrez gene:2192	FALSE	0	FBLN1	0	0	protein
ZMYM5	3.9331	0	0.254253	0	1	8	FALSE		225	0	1	0	0.995277	entrez gene:9205	FALSE	0	ZMYM5	0	0	protein
DTX3L	3.64221	0	0.274559	0	1	6	FALSE		375	0	1	0	0.995745	entrez gene:151636	FALSE	0	DTX3L	0	0	protein
PRMT1	4.1225	0	0.242572	0	1	8	FALSE		66	0	1	0	0.994972	entrez gene:3276	FALSE	0	PRMT1	0	0	protein
DTX3	3.64221	0	0.274559	0	1	6	FALSE		375	0	1	0	0.995745	entrez gene:196403	FALSE	0	DTX3	0	0	protein
ZNF628	3.64221	0	0.274559	0	1	6	FALSE		375	0	1	0	0.995745	entrez gene:89887	FALSE	0	ZNF628	0	0	protein
NEFL	3.85714	0	0.259259	0	1	7	FALSE		180	0	1	0	0.995399	entrez gene:4747	FALSE	0	NEFL	0	0	protein
GOLGA2	4.27408	0	0.233969	0	1	8	FALSE		90	0	1	0	0.994728	entrez gene:2801	FALSE	0	GOLGA2	0	0	protein
ESPL1	3.64544	0	0.274315	0	1	8	FALSE		621	0	1	0	0.99574	entrez gene:9700	FALSE	0	ESPL1	0	0	protein
SLC39A14	3.96542	0	0.25218	0	1	8	FALSE		62	0	1	0	0.995225	entrez gene:23516	FALSE	0	SLC39A14	0	0	protein
PIAS2	4.1225	0	0.242572	0	1	8	FALSE		66	0	1	0	0.994972	entrez gene:9063	FALSE	0	PIAS2	0	0	protein
MDH2	3.65934	0.00120391	0.273273	0	3	7	FALSE		149	0	3	0	0.995718	entrez gene:4191	FALSE	0	MDH2	212686	0.37659	protein
LRRK2	3.17162	0.00472163	0.315296	0.047619	7	6	FALSE		208.429	0	7	0	0.996503	entrez gene:120892	FALSE	0	LRRK2	1708672	0.172234	protein
PHKG2	3.46574	0.000832422	0.288539	0	3	8	FALSE		306.333	0	3	0	0.996029	entrez gene:5261	FALSE	0	PHKG2	444108	0.360063	protein
SNIP1	4.1225	0	0.242572	0	1	8	FALSE		66	0	1	0	0.994972	entrez gene:79753	FALSE	0	SNIP1	0	0	protein
LDHB	3.94215	0.000289008	0.253669	0	2	8	FALSE		122	0	2	0	0.995262	entrez gene:3945	FALSE	0	LDHB	167024	0.508403	protein
MX2	4.49871	0	0.222286	0	1	8	FALSE		60	0	1	0	0.994366	entrez gene:4600	FALSE	0	MX2	0	0	protein
NIT1	4.20976	0	0.237543	0	1	8	FALSE		92	0	1	0	0.994831	entrez gene:4817	FALSE	0	NIT1	0	0	protein
ENO1	4.20976	0	0.237543	0	1	8	FALSE		92	0	1	0	0.994831	entrez gene:2023	FALSE	0	ENO1	0	0	protein
NMD3	3.96606	0	0.252139	0	1	8	FALSE		188	0	1	0	0.995224	entrez gene:51068	FALSE	0	NMD3	0	0	protein
IDH2	4.49871	0	0.222286	0	1	8	FALSE		60	0	1	0	0.994366	entrez gene:3418	FALSE	0	IDH2	0	0	protein
ZNF8	3.64221	0	0.274559	0	1	6	FALSE		375	0	1	0	0.995745	entrez gene:7554	FALSE	0	ZNF8	0	0	protein
PTP4A3	3.39851	0.00043284	0.294246	0	2	6	FALSE		428	0	2	0	0.996138	entrez gene:11156	FALSE	0	PTP4A3	277612	0.525862	protein
ZNF7	3.64221	0	0.274559	0	1	6	FALSE		375	0	1	0	0.995745	entrez gene:7553	FALSE	0	ZNF7	0	0	protein
UBN2	3.64544	0	0.274315	0	1	8	FALSE		621	0	1	0	0.99574	entrez gene:254048	FALSE	0	UBN2	0	0	protein
GSTP1	4.49871	0	0.222286	0	1	8	FALSE		60	0	1	0	0.994366	entrez gene:2950	FALSE	0	GSTP1	0	0	protein
MBNL1	3.39851	0.00043284	0.294246	0	2	6	FALSE		428	0	2	0	0.996138	entrez gene:4154	FALSE	0	MBNL1	277612	0.525862	protein
C2CD2	4.17162	0	0.239715	0	1	6	FALSE		175	0	1	0	0.994893	entrez gene:25966	FALSE	0	C2CD2	0	0	protein
EPAS1	3.64544	0	0.274315	0	1	8	FALSE		621	0	1	0	0.99574	entrez gene:2034	FALSE	0	EPAS1	0	0	protein
TMEM231	4.43051	0	0.225708	0	2	8	FALSE		49	0	2	1	0.994476	entrez gene:79583	FALSE	0	TMEM231	0	0	protein
ST8SIA4	4.17162	0	0.239715	0	1	6	FALSE		175	0	1	0	0.994893	entrez gene:7903	FALSE	0	ST8SIA4	0	0	protein
EEF1AKMT3	3.50452	0.000923111	0.285345	0.333333	3	6	FALSE		280.667	0	3	0	0.995967	entrez gene:25895	FALSE	0	EEF1AKMT3	275692	0.354404	protein
STOM	5.12734	0	0.195033	0	1	7	FALSE		40	0	1	0	0.993354	entrez gene:2040	FALSE	0	STOM	0	0	protein
PRR20A	3.9331	0	0.254253	0	1	8	FALSE		225	0	1	0	0.995277	entrez gene:122183	FALSE	0	PRR20A	0	0	protein
LARS2	4.1086	0	0.243392	0	1	6	FALSE		139	0	1	0	0.994994	entrez gene:23395	FALSE	0	LARS2	0	0	protein
CDCA3	3.6936	0	0.270739	0	1	7	FALSE		291	0	1	0	0.995662	entrez gene:83461	FALSE	0	CDCA3	0	0	protein
CD55	3.64221	0	0.274559	0	1	6	FALSE		375	0	1	0	0.995745	entrez gene:1604	FALSE	0	CD55	0	0	protein
CDK5	3.53846	0.000441849	0.282609	0	2	8	FALSE		398	0	2	0	0.995912	entrez gene:1020	FALSE	0	CDK5	217772	0.519634	protein
ZNF169	4.15805	0	0.240497	0	1	7	FALSE		53	0	1	0	0.994915	entrez gene:169841	FALSE	0	ZNF169	0	0	protein
GTF2H3	4.41015	0	0.22675	0	1	8	FALSE		47	0	1	0	0.994509	entrez gene:2967	FALSE	0	GTF2H3	0	0	protein
BAG3	3.49838	0.00232435	0.285846	0	3	8	FALSE		267.333	0	3	0	0.995977	entrez gene:9531	FALSE	0	BAG3	543606	0.339711	protein
SIRT6	3.90045	0.000560357	0.256381	0	2	6	FALSE		141.5	0	2	0	0.995329	entrez gene:51548	FALSE	0	SIRT6	84062	0.505396	protein
BTF3	3.18132	0.00196758	0.314335	0	3	6	FALSE		345.333	0	3	0	0.996487	entrez gene:689	FALSE	0	BTF3	595528	0.353888	protein
L1TD1	3.86555	0	0.258696	0	1	6	FALSE		235	0	1	0	0.995386	entrez gene:54596	FALSE	0	L1TD1	0	0	protein
DAB1	5.12961	0	0.194947	0	1	9	FALSE		11	0	1	0	0.99335	entrez gene:1600	FALSE	0	DAB1	0	0	protein
GLI4	3.64221	0	0.274559	0	1	6	FALSE		375	0	1	0	0.995745	entrez gene:2738	FALSE	0	GLI4	0	0	protein
PICALM	3.64544	0	0.274315	0	1	8	FALSE		621	0	1	0	0.99574	entrez gene:8301	FALSE	0	PICALM	0	0	protein
PLD2	3.64544	0	0.274315	0	1	8	FALSE		621	0	1	0	0.99574	entrez gene:5338	FALSE	0	PLD2	0	0	protein
ZNF398	3.64221	0	0.274559	0	1	6	FALSE		375	0	1	0	0.995745	entrez gene:57541	FALSE	0	ZNF398	0	0	protein
FURIN	3.79347	0.000212584	0.263611	0	2	8	FALSE		206.5	0	2	0	0.995502	entrez gene:5045	FALSE	0	FURIN	76944	0.522901	protein
HIF1AN	3.33775	0.00204101	0.299603	0.333333	3	6	FALSE		297	0	3	0	0.996236	entrez gene:55662	FALSE	0	HIF1AN	466054	0.348609	protein
CCT3	3.70103	0.000676268	0.270195	0	2	7	FALSE		146.5	0	2	0	0.995651	entrez gene:7203	FALSE	0	CCT3	52004	0.50346	protein
STX6	3.64221	0	0.274559	0	1	6	FALSE		375	0	1	0	0.995745	entrez gene:10228	FALSE	0	STX6	0	0	protein
ADAMTS15	3.64221	0	0.274559	0	1	6	FALSE		375	0	1	0	0.995745	entrez gene:170689	FALSE	0	ADAMTS15	0	0	protein
ARHGAP44	3.85714	0	0.259259	0	1	7	FALSE		180	0	1	0	0.995399	entrez gene:9912	FALSE	0	ARHGAP44	0	0	protein
MRPL2	4.13801	0	0.241662	0	1	8	FALSE		121	0	1	0	0.994947	entrez gene:51069	FALSE	0	MRPL2	0	0	protein
ABLIM3	3.6936	0	0.270739	0	1	7	FALSE		291	0	1	0	0.995662	entrez gene:22885	FALSE	0	ABLIM3	0	0	protein
BABAM2	3.9331	0	0.254253	0	1	8	FALSE		225	0	1	0	0.995277	entrez gene:9577	FALSE	0	BABAM2	0	0	protein
MZT2A	4.22334	0	0.23678	0	1	7	FALSE		46	0	1	0	0.994809	entrez gene:653784	FALSE	0	MZT2A	0	0	protein
CCNL1	3.93116	0	0.254378	1	2	6	FALSE		110.5	0	2	0	0.99528	entrez gene:57018	FALSE	0	CCNL1	0	0.560914	protein
PPEF1	3.53846	0.000441849	0.282609	0	2	8	FALSE		398	0	2	0	0.995912	entrez gene:5475	FALSE	0	PPEF1	217772	0.519634	protein
ALDH3A1	4.734	0	0.211238	0	1	8	FALSE		51	0	1	0	0.993987	entrez gene:218	FALSE	0	ALDH3A1	0	0	protein
NME3	4.1086	0	0.243392	0	1	6	FALSE		139	0	1	0	0.994994	entrez gene:4832	FALSE	0	NME3	0	0	protein
CSRNP1	4.15805	0	0.240497	0	1	7	FALSE		53	0	1	0	0.994915	entrez gene:64651	FALSE	0	CSRNP1	0	0	protein
SPRYD4	4.17162	0	0.239715	0	1	6	FALSE		175	0	1	0	0.994893	entrez gene:283377	FALSE	0	SPRYD4	0	0	protein
DCAF8	3.64544	0	0.274315	0	1	8	FALSE		621	0	1	0	0.99574	entrez gene:50717	FALSE	0	DCAF8	0	0	protein
CCN1	3.64221	0	0.274559	0	1	6	FALSE		375	0	1	0	0.995745	entrez gene:3491	FALSE	0	CCN1	0	0	protein
NELL2	3.85714	0	0.259259	0	1	7	FALSE		180	0	1	0	0.995399	entrez gene:4753	FALSE	0	NELL2	0	0	protein
SCAMP3	3.76503	0.000654673	0.265602	0	2	6	FALSE		100.5	0	2	0	0.995547	entrez gene:10067	FALSE	0	SCAMP3	34600	0.502525	protein
ASAH1	1.75	0	0.571429	0	1	2	FALSE		4	0	1	0	0.8125	entrez gene:427	FALSE	0	ASAH1	0	0	protein
SLFN5	3.64544	0	0.274315	0	1	8	FALSE		621	0	1	0	0.99574	entrez gene:162394	FALSE	0	SLFN5	0	0	protein
NTRK1	3.09373	0.00987423	0.323234	0	9	6	FALSE		153.556	0	9	0	0.996628	entrez gene:4914	FALSE	0	NTRK1	2638538	0.138184	protein
PAK4	3.51422	0.00076098	0.284558	0.333333	3	6	FALSE		233.667	0	3	0	0.995951	entrez gene:10298	FALSE	0	PAK4	217412	0.372737	protein
PLP1	4.77376	0.000109641	0.209479	0	2	8	FALSE		17.5	0	2	0	0.993923	entrez gene:5354	FALSE	0	PLP1	14964	0.5	protein
PDGFRA	4.17162	0	0.239715	0	1	6	FALSE		175	0	1	0	0.994893	entrez gene:5156	FALSE	0	PDGFRA	0	0	protein
TUBG2	4.22334	0	0.23678	0	1	7	FALSE		46	0	1	0	0.994809	entrez gene:27175	FALSE	0	TUBG2	0	0	protein
ARL1	4.1086	0	0.243392	0	1	6	FALSE		139	0	1	0	0.994994	entrez gene:400	FALSE	0	ARL1	0	0	protein
GOLGB1	3.6936	0	0.270739	0	1	7	FALSE		291	0	1	0	0.995662	entrez gene:2804	FALSE	0	GOLGB1	0	0	protein
HMCES	3.64544	0	0.274315	0	1	8	FALSE		621	0	1	0	0.99574	entrez gene:56941	FALSE	0	HMCES	0	0	protein
IRF2BPL	3.64544	0	0.274315	0	1	8	FALSE		621	0	1	0	0.99574	entrez gene:64207	FALSE	0	IRF2BPL	0	0	protein
FAM171A2	3.67421	0.00506155	0.272167	0	2	7	FALSE		161	0	2	0	0.995694	entrez gene:284069	FALSE	0	FAM171A2	1636986	0.5	protein
SLC16A11	3.33678	0.00418677	0.29969	0	4	6	FALSE		273.5	0	4	0	0.996237	entrez gene:162515	FALSE	0	SLC16A11	1835750	0.270875	protein
ESYT2	3.96542	0	0.25218	0	1	8	FALSE		62	0	1	0	0.995225	entrez gene:57488	FALSE	0	ESYT2	0	0	protein
ASGR2	4.02101	0	0.248694	0	1	8	FALSE		175	0	1	0	0.995135	entrez gene:433	FALSE	0	ASGR2	0	0	protein
RPP38	4.17162	0	0.239715	0	1	6	FALSE		175	0	1	0	0.994893	entrez gene:10557	FALSE	0	RPP38	0	0	protein
CEP126	3.9331	0	0.254253	0	1	8	FALSE		225	0	1	0	0.995277	entrez gene:57562	FALSE	0	CEP126	0	0	protein
KIF16B	3.64544	0	0.274315	0	1	8	FALSE		621	0	1	0	0.99574	entrez gene:55614	FALSE	0	KIF16B	0	0	protein
P2RY6	4.05979	0	0.246318	0	1	8	FALSE		123	0	1	0	0.995073	entrez gene:5031	FALSE	0	P2RY6	0	0	protein
RPP30	4.17162	0	0.239715	0	1	6	FALSE		175	0	1	0	0.994893	entrez gene:10556	FALSE	0	RPP30	0	0	protein
PPP1R3A	4.37524	0	0.228559	0	1	8	FALSE		43	0	1	0	0.994565	entrez gene:5506	FALSE	0	PPP1R3A	0	0	protein
NDP	4.17162	0	0.239715	0	1	6	FALSE		175	0	1	0	0.994893	entrez gene:4693	FALSE	0	NDP	0	0	protein
PCBP1	3.96606	0	0.252139	0	1	8	FALSE		188	0	1	0	0.995224	entrez gene:5093	FALSE	0	PCBP1	0	0	protein
NELL1	3.96606	0	0.252139	0	1	8	FALSE		188	0	1	0	0.995224	entrez gene:4745	FALSE	0	NELL1	0	0	protein
MTCH2	3.52553	0.00166116	0.283645	0	2	6	FALSE		380	0	2	0	0.995933	entrez gene:23788	FALSE	0	MTCH2	627456	0.505333	protein
LCP1	4.734	0	0.211238	0	1	8	FALSE		51	0	1	0	0.993987	entrez gene:3936	FALSE	0	LCP1	0	0	protein
SORT1	6.65288	0	0.150311	0	1	9	FALSE		4	0	1	0	0.990897	entrez gene:6272	FALSE	0	SORT1	0	0	protein
UBN1	3.86555	0	0.258696	0	1	6	FALSE		235	0	1	0	0.995386	entrez gene:29855	FALSE	0	UBN1	0	0	protein
ACTN1	3.80284	0.00150215	0.262961	0	2	7	FALSE		120	0	2	0	0.995487	entrez gene:87	FALSE	0	ACTN1	192842	0.50211	protein
ATXN3	3.42631	0.00113724	0.291859	0	3	8	FALSE		326.667	0	3	0	0.996093	entrez gene:4287	FALSE	0	ATXN3	557118	0.355144	protein
MBD4	3.9331	0	0.254253	0	1	8	FALSE		225	0	1	0	0.995277	entrez gene:8930	FALSE	0	MBD4	0	0	protein
S100B	4.1225	0	0.242572	0	1	8	FALSE		66	0	1	0	0.994972	entrez gene:6285	FALSE	0	S100B	0	0	protein
PTPRU	3.6936	0	0.270739	0	1	7	FALSE		291	0	1	0	0.995662	entrez gene:10076	FALSE	0	PTPRU	0	0	protein
TIMMDC1	5.12734	0	0.195033	0	1	7	FALSE		40	0	1	0	0.993354	entrez gene:51300	FALSE	0	TIMMDC1	0	0	protein
HSPA2	3.28151	0.000785394	0.304738	0	2	7	FALSE		456	0	2	0	0.996326	entrez gene:3306	FALSE	0	HSPA2	333504	0.515289	protein
ARFIP1	3.53361	0.000227747	0.282996	0	2	8	FALSE		404.5	0	2	0	0.99592	entrez gene:27236	FALSE	0	ARFIP1	169772	0.532322	protein
SH3GL3	3.70071	0.000469133	0.270218	0	2	7	FALSE		177.5	0	2	0	0.995651	entrez gene:6457	FALSE	0	SH3GL3	87242	0.508646	protein
VIRMA	2.73368	0.0235718	0.365808	0.0181818	11	6	FALSE		199	0	11	0	0.997208	entrez gene:25962	FALSE	0	VIRMA	6409174	0.111026	protein
IFI6	3.86555	0	0.258696	0	1	6	FALSE		235	0	1	0	0.995386	entrez gene:2537	FALSE	0	IFI6	0	0	protein
RPS2	3.64221	0	0.274559	0	1	6	FALSE		375	0	1	0	0.995745	entrez gene:6187	FALSE	0	RPS2	0	0	protein
PPL	4.734	0	0.211238	0	1	8	FALSE		51	0	1	0	0.993987	entrez gene:5493	FALSE	0	PPL	0	0	protein
CRMP1	3.9331	0	0.254253	0	1	8	FALSE		225	0	1	0	0.995277	entrez gene:1400	FALSE	0	CRMP1	0	0	protein
HSP90AA1	3.47479	0.00260143	0.287787	0.166667	4	6	FALSE		222.75	0	4	0	0.996015	entrez gene:3320	FALSE	0	HSP90AA1	1254294	0.266168	protein
PKP1	3.9331	0	0.254253	0	1	8	FALSE		225	0	1	0	0.995277	entrez gene:5317	FALSE	0	PKP1	0	0	protein
HIST2H2BF	3.64544	0	0.274315	0	1	8	FALSE		621	0	1	0	0.99574	entrez gene:440689	FALSE	0	HIST2H2BF	0	0	protein
FDXR	4.17162	0	0.239715	0	1	6	FALSE		175	0	1	0	0.994893	entrez gene:2232	FALSE	0	FDXR	0	0	protein
EMILIN2	3.64221	0	0.274559	0	1	6	FALSE		375	0	1	0	0.995745	entrez gene:84034	FALSE	0	EMILIN2	0	0	protein
SRGAP2	3.6936	0	0.270739	0	1	7	FALSE		291	0	1	0	0.995662	entrez gene:23380	FALSE	0	SRGAP2	0	0	protein
BSG	3.86942	0.000340516	0.258436	0	2	8	FALSE		154.5	0	2	0	0.995379	entrez gene:682	FALSE	0	BSG	127988	0.508278	protein
CTNNA1	3.61345	0	0.276744	1	2	6	FALSE		263	0	2	0	0.995792	entrez gene:1495	FALSE	0	CTNNA1	0	0.557203	protein
DLD	3.57143	0.00117568	0.28	0	2	8	FALSE		371	0	2	0	0.995859	entrez gene:1738	FALSE	0	DLD	427288	0.504775	protein
UBA52	3.16354	0.00208009	0.316101	0	3	6	FALSE		373	0	3	0	0.996516	entrez gene:7311	FALSE	0	UBA52	806714	0.352607	protein
PDIA6	3.60375	0.00443696	0.277489	0	2	6	FALSE		202.5	0	2	0	0.995807	entrez gene:10130	FALSE	0	PDIA6	482688	0.5	protein
PHF20	3.86134	0.00063994	0.258977	0	2	8	FALSE		157.5	0	2	0	0.995392	entrez gene:51230	FALSE	0	PHF20	143160	0.504839	protein
LMBR1L	3.53361	0.000227747	0.282996	0	2	8	FALSE		404.5	0	2	0	0.99592	entrez gene:55716	FALSE	0	LMBR1L	169772	0.532322	protein
PFKL	3.65643	0.00092129	0.273491	0.333333	3	7	FALSE		142.667	0	3	0	0.995722	entrez gene:5211	FALSE	0	PFKL	111480	0.348856	protein
PFKM	3.93697	0	0.254002	1	2	8	FALSE		124	0	2	0	0.995271	entrez gene:5213	FALSE	0	PFKM	0	0.523207	protein
CHRNA7	1	0	1	0	1	1	FALSE		1	0	1	0	1	entrez gene:1139	FALSE	0	CHRNA7	0	0	protein
TXNRD2	4.02101	0	0.248694	0	1	8	FALSE		175	0	1	0	0.995135	entrez gene:10587	FALSE	0	TXNRD2	0	0	protein
TCF3	5.8691	0	0.170384	0	1	9	FALSE		9	0	1	0	0.992159	entrez gene:6929	FALSE	0	TCF3	0	0	protein
OTULINL	4.43407	0	0.225527	0	1	8	FALSE		45	0	1	0	0.99447	entrez gene:54491	FALSE	0	OTULINL	0	0	protein
SLC4A7	3.6936	0	0.270739	0	1	7	FALSE		291	0	1	0	0.995662	entrez gene:9497	FALSE	0	SLC4A7	0	0	protein
LGALS8	3.96542	0	0.25218	0	1	8	FALSE		62	0	1	0	0.995225	entrez gene:3964	FALSE	0	LGALS8	0	0	protein
ANAPC15	3.72366	0.000127297	0.268553	0	2	6	FALSE		171.5	0	2	0	0.995614	entrez gene:25906	FALSE	0	ANAPC15	45736	0.527864	protein
DNAJA1	3.64544	0	0.274315	0	1	8	FALSE		621	0	1	0	0.99574	entrez gene:3301	FALSE	0	DNAJA1	0	0	protein
ZNF48	3.64221	0	0.274559	0	1	6	FALSE		375	0	1	0	0.995745	entrez gene:197407	FALSE	0	ZNF48	0	0	protein
POMP	4.12605	0	0.242363	0	1	8	FALSE		60	0	1	0	0.994966	entrez gene:51371	FALSE	0	POMP	0	0	protein
PFKP	2.96639	0.0725067	0.33711	0.000568893	191	7	FALSE		3.03723	0	190	1	0.996834	entrez gene:5214	FALSE	1	PFKP	29098698	0.0227798	protein
ITGA4	3.56496	0.000240209	0.280508	0	2	7	FALSE		239.5	0	2	0	0.99587	entrez gene:3676	FALSE	0	ITGA4	116034	0.520742	protein
PANX1	3.64221	0	0.274559	0	1	6	FALSE		375	0	1	0	0.995745	entrez gene:24145	FALSE	0	PANX1	0	0	protein
IFITM3	3.53361	0.000227747	0.282996	0	2	8	FALSE		404.5	0	2	0	0.99592	entrez gene:10410	FALSE	0	IFITM3	169772	0.532322	protein
LUZP4	3.86555	0	0.258696	0	1	6	FALSE		235	0	1	0	0.995386	entrez gene:51213	FALSE	0	LUZP4	0	0	protein
PRKAA1	3.64544	0	0.274315	0	1	8	FALSE		621	0	1	0	0.99574	entrez gene:5562	FALSE	0	PRKAA1	0	0	protein
ILDR2	3.6936	0	0.270739	0	1	7	FALSE		291	0	1	0	0.995662	entrez gene:387597	FALSE	0	ILDR2	0	0	protein
PFKFB2	4.13801	0	0.241662	0	1	8	FALSE		121	0	1	0	0.994947	entrez gene:5208	FALSE	0	PFKFB2	0	0	protein
IMMP2L	4.20976	0	0.237543	0	1	8	FALSE		92	0	1	0	0.994831	entrez gene:83943	FALSE	0	IMMP2L	0	0	protein
PPP2R5D	3.64544	0	0.274315	0	1	8	FALSE		621	0	1	0	0.99574	entrez gene:5528	FALSE	0	PPP2R5D	0	0	protein
RAMP2	4.85908	0	0.2058	0	1	8	FALSE		15	0	1	0	0.993786	entrez gene:10266	FALSE	0	RAMP2	0	0	protein
MRAS	3.6936	0	0.270739	0	1	7	FALSE		291	0	1	0	0.995662	entrez gene:22808	FALSE	0	MRAS	0	0	protein
MEN1	3.23271	0.00189882	0.309338	0	3	7	FALSE		334	0	3	0	0.996405	entrez gene:4221	FALSE	0	MEN1	978450	0.34979	protein
CTAG1B	4.17162	0	0.239715	0	1	6	FALSE		175	0	1	0	0.994893	entrez gene:1485	FALSE	0	CTAG1B	0	0	protein
ADAMTS1	3.52359	0.00144697	0.283801	0	2	6	FALSE		275	0	2	0	0.995936	entrez gene:9510	FALSE	0	ADAMTS1	633050	0.509294	protein
SHROOM1	3.28151	0.000785394	0.304738	0	2	7	FALSE		456	0	2	0	0.996326	entrez gene:134549	FALSE	0	SHROOM1	333504	0.515289	protein
TUFM	3.95249	3.94299e-05	0.253005	0	2	8	FALSE		133.5	0	2	0	0.995246	entrez gene:7284	FALSE	0	TUFM	45530	0.599548	protein
BEX1	3.86555	0	0.258696	0	1	6	FALSE		235	0	1	0	0.995386	entrez gene:55859	FALSE	0	BEX1	0	0	protein
PIK3R3	4.1225	0	0.242572	0	1	8	FALSE		66	0	1	0	0.994972	entrez gene:8503	FALSE	0	PIK3R3	0	0	protein
EGFL7	3.64221	0	0.274559	0	1	6	FALSE		375	0	1	0	0.995745	entrez gene:51162	FALSE	0	EGFL7	0	0	protein
NRP1	3.96606	0	0.252139	0	1	8	FALSE		188	0	1	0	0.995224	entrez gene:8829	FALSE	0	NRP1	0	0	protein
AMY1A	4.734	0	0.211238	0	1	8	FALSE		51	0	1	0	0.993987	entrez gene:276	FALSE	0	AMY1A	0	0	protein
GNAQ	4.10666	0.000233401	0.243507	0	2	6	FALSE		71.5	0	2	0	0.994997	entrez gene:2776	FALSE	0	GNAQ	71828	0.503571	protein
ELOVL5	3.64221	0	0.274559	0	1	6	FALSE		375	0	1	0	0.995745	entrez gene:60481	FALSE	0	ELOVL5	0	0	protein
ARIH1	3.6936	0	0.270739	0	1	7	FALSE		291	0	1	0	0.995662	entrez gene:25820	FALSE	0	ARIH1	0	0	protein
FBXO11	3.9331	0	0.254253	0	1	8	FALSE		225	0	1	0	0.995277	entrez gene:80204	FALSE	0	FBXO11	0	0	protein
CCL22	4.17162	0	0.239715	0	1	6	FALSE		175	0	1	0	0.994893	entrez gene:6367	FALSE	0	CCL22	0	0	protein
GBP7	3.9331	0	0.254253	0	1	8	FALSE		225	0	1	0	0.995277	entrez gene:388646	FALSE	0	GBP7	0	0	protein
MEGF6	3.85714	0	0.259259	0	1	7	FALSE		180	0	1	0	0.995399	entrez gene:1953	FALSE	0	MEGF6	0	0	protein
DNMBP	3.61345	0	0.276744	1	2	6	FALSE		263	0	2	0	0.995792	entrez gene:23268	FALSE	0	DNMBP	0	0.557203	protein
VCAM1	3.56496	0.000240209	0.280508	0	2	7	FALSE		239.5	0	2	0	0.99587	entrez gene:7412	FALSE	0	VCAM1	116034	0.520742	protein
PPM1A	4.1086	0	0.243392	0	1	6	FALSE		139	0	1	0	0.994994	entrez gene:5494	FALSE	0	PPM1A	0	0	protein
CNTNAP3B	5.07143	0	0.197183	0	1	8	FALSE		21	0	1	0	0.993444	entrez gene:728577	FALSE	0	CNTNAP3B	0	0	protein
MSN	3.53685	0.000871207	0.282738	0	2	6	FALSE		241.5	0	2	0	0.995915	entrez gene:4478	FALSE	0	MSN	112066	0.503138	protein
FLYWCH2	3.64544	0	0.274315	0	1	8	FALSE		621	0	1	0	0.99574	entrez gene:114984	FALSE	0	FLYWCH2	0	0	protein
YWHAG	3.4693	0.000818417	0.288243	0.166667	4	6	FALSE		192	0	4	0	0.996024	entrez gene:7532	FALSE	0	YWHAG	267922	0.291033	protein
ILKAP	4.43051	0	0.225708	0	1	8	FALSE		49	0	1	0	0.994476	entrez gene:80895	FALSE	0	ILKAP	0	0	protein
POLR1E	3.97285	0	0.251708	0	1	7	FALSE		113	0	1	0	0.995213	entrez gene:64425	FALSE	0	POLR1E	0	0	protein
COMMD4	3.93116	0.00021577	0.254378	0	2	8	FALSE		121.5	0	2	0	0.99528	entrez gene:54939	FALSE	0	COMMD4	84098	0.510593	protein
C17orf80	4.02101	0	0.248694	0	1	8	FALSE		175	0	1	0	0.995135	entrez gene:55028	FALSE	0	C17orf80	0	0	protein
FCER1G	3.96542	0	0.25218	0	1	8	FALSE		62	0	1	0	0.995225	entrez gene:2207	FALSE	0	FCER1G	0	0	protein
TOM1L1	5.82547	0	0.17166	0	1	9	FALSE		6	0	1	0	0.99223	entrez gene:10040	FALSE	0	TOM1L1	0	0	protein
GAB1	3.56496	0.000240209	0.280508	0	2	7	FALSE		239.5	0	2	0	0.99587	entrez gene:2549	FALSE	0	GAB1	116034	0.520742	protein
EEF1A2	3.62314	0.00367908	0.276004	0	2	6	FALSE		203	0	2	0	0.995776	entrez gene:1917	FALSE	0	EEF1A2	1528402	0.501241	protein
HGS	3.06432	0.00354455	0.326337	0	4	6	FALSE		315.25	0	4	0	0.996676	entrez gene:9146	FALSE	0	HGS	1138584	0.272786	protein
CSE1L	4.05979	0	0.246318	0	1	8	FALSE		123	0	1	0	0.995073	entrez gene:1434	FALSE	0	CSE1L	0	0	protein
AMBRA1	3.46574	0.000832422	0.288539	0	3	8	FALSE		306.333	0	3	0	0.996029	entrez gene:55626	FALSE	0	AMBRA1	444108	0.360063	protein
SPACA1	4.85908	0	0.2058	0	1	8	FALSE		15	0	1	0	0.993786	entrez gene:81833	FALSE	0	SPACA1	0	0	protein
APRT	4.1086	0	0.243392	0	1	6	FALSE		139	0	1	0	0.994994	entrez gene:353	FALSE	0	APRT	0	0	protein
SDK1	3.6936	0	0.270739	0	1	7	FALSE		291	0	1	0	0.995662	entrez gene:221935	FALSE	0	SDK1	0	0	protein
ST14	3.64221	0	0.274559	0	1	6	FALSE		375	0	1	0	0.995745	entrez gene:6768	FALSE	0	ST14	0	0	protein
MCU	4.02101	0	0.248694	0	1	8	FALSE		175	0	1	0	0.995135	entrez gene:90550	FALSE	0	MCU	0	0	protein
SHKBP1	3.64544	0	0.274315	0	1	8	FALSE		621	0	1	0	0.99574	entrez gene:92799	FALSE	0	SHKBP1	0	0	protein
ZRANB1	4.0585	0	0.246396	0	1	8	FALSE		134	0	1	0	0.995075	entrez gene:54764	FALSE	0	ZRANB1	0	0	protein
NCKAP1L	4.0585	0	0.246396	0	1	8	FALSE		134	0	1	0	0.995075	entrez gene:3071	FALSE	0	NCKAP1L	0	0	protein
RETREG3	5.12734	0	0.195033	0	1	7	FALSE		40	0	1	0	0.993354	entrez gene:162427	FALSE	0	RETREG3	0	0	protein
TUBA1B	3.64544	0	0.274315	0	1	8	FALSE		621	0	1	0	0.99574	entrez gene:10376	FALSE	0	TUBA1B	0	0	protein
RHOV	3.40595	0.00110256	0.293604	0	4	6	FALSE		205	0	4	0	0.996126	entrez gene:171177	FALSE	0	RHOV	512132	0.291845	protein
TRAPPC9	4.63639	0	0.215685	0	1	8	FALSE		17	0	1	0	0.994144	entrez gene:83696	FALSE	0	TRAPPC9	0	0	protein
RAC1	3.3775	0.00199656	0.296077	0	5	6	FALSE		172.6	0	5	0	0.996171	entrez gene:5879	FALSE	0	RAC1	1211224	0.231892	protein
MLLT6	3.6936	0	0.270739	0	1	7	FALSE		291	0	1	0	0.995662	entrez gene:4302	FALSE	0	MLLT6	0	0	protein
C1orf43	5.31513	0	0.188142	0	1	8	FALSE		31	0	1	0	0.993051	entrez gene:25912	FALSE	0	C1orf43	0	0	protein
RPS27A	3.45443	0.00203089	0.289484	0	3	6	FALSE		201.333	0	3	0	0.996048	entrez gene:6233	FALSE	0	RPS27A	573976	0.341866	protein
ZNF419	3.64221	0	0.274559	0	1	6	FALSE		375	0	1	0	0.995745	entrez gene:79744	FALSE	0	ZNF419	0	0	protein
UCHL1	3.85714	0	0.259259	0	1	7	FALSE		180	0	1	0	0.995399	entrez gene:7345	FALSE	0	UCHL1	0	0	protein
XRCC6	3.48125	0.00207655	0.287253	0.166667	4	6	FALSE		222.25	0	4	0	0.996004	entrez gene:2547	FALSE	0	XRCC6	527534	0.268462	protein
TCERG1	3.90401	0.000678971	0.256147	0	2	6	FALSE		154.5	0	2	0	0.995324	entrez gene:10915	FALSE	0	TCERG1	420206	0.504934	protein
ZNF146	3.51099	0.00407176	0.28482	0	3	6	FALSE		190.333	0	3	0	0.995957	entrez gene:7705	FALSE	0	ZNF146	1637538	0.339916	protein
HSD17B10	4.02101	0	0.248694	0	1	8	FALSE		175	0	1	0	0.995135	entrez gene:3028	FALSE	0	HSD17B10	0	0	protein
CD3EAP	3.79994	0.000676516	0.263162	0	3	7	FALSE		106	0	3	0	0.995491	entrez gene:10849	FALSE	0	CD3EAP	105036	0.348837	protein
SF1	3.53297	0.000366238	0.283048	0	2	6	FALSE		364.5	0	2	0	0.995921	entrez gene:7536	FALSE	0	SF1	145628	0.512694	protein
NPRL3	4.17162	0	0.239715	0	1	6	FALSE		175	0	1	0	0.994893	entrez gene:8131	FALSE	0	NPRL3	0	0	protein
RRAS2	3.6936	0	0.270739	0	1	7	FALSE		291	0	1	0	0.995662	entrez gene:22800	FALSE	0	RRAS2	0	0	protein
MUCL1	4.1225	0	0.242572	0	1	8	FALSE		66	0	1	0	0.994972	entrez gene:118430	FALSE	0	MUCL1	0	0	protein
SF3A3	3.64544	0	0.274315	0	1	8	FALSE		621	0	1	0	0.99574	entrez gene:10946	FALSE	0	SF3A3	0	0	protein
CILP2	3.64221	0	0.274559	0	1	6	FALSE		375	0	1	0	0.995745	entrez gene:148113	FALSE	0	CILP2	0	0	protein
NXF1	4.20976	0	0.237543	0	1	8	FALSE		92	0	1	0	0.994831	entrez gene:10482	FALSE	0	NXF1	0	0	protein
TXNDC12	4.11862	0.000550618	0.2428	0	2	7	FALSE		53	0	2	0	0.994978	entrez gene:51060	FALSE	0	TXNDC12	93428	0.5	protein
TUBG1	3.59405	0.000316295	0.278237	0	2	6	FALSE		333.5	0	2	0	0.995823	entrez gene:7283	FALSE	0	TUBG1	166866	0.510753	protein
AP4M1	3.93116	0	0.254378	1	2	6	FALSE		110.5	0	2	0	0.99528	entrez gene:9179	FALSE	0	AP4M1	0	0.560914	protein
RMDN1	5.34777	0	0.186994	0	1	9	FALSE		15	0	1	0	0.992999	entrez gene:51115	FALSE	0	RMDN1	0	0	protein
[truncated: 1,107 more rows]

## Sheet: S table 5
AAK1
AARS1
AASS
ABAT
ABCA10
ABCA13
ABCA2
ABCA7
ABCB7
ABCC9
ABCD1
ABCD4
ABHD16A
ABHD17A
ABHD17B
ABHD17C
ABHD5
ABHD6
ABI1
ABI2
ABI3
ABL1
ABL2
ABLIM3
ABR
AC004593.2
AC008758.1
AC012309.1
AC012488.2
AC013477.1
AC020765.6
AC025287.4
AC068870.4
AC083977.1
AC092442.1
AC104109.3
AC114402.2
AC119676.1
AC136475.9
AC213203.1
ACAD9
ACADM
ACADS
ACAN
ACBD5
ACE
ACHE
ACO2
ACOX1
ACSF3
ACSL4
ACSL4
ACTB
ACTBL2
ACTC1
ACTG1
ACTL6A
ACTL6B
ACTN1
ACTN2
ACTN4
ACTR2
ACTR3
ACVR1
ACY1
ADA
ADAM10
ADAM22
ADAM23
ADAMTS20
ADAR
ADARB1
ADAT3
ADCY1
ADCY3
ADCY5
ADCY8
ADCYAP1
ADCYAP1R1
ADD1
ADD2
ADD3
ADGRA1
ADGRB1
ADGRB3
ADGRF3
ADGRG1
ADGRL1
ADGRL2
ADGRL3
ADGRL3
ADK
ADNP
ADORA1
ADORA2A
ADORA2B
ADORA3
ADPRS
ADRA1A
ADRA2A
ADRA2C
ADRB1
ADRB2
ADSL
ADSS2
AFF2
AFF3
AFF4
AGA
AGAP1
AGAP2
AGAP3
AGBL4
AGK
AGMO
AGO1
AGO2
AGO3
AGO4
AGPAT2
AGPS
AGRN
AGTPBP1
AGTR2
AHCY
AHDC1
AHI1
AHNAK
AIFM1
AIM2
AIMP1
AIMP2
AK1
AKAP1
AKAP12
AKAP5
AKAP7
AKAP9
AKR1A1
AKT1
AKT3
AL031315.1
AL139011.2
AL158151.3
ALD
ALDH18A1
ALDH1A3
ALDH3A2
ALDH4A1
ALDH5A1
ALDH7A1
ALDOC
ALG1
ALG11
ALG12
ALG13
ALG2
ALG3
ALG6
ALG8
ALG9
ALK
ALKBH8
ALMS1
ALS2
AMER1
AMPD1
AMPD2
AMPH
AMT
AMZ1
ANAPC1
ANAPC7
ANK2
ANK3
ANKH
ANKRD11
ANKRD17
ANKRD31
ANKRD34C
ANKRD63
ANKS1B
ANO1
ANO10
ANO2
ANO6
ANXA1
ANXA5
AP1B1
AP1G1
AP1S1
AP1S2
AP2B1
AP2M1
AP2S1
AP3B1
AP3B2
AP3D1
AP4B1
AP4E1
AP4M1
AP4S1
APBA1
APBA2
APBB1
APC2
APH1A
APLP2
APOA4
APOE
APOL2
APOL3
APOL4
APOL5
APOL6
APP
APPL1
APTX
AR
ARC
ARCL2E
ARCN1
ARF1
ARF4
ARF6
ARFGAP1
ARFGAP3
ARFGEF1
ARFGEF1
ARFGEF2
ARG1
ARGLU1
ARHGAP11B
ARHGAP18
ARHGAP22
ARHGAP32
ARHGAP39
ARHGAP44
ARHGAP5
ARHGDIA
ARHGEF10
ARHGEF15
ARHGEF2
ARHGEF7
ARHGEF9
ARID1A
ARID1B
ARID2
ARID5B
ARL13B
ARL3
ARL6
ARL6IP5
ARL8B
ARMC9
ARNT2
ARPC2
ARPC4
ARPC5L
ARRB2
ARS
ARSA
ARSB
ARSL
ARV1
ARX
ASAH1
ASAP1
ASAP2
ASB14
ASH1L
ASL
ASMT
ASNS
ASPA
ASPA
ASPM
ASTN2
ASXL1
ASXL2
ASXL3
ATAD1
ATAD3A
ATF7-NPFF
ATG7
ATG9A
ATIC
ATM
ATN1
ATP10A
ATP1A1
ATP1A2
ATP1A3
ATP2A2
ATP2B1
ATP2B1
ATP2B2
ATP2B3
ATP2B4
ATP5F1E
ATP6AP1
ATP6AP2
ATP6V0A1
ATP6V0A2
ATP6V0A4
ATP6V0C
ATP6V0D1
ATP6V0E2
ATP6V1A
ATP6V1A
ATP6V1B1
ATP6V1B2
ATP6V1C1
ATP6V1D
ATP6V1E1
ATP6V1F
ATP6V1G1
ATP6V1G2
ATP6V1H
ATP7A
ATP8A1
ATP8A2
ATP9A
ATR
ATRX
AUH
AURKA
AUTS2
AUTS2
AVP
AVPR1A
AVPR1B
AXIN1
AZGP1
B3GALNT2
B3GALT6
B3GAT3
B3GLCT
B4GALNT1
B4GALT1
B4GALT7
B9D1
BACE1
BAIAP2
BAIAP3
BAP1
BARHL1
BAZ2B
BBS1
BBS10
BBS12
BBS2
BBS4
BBS5
BBS7
BBS9
BCAN
BCAP31
BCAS1
BCAS3
BCAS3
BCKDHA
BCKDHB
BCKDK
BCL11A
BCL11B
BCOR
BCORL1
BCR
BCS1L
BDNF
BEGAIN
BHLHA9
BHLHE23
BICDL1
BICRA
BIN1
BIRC6
BLID
BLM
BLOC1S1
BLOC1S6
BLTP1
BOD1
BOK
BOLA3
BPTF
BRAF
BRAT1
BRCA1
BRCA2
BRD4
BRF1
BRPF1
BRSK2
BRWD3
BSCL2
BSN
BST1
BSTVS
BSX
BTAF1
BTBD17
BTBD9
BTD
BTRC
BUB1B
BUD13
C12orf4
C12orf57
C15orf62
C18ORF32
C18orf32
C1QBP
C1QL1
C1QL2
C1QL3
C2CD3
C2orf69
C4B
C4orf50
CA2
CA5A
CA6
CA8
CABAC
CABP1
CACNA1A
CACNA1B
CACNA1C
CACNA1D
CACNA1E
CACNA1F
CACNA1G
CACNA1H
CACNA1I
CACNA2D1
CACNA2D2
CACNA2D3
CACNB1
CACNB2
CACNB4
CACNG2
CACNG3
CACNG4
CACNG5
CACNG7
CACNG8
CAD
CADM1
CADM2
CADM3
CADPS
CADPS2
CALB1
CALB2
CALCA
CALCRL
CALD1
CALHM1
CALY
CAMK1
CAMK2A
CAMK2B
CAMK2G
CAMK2G
CAMK4
CAMKV
CAMTA1
CANX
CAP2
CAPN10
CAPN12
CAPN15
CAPRIN1
CAPZB
CARD11
CARS1
CARS2
CASK
CASKIN1
CASP8AP2
CASZ1
CBL
CBLN1
CBLN2
CBS
CBY1
CC2D1A
CC2D2A
CCBE1
CCDC115
CCDC174
CCDC22
CCDC32
CCDC47
CCDC8
CCDC82
CCDC88A
CCDC88C
CCDC91
CCIN
CCK
CCND2
CCNG1
CCNK
CCNT1
CCR4
CCR5
CCSER1
CCT4
CD276
CD2AP
CD38
CD99L2
CDC42
CDC42BPB
CDC45
CDC6
CDH1
CDH10
CDH11
CDH13
CDH2
CDH22
CDH23
CDH6
CDH8
CDH9
CDK10
CDK13
CDK19
CDK5
CDK5R1
CDK5RAP2
CDK6
CDK8
CDK9
CDKL5
CDKN1B
CDON
CDT1
CECR2
CELF2
CELF4
CELF6
CENPE
CENPF
CENPJ
CENPVL2
CEP104
CEP120
CEP135
CEP152
CEP19
CEP290
CEP41
CEP55
CEP57
CEP63
CEP83
CEP85L
CERT1
CFAP418
CFL1
CGA
CGNL1
CHAMP1
CHD1
CHD2
CHD3
CHD4
CHD5
CHD7
CHD8
CHD8
CHKA
CHKB
CHMP1A
CHMP2B
CHMP4BP1
CHRM1
CHRM2
CHRM3
CHRM4
CHRNA1
CHRNA10
CHRNA3
CHRNA4
CHRNA5
CHRNA6
CHRNA7
CHRNA9
CHRNB1
CHRNB2
CHRNB3
CHRNB4
CHRND
CHRNE
CHRNG
CHTD8
CIB2
CIC
CIMDAG
CISD2
CIT
CKAP2L
CLASP1
CLCN2
CLCN3
CLCN4
CLCN6
CLDN11
CLDN4
CLEC19A
CLEC3A
CLEC3B
CLN3
CLN5
CLN6
CLN8
CLP1
CLPB
CLPP
CLPTM1
CLS
CLSTN1
CLSTN2
CLSTN3
CLTA
CLTB
CLTC
CLTCL1
CLU
CMIP
CMPK2
CMT2P
CNE-2
CNE-3
CNE4
CNE5
CNE-5
CNE6
CNE7
CNE8
CNE9
CNGB3
CNIH2
CNIH3
CNKSR1
CNKSR2
CNN3
CNNM2
CNOT1
CNOT3
CNPY3
CNR1
CNTN1
CNTN2
CNTN3
CNTN4
CNTN5
CNTN6
CNTNAP1
CNTNAP2
CNTNAP3
CNTNAP4
CNTNAP5
COA8
COASY
COG1
COG4
COG5
COG6
COG7
COG8
COL18A1
COL18A1
COL27A1
COL28A1
COL3A1
COL4A1
COL4A2
COL9A3
COLEC10
COLEC11
COLGALT1
COMT
COPB1
COPB2
COQ2
COQ4
COQ8A
CORO1A
COX10
COX15
COX16
COX6B1
COXPD24
CPE
CPEB1
CPEB2
CPEB3
CPEB4
CPLANE1
CPLX1
CPLX2
CPLX3
CPNE6
CPS1
CPSF2
CPSF3
CPT1C
CPT2
CPZ
CR589904.2
CRADD
CRB2
CRBN
CREBBP
CREG2
CRIPT
CRK
CRKL
CRLS1
CRPPA
CRTC1
CRYBA1
CSDE1
CSF1R
CSGALNACT1
CSMD1
CSMD3
CSNK1E
CSNK1G1
CSNK2A1
CSNK2A2
CSNK2B
CSNK2B
CSPG5
CSPP1
CSS11
CSTB
CTBP1
CTBP2
CTC1
CTCF
CTDP1
CTNNA2
CTNNA3
CTNNB1
CTNNB1
CTNND1
CTNND2
CTR9
CTSD
CTTN
CTTNBP2
CTU2
CUL3
CUL4B
CUL7
CUX1
CUX2
CWC27
CWF19L1
CX3CR1
CXCR4
CYB5R3
CYC1
CYFIP1
CYFIP2
CYLC2
CYP11B1
CYP26B1
CYP27A1
CYP2U1
CYTH1
CYTH2
D2HGDH
DACT1
DAG1
DAGLA
DAPK1
DAPP1
DARS1
DARS2
DBN1
DBNL
DBT
DBX2
DCAF17
DCC
DCHS1
DCPS
DCPS
DCX
DDB1
DDC
DDHD1
DDHD2
DDOST
DDX11
DDX23
DDX3X
DDX53
DDX54
DDX59
DDX6
DEAF1
DEAF1
DEDHIL
DEE107
DEE28
DEE53
DEE55
DEE64
DEE93
DEGS1
DENND5A
DENR
DEPDC5
DGCR8
DGKB
DGKE
DGKI
DGKQ
DGKZ
DHCR24
DHCR7
DHDDS
DHFR
DHPS
DHTKD1
DHX16
DHX30
DHX34
DHX37
DIAPH1
DICER1
DIP2A
DIP2B
DIP2C
DIPK2A
DIS3L2
DISC1
DIXDC1
DKC1
DLAT
DLD
DLG1
DLG2
DLG3
DLG4
DLG5
DLGAP1
DLGAP2
DLGAP3
DLGAP4
DLL1
DLX2
DLX3
DLX6
DMD
DMPK
DMWD
DMXL2
DNAH10
DNAH14
DNAH17
DNAH3
DNAJB1
DNAJC12
DNAJC19
DNAJC5
DNAJC6
DNER
DNM1
DNM1L
DNM2
DNM3
DNMT3A
DNMT3B
DOC2A
DOC2B
DOCK1
DOCK10
DOCK3
DOCK4
DOCK6
DOCK7
DOCK8
DOHH
DOLK
DONSON
DPAGT1
DPF2
DPH1
DPH5
DPM1
DPM3
DPP10
DPP3
DPP4
DPP6
DPYD
DPYSL2
DPYSL3
DPYSL5
DPYSL5
DRAXIN
DRD1
DRD2
DRD3
DRD4
DRD5
DROSHA
DRP2
DSCAM
DSCAML1
DST
DSTYK
DTNBP1
DTYMK
DUSP15
DUX4
DVL1
DVL3
DYDC1
DYDC2
DYM
DYNC1H1
DYNC1I2
DYNC2I1
DYNLL2
DYRK1A
DYT28
DYT35
EA9
EARS2
EBF3
EBP
ECHS1
ECM1
ECPAS
EDC3
EDEM3
EEA1
EED
EEF1A2
EEF1B2
EEF1D
EEF2
EEF2K
EFEMP1
EFL1
EFNA5
EFNB1
EFNB2
EFNB3
EFR3A
EFTUD2
EGLN1
EGR3
EHD1
EHMT1
EIF1AX
EIF1AY
EIF2AK2
EIF2AK3
EIF2AK4
EIF2B1
EIF2B2
EIF2B3
EIF2B4
EIF2B5
EIF2S1
EIF2S2
EIF2S3
EIF3A
EIF3B
EIF3D
EIF3E
EIF3F
EIF3G
EIF3I
EIF3L
EIF4A3
EIF4B
EIF4E
EIF4EBP1
EIF4EBP2
EIF4G1
EIF4G2
EIF4G3
EIF5
EIF5A
EIF5B
EIF6
EIG15
ELAC2
ELAVL1
ELAVL2
ELAVL3
ELAVL4
ELOVL1
ELOVL2
ELOVL4
ELP1
ELP2
ELP4
EMC1
EMC10
EMG1
EML1
EMSY
EMX2
EN2
ENO2
ENTPD1
EP300
EP300
EP400
EPC2
EPG5
EPHA1
EPHA3
EPHA4
EPHA7
EPHB1
EPHB2
EPN1
EPO
EPPK1
EPRS1
EPS15
EPS15L1
EPS8
ERBB2
ERBB4
ERBIN
ERC1
ERC2
ERCC1
ERCC2
ERCC3
ERCC5
ERCC6
ERCC6L2
ERCC8
ERF
ERG
ERLIN2
ERMN
ESCO2
ESR2
ESRRB
ETFA
ETFB
ETFDH
ETHE1
EVI5
EXOC2
EXOC3
EXOC4
EXOC5
EXOC6
EXOC6B
EXOC7
EXOC8
EXOSC2
EXOSC3
EXOSC5
EXOSC5
EXOSC8
EXOSC9
EXT1
EXT2
EXTL3
EZH2
EZR
F8A2
FABP5
FAH
FAM111A
FAM124B
FAM126A
FAM149B1
FAM20C
FAM240A
FAM246A
FAM47A
FAM50A
FAM50A
FAM81A
FAM98C
FAN1
FANCD2
FAR1
FARP1
FARS2
FARSB
FASTKD2
FAT1
FAT4
FBLIM1
FBN1
FBRSL1
FBXL20
FBXL3
FBXL4
FBXO11
FBXO2
FBXO28
FBXO31
FBXO33
FBXO40
FBXO45
FBXW11
FBXW7
FBXW7
FCRL6
FCSK
FDFT1
FEM1B
FERD3L
FEZ1
FEZF2
FGA
FGB
FGD1
FGF12
FGF13
FGF14
FGF3
FGFR1
FGFR2
FGFR2
FGFR3
FGG
FH
FHIT
FIBCD1
FIBP
FIG4
FILIP1
FITM2
FKBP1A
FKBP8
FKRP
FKTN
FLAD1
FLNA
FLOT1
FLOT2
FLRT3
FLT1
FLVCR1
FLVCR2
FMN2
FMR1
FOLR1
FOXB1
FOXB2
FOXD4L3
FOXD4L4
FOXD4L5
FOXD4L6
FOXG1
FOXJ1
FOXP1
FOXP2
FOXP3
FOXP4
FOXRED1
FRA10AC1
FREM1
FREM3
FRG1
FRK
FRMD4A
FRMD5
FRMPD4
FRRS1L
FRY
FTCD
FTL
FTSJ1
FUBP1
FUCA1
FUT8
FXR1
FXR2
FXYD6
FYN
FZD1
FZD4
FZD5
FZD8
FZD9
FZR1
GABBR1
GABBR2
GABRA1
GABRA2
GABRA3
GABRA4
GABRA5
GABRA6
GABRB1
GABRB2
GABRB3
GABRD
GABRE
GABRG2
GABRG3
GABRR1
GABRR2
GAD1
GAD2
GALC
GALE
GALNS
GALNT10
GALNT13
GALNT14
GALNT2
GALNT8
GALT
GAMT
GAN
GAP43
GAPDH
GAS2
GATA6
GATAD2B
GATM
GBA1
GBA2
GBE1
GBX2
GCDH
GCH1
GCSH
GDA
GDF1
GDF11
GDI1
GDI2
GEMIN4
GEMIN5
GFAP
GFM1
GFM2
GGNBP2
GHRL
GHSR
GIGYF1
GIGYF2
GIPC1
GIT1
GIT2
GJA9
GJC2
GK
GLB1
GLDC
GLI2
GLI3
GLIS1
GLIS3
GLO1
GLRA1
GLRA2
GLRA3
GLRA4
GLRB
GLRB
GLUL
GM2A
GMNN
GMPPA
GMPPB
GNAI1
GNAI2
GNAO1
GNAS
GNB1
GNB1L
GNB2
GNB5
GNPAT
GNPTAB
GNPTG
GNS
GOLGA2
GORAB
GOT2
GPAA1
GPC1
GPC2
GPC3
GPC4
GPC6
GPD2
GPER1
GPHN
GPM6A
GPR101
GPR139
GPR151
GPR21
GPR26
GPR37
GPR45
GPR85
GPSM2
GPSM2
GPT2
GPX1
GRIA1
GRIA2
GRIA3
GRIA4
GRID1
GRID2
GRID2IP
GRIFIN
GRIK1
GRIK2
GRIK3
GRIK4
GRIK5
GRIN1
GRIN1
GRIN2A
GRIN2B
GRIN2C
GRIN2D
GRIN3A
GRIN3B
GRIP1
GRIP2
GRIPAP1
GRK2
GRK3
GRK4
GRM1
GRM2
GRM3
GRM4
GRM5
GRM7
GRM8
GRN
GRP
GSG1L
GSG1L2
GSK3B
GSPT2
GSS
GSTM1
GSX1
GSX2
GTF2E2
GTF2H5
GTF2I
GTPBP2
GTPBP3
GUCY1A1
GUCY1A2
GUCY1B1
GUCY2D
GUSB
H1-1
H1-4
H2BC11
H3-3A
H3-3B
H3-4
H4C11
H4C13
H4C3
H4C5
H4C6
H4C9
HABP4
HACE1
HADH
HADHA
HAP1
HAPLN1
HAX1
HCCS
HCFC1
HCN1
HCRT
HCRTR1
HCRTR2
HDAC4
HDAC8
HDKR
HDLBP
HEATR3
HECTD4
HECW2
HECW2
HEMARS
HEPACAM
HERC1
HERC2
HESX1
HEXA
HEXB
HGSNAT
HIBCH
HID1
HIKESHI
HIP1
HIP1R
HIRA
HIVEP2
HIVEP3
HK1
HKPX2
HLA-A
HLA-B
HLA-DPB1
HLA-DRB1
HLA-G
HLBKS
HLCS
HMGB1
HMGCL
HMGN1
HMX3
HNF1B
HNMT
HNRNPA0
HNRNPA1
HNRNPA2B1
HNRNPA3
HNRNPAB
HNRNPD
HNRNPDL
HNRNPF
HNRNPH1
HNRNPH2
HNRNPK
HNRNPL
HNRNPLL
HNRNPM
HNRNPR
HNRNPU
HNRNPUL1
HNRNPUL2
HOMER1
HOMER2
HOMER3
HOXA1
HPCA
HPD
HPDL
HPRT1
HRAS
HRNR
HS2ST1
HS3ST5
HSD11B1
HSD17B10
HSD17B4
HSP90AA1
HSPA8
HSPD1
HTR1A
HTR1B
HTR1D
HTR2A
HTR3A
HTR3B
HTR3C
HTR5A
HTR6
HTR7
HTRA2
HTT
HUWE1
HYDIN
HYLS1
IARS1
ICA1
ICAM5
IDH1
IDH2
IDS
IDUA
IER3IP1
IFIH1
IFNA13
IFNA2
IFNG
IFT172
IFT74
IGF1
IGF1R
IGHD2OR15-2A
IGHD2OR15-2B
IGHD3OR15-3A
IGHD3OR15-3B
IGSF9B
IKBKG
IL1R2
IL1RAP
IL1RAPL1
IL1RAPL2
IL6
ILF2
IMMP2L
IMPA1
IMPDH2
INA
INPP1
INPP4A
INPP5E
INPP5K
INTS1
INTS6
INTS8
IPO8
IPP
IQCJ
IQGAP3
IQSEC1
IQSEC2
IQSEC3
IRF2BPL
IRGM
IRX5
ISCA2
ITCH
ITGA2
ITGA3
ITGA5
ITGA8
ITGAV
ITGB1
ITGB3
ITGB4
ITGB5
ITIH5
ITPA
ITPKA
ITPR1
ITPR3
ITSN1
IVD
JAK2
JAM2
JAM3
JARID2
JMJD1C
KALRN
KANK1
KANSL1
KANTR
KARS1
KAT2B
KAT5
KAT6A
KAT6B
KAT8
KATNAL1
KATNAL2
KATNB1
KATNIP
KCNA1
KCNA2
KCNA3
KCNA4
KCNAB2
KCNB1
KCNC1
KCNC2
KCNC3
KCNC4
KCND2
KCND3
KCNG2
KCNG3
KCNH1
KCNH5
KCNK18
KCNK4
KCNK7
KCNK9
KCNMA1
KCNMB4
KCNN2
KCNN3
KCNQ2
KCNQ3
KCNQ5
KCNS3
KCNT1
KCNT2
KCNV1
KCNJ10
KCNJ11
KCNJ15
KCNJ2
KCNJ3
KCNJ6
KCNJ8
KCNJ9
KCTD13
KCTD7
KDELR2
KDM1A
KDM1B
KDM2B
KDM3B
KDM4B
KDM4C
KDM5A
KDM5B
KDM5C
KDM6A
KDM6B
KHDRBS2
KIAA0232
KIAA0586
KIAA0753
KIAA1107
KIAA1109
KIAA1586
KIDINS220
KIF11
KIF13B
KIF14
KIF17
KIF1A
KIF21B
KIF2A
KIF4A
KIF5A
KIF5C
KIF7
KIFBP
KIRREL3
KLEFS2
KLF16
KLF7
KLHL15
KLHL17
KLHL20
KLHL7
KMT2A
KMT2B
KMT2B
KMT2C
KMT2C
KMT2D
KMT2E
KMT5B
KNCN
KPNA1
KPNA2
KPNA7
KPTN
KRAS
KRIT1
KRR1
KRT26
L1CAM
L2HGDH
LAGE3
LAMA1
LAMA2
LAMA4
LAMA5
LAMA5
LAMB1
LAMB2
LAMC1
LAMC3
LAMP1
LAMP2
LARGE1
LARP7
LARS2
LAS1L
LASP1
LBR
LCK
LDB1
LEMD2
LEMD3
LEO1
LEP
LETM1
LGI1
LHFPL4
LIAS
LIG4
LILRB2
LIN7A
LIN7B
LIN7C
LINC00299
LINC02210-CRHR1
LINGO1
LINS1
LIPT1
LIPT2
LMBRD1
LMBRD2
LMNB1
LMNB2
LMX1B
LNPK
LNS
LOC106736476
LOC106736477
LONP1
LPAR1
LPAR2
LRAT
LRBA
LRFN1
LRFN2
LRFN3
LRFN4
LRFN5
LRP1
LRP2
LRPPRC
LRRC1
LRRC4
LRRC4B
LRRC4C
LRRC53
LRRC7
LRRK2
LRRTM1
LRRTM2
LRRTM3
LRRTM4
LRSAM1
LSS
LTBP1
LYN
LYRM7
LZTFL1
LZTR1
LZTS1
LZTS2
LZTS3
MAB21L1
MAB21L2
MACF1
MACROD2
MADD
MAF
MAFB
MAG
MAGED4
MAGEL2
MAGI1
MAGI2
MAGI3
MAL2
MALT1
MAN1B1
MAN2B1
MAN2C1
MANBA
MAOA
MAOB
MAP1A
MAP1B
MAP1LC3A
MAP2
MAP2K1
MAP2K2
MAP3K7
MAPK1
MAPK10
MAPK14
MAPK3
MAPK8
MAPK8IP3
MAPK8IP3
MAPK9
MAPKAPK5
MAPT-AS1
MARCKS
MARCKSL1
MARK1
MARK2
MARTS1
MAS1
MASP1
MAST1
MAST3
MAT1A
MBD1
MBD3
MBD4
MBD5
MBD6
MBOAT7
MBTPS2
MC3R
MCCC1
MCCC2
MCM3AP
MCM4
MCM6
MCOLN1
MCPH1
MCPH17
MCTP2
MDGA1
MDGA2
MDH1
MDH2
MECP2
MECP2
MED11
MED12
MED12
MED12L
MED13
MED13L
MED17
MED23
MED25
MED27
MEF2C
MEGF10
MEGF11
MEGF8
MEIS2
MEMO1
MEPE
MESD
MESP2
MET
METTL23
METTL26
METTL5
MFF
MFRP
MFSD2A
MFSD8
MGAT2
MGME1
MGP
MIB1
MICOS13
MICU1
MICU1
MICU2
MID1
MINAR1
MINDY4B
MINPP1
MIR137
MIR17HG
MKKS
MKS1
MKS1
MKS7
MKX
MLANA
MLC1
MLYCD
MMAA
MMAB
MMACHC
MMADHC
MMP21
MMUT
MN1
MNT
MOCS1
MOCS2
MOGS
MORC2
MPDU1
MPDZ
MPI
MPLKIP
MPP2
MPXPS
MRAS
MRD59
MRD66
MRD68
MRE11
MRGPRE
MRPL55
MRPS2
MRPS22
MRPS34
MRT50
MRTFB
MRXS35
MRXSA
MRXSSR
MSANTD2
MSL3
MSNP1AS
MSR1
MSTO1
MT-ATP6
MT-CO1
MT-CO2
MT-CO3
MTF1
MTFMT
MTHFR
MTHFS
MT-ND5
MTO1
MTOR
MTR
MTRFR
MTRNR2L5
MTRNR2L7
MTRR
MTSS2
MT-TK
MT-TL1
MT-TP
MT-TS1
MT-TV
MUC1
MUC12
MUC4
MVK
MYCBP2
MYCN
MYH10
MYH4
MYH9
MYMK
MYO16
MYO18B
MYO1E
MYO5A
MYO5B
MYO5C
MYO6
MYO9A
MYO9B
MYT1L
NAA10
NAA15
NAA20
NAALADL2
NACC1
NAGA
NAGLU
NALCN
NANOG
NANOGP8
NANS
NAPA
NAPB
NAPG
NARS1
NARS2
NAV2
NAV3
NAXD
NAXE
NBAS
NBEA
NBEA
NBN
NCAM1
NCAN
NCAPG2
NCDN
NCKAP1
NCKAP5
NCOA1
NCOR1
NCS1
NCSTN
NDE1
NDE1
NDEL1
NDEL1
NDHMSD
NDHSAL
NDP
NDST1
NDUFA1
[truncated: 1,665 more rows]

## Sheet: S table 6
	AvarageShortestPathLength	BetweennessCentrality	ClosenessCentrality	ClusteringCoefficient	Degree	Eccentricity	NeighorhoodConnectivity	NumberOfUndirectedEdges	Radiality	Stress	TopologicalCoefficient	diffusion_output_heat	diffusion_output_rank
AAK1	3.54726	0	0.281907	0	1	7	187	1	0.986378	0	0	0.934733	351
ABCA2	5.50995	0	0.18149	0	1	11	7	1	0.975883	0	0	0.948535	49
ABI1	3.64677	0.00112789	0.274216	0	2	8	64	2	0.985846	6806	0.512195	0.898737	536
ABI2	3.64677	0.00112789	0.274216	0	2	8	64	2	0.985846	6806	0.512195	0.898737	537
ABL1	3.75995	0.000563991	0.265961	0	2	8	47.5	2	0.985241	6438	0.516667	0.907974	524
ABL2	3.54726	0	0.281907	0	1	7	187	1	0.986378	0	0	0.934733	344
ABLIM3	3.69279	0	0.270798	0	1	8	96	1	0.9856	0	0	0.937847	261
ACAD9	3.97139	0.000112908	0.251801	0	2	8	40	2	0.98411	2926	0.639344	0.883685	589
ACO2	3.54726	0	0.281907	0	1	7	187	1	0.986378	0	0	0.934733	312
ACTC1	4.00995	0	0.24938	0	1	9	54	1	0.983904	0	0	0.947107	60
ACTN1	3.76368	0.00390518	0.265697	0	2	8	45.5	2	0.985221	23154	0.505682	0.89541	544
ACTN2	3.80348	0	0.262917	0	1	8	74	1	0.985008	0	0	0.946896	91
ADAM10	4.49378	0	0.22253	0	1	9	21	1	0.981317	0	0	0.956942	30
ADARB1	4.27736	0	0.233789	0	1	9	14	1	0.982474	0	0	0.94263	140
ADGRG7	7.18035	0.00248756	0.139269	0	2	10	1.5	2	0.96695	8362	0.5	0.842797	707
ADGRL1	3.80348	0	0.262917	0	1	8	74	1	0.985008	0	0	0.946896	81
ADGRL2	3.39925	0.00354854	0.294182	0	2	6	56	2	0.98717	9114	0.504587	0.883953	586
ADGRL3	5.25	0	0.190476	0	1	10	9	1	0.977273	0	0	0.968686	16
ADK	4.4291	0	0.225779	0	1	9	23	1	0.981663	0	0	0.922593	511
ADNP	3.54726	0	0.281907	0	1	7	187	1	0.986378	0	0	0.934733	376
ADSL	5.50746	0	0.181572	0	1	10	4	1	0.975896	0	0	0.961533	22
AFDN	2.69403	0.184963	0.371191	0.00526316	96	7	3.75	96	0.990941	1183092	0.0180556	0.320565	797
AGAP1	3.63557	0.0041395	0.27506	0	2	8	59.5	2	0.985906	17292	0.5	0.866796	691
AGO2	3.949	0.000437976	0.253228	0	2	9	49	2	0.98423	6362	0.533333	0.869555	686
AHNAK	3.54726	0	0.281907	0	1	7	187	1	0.986378	0	0	0.934733	387
AIFM1	3.97139	0.000112908	0.251801	0	2	8	40	2	0.98411	2926	0.639344	0.883685	590
AKAP1	3.38682	0.0038441	0.295263	0	3	7	86.6667	3	0.987236	44796	0.34966	0.845851	704
AKT1	3.45025	0.000831781	0.289834	0	2	7	119.5	2	0.986897	21162	0.536199	0.8759	654
AKT3	4.09701	0	0.24408	0	1	9	52	1	0.983438	0	0	0.935179	301
ALDH18A1	4.06592	0.000520663	0.245947	0	2	9	21.5	2	0.983605	3054	0.5	0.886459	579
ALDH4A1	4.91045	0	0.203647	0	1	9	17	1	0.979089	0	0	0.943783	123
ALDH7A1	4.16294	0	0.240215	0	1	9	30	1	0.983086	0	0	0.934343	414
ALMS1	3.93532	0	0.254109	0	1	9	56	1	0.984303	0	0	0.930826	429
AMZ1	4.00995	0	0.24938	0	1	9	54	1	0.983904	0	0	0.947107	70
ANXA1	4.01493	0.00467368	0.249071	0	3	9	24	3	0.983877	37268	0.333333	0.825119	734
ANXA5	4.16294	0	0.240215	0	1	9	30	1	0.983086	0	0	0.934343	422
AP2M1	4.11318	0	0.243121	0	1	9	35	1	0.983352	0	0	0.940965	162
AP3B1	4.15547	0	0.240647	0	1	9	30	1	0.983126	0	0	0.93665	289
AP3D1	4.11318	0	0.243121	0	1	9	35	1	0.983352	0	0	0.940965	157
AP4M1	4.08209	0	0.244973	1	2	9	32.5	2	0.983518	0	0.601852	0.882979	605
APBB1	4.00995	0	0.24938	0	1	9	54	1	0.983904	0	0	0.947107	65
APOE	4.64179	0	0.215434	0	1	9	21	1	0.980525	0	0	0.946145	118
APOL2	4.29353	0	0.232908	0	1	9	45	1	0.982388	0	0	0.940384	176
APP	3.75622	0.000715685	0.266225	0	2	8	44	2	0.985261	3024	0.511905	0.894269	547
APPL1	4.56343	0	0.219133	0	1	9	11	1	0.980944	0	0	0.958544	27
AR	3.96269	0.00111953	0.252354	0	2	9	37.5	2	0.984157	32948	0.514085	0.897851	541
ARF1	4.29353	0	0.232908	0	1	9	45	1	0.982388	0	0	0.940384	199
ARF4	4.29353	0	0.232908	0	1	9	45	1	0.982388	0	0	0.940384	198
ARF6	3.25622	0.00797996	0.307105	0	6	8	50.6667	6	0.987935	106642	0.220741	0.716476	770
ARFGAP1	4.43657	0	0.225399	0	1	9	21	1	0.981623	0	0	0.959399	24
ARHGAP11B	3.53731	0.00765835	0.2827	0	7	8	4.57143	7	0.986431	55690	0.274725	0.298179	805
ARHGAP32	3.69279	0	0.270798	0	1	8	96	1	0.9856	0	0	0.937847	229
ARHGAP39	3.51741	0.00194903	0.2843	0	2	8	74	2	0.986538	19270	0.51049	0.88071	626
ARHGAP44	3.80348	0	0.262917	0	1	8	74	1	0.985008	0	0	0.946896	101
ARHGDIA	4.09701	0	0.24408	0	1	9	52	1	0.983438	0	0	0.935179	304
ARHGEF10	3.54726	0	0.281907	0	1	7	187	1	0.986378	0	0	0.934733	379
ARHGEF7	3.80348	0	0.262917	0	1	8	74	1	0.985008	0	0	0.946896	77
ARL6IP5	6.18905	0	0.161576	0	1	9	7	1	0.972251	0	0	0.950894	42
ARPC2	3.80348	0	0.262917	0	1	8	74	1	0.985008	0	0	0.946896	112
ARPC5L	3.80348	0	0.262917	0	1	8	74	1	0.985008	0	0	0.946896	106
ARRB2	3.69279	0	0.270798	0	1	8	96	1	0.9856	0	0	0.937847	223
ARX	4.00995	0	0.24938	0	1	9	54	1	0.983904	0	0	0.947107	71
ASAH1	1	0	1	0	1	1	1	1	1	0	0	0.987648	6
ASB14	3.68159	0	0.271622	0	1	9	90	1	0.98566	0	0	0.929449	475
ASCL3	1	1	1	0	4	1	1	3	1	2	0	0.560087	784
ASNS	4.29353	0	0.232908	0	1	9	45	1	0.982388	0	0	0.940384	192
ASPM	4.43532	0	0.225463	0	1	9	13	1	0.981629	0	0	0.947094	73
ASXL1	3.54726	0	0.281907	0	1	7	187	1	0.986378	0	0	0.934733	311
ATAD3A	4.03607	0	0.247766	0	1	8	52	1	0.983764	0	0	0.937173	273
ATN1	3.73507	0.00327398	0.267732	0	2	8	49	2	0.985374	15622	0.5	0.890842	557
ATP1A3	3.93532	0	0.254109	0	1	9	56	1	0.984303	0	0	0.930826	435
ATP2A2	3.68159	0	0.271622	0	1	9	90	1	0.98566	0	0	0.929449	473
ATP2B1	3.69279	0	0.270798	0	1	8	96	1	0.9856	0	0	0.937847	228
ATP2B2	4.28607	0	0.233314	0	1	7	16	1	0.982427	0	0	0.940779	172
ATP6AP2	5.64179	0	0.177249	0	1	11	8	1	0.975178	0	0	0.94339	133
ATP6V0A1	4.20398	0	0.23787	0	1	9	46	1	0.982866	0	0	0.928163	483
ATP6V1B2	4.07214	0.000910705	0.245571	0	2	9	27.5	2	0.983571	4220	0.5	0.869223	689
AUH	3.97139	0.000112908	0.251801	0	2	8	40	2	0.98411	2926	0.639344	0.883685	597
BAG2	2.54851	0.400724	0.392387	0	189	6	1.88235	188	0.991719	3005412	0.0191816	0.302281	803
BAIAP2	3.64677	0.00112789	0.274216	0	2	8	64	2	0.985846	6806	0.512195	0.898737	535
BCAS3	3.91418	0.00252542	0.255481	0	2	9	32.5	2	0.984416	31116	0.5	0.903829	525
BCOR	3.54726	0	0.281907	0	1	7	187	1	0.986378	0	0	0.934733	330
BCORL1	3.54726	0	0.281907	0	1	7	187	1	0.986378	0	0	0.934733	359
BCR	3.64179	0	0.27459	1	2	8	76	2	0.985873	0	0.562963	0.874696	665
BIN1	4.64179	0	0.215434	0	1	9	21	1	0.980525	0	0	0.946145	117
BLM	4.67413	0	0.213944	0	1	9	14	1	0.980352	0	0	0.947805	54
BPTF	3.54726	0	0.281907	0	1	7	187	1	0.986378	0	0	0.934733	337
BRCA1	3.87065	0.00154997	0.258355	0.166667	4	9	36.5	4	0.984649	15448	0.302521	0.771857	754
BRCA2	4.67413	0	0.213944	0	1	9	14	1	0.980352	0	0	0.947805	58
BRD4	3.31219	0.0091241	0.301915	0.1	5	7	61.6	5	0.987635	132562	0.225926	0.743631	764
BRWD1	3.56468	0.00982706	0.28053	0	11	8	2.54545	11	0.986285	61152	0.140496	0.408972	790
BRWD3	3.52239	0.00186033	0.283898	0	2	7	99	2	0.986511	12078	0.502564	0.897929	538
BTNL3	4.51119	0.0124651	0.221671	0	7	10	1.28571	7	0.981224	67100	0.142857	0.271656	812
BTRC	3.52488	0.000999229	0.283698	0	2	7	100	2	0.986498	7848	0.510309	0.887013	577
BUB1B	3.54726	0	0.281907	0	1	7	187	1	0.986378	0	0	0.934733	320
C1QBP	3.63557	0.0012758	0.27506	0	2	8	63	2	0.985906	9456	0.516667	0.889298	563
CA6	4.80597	0	0.208075	0	1	9	9	1	0.979647	0	0	0.937312	269
CACNA1D	3.80348	0	0.262917	0	1	8	74	1	0.985008	0	0	0.946896	76
CACNG3	3.68159	0	0.271622	0	1	9	90	1	0.98566	0	0	0.929449	477
CALD1	4.16294	0	0.240215	0	1	9	30	1	0.983086	0	0	0.934343	418
CAMK2A	3.54726	0	0.281907	0	1	7	187	1	0.986378	0	0	0.934733	399
CAMK2B	3.80348	0	0.262917	0	1	8	74	1	0.985008	0	0	0.946896	104
CBL	3.32587	0.0018658	0.300673	0	2	7	121.5	2	0.987562	22334	0.519397	0.87178	672
CBS	4.53607	0	0.220455	0	1	9	7	1	0.981091	0	0	0.951816	39
CBWD1	3.43035	0.0392209	0.291516	0	23	8	1.69565	23	0.987003	217532	0.0535117	0.141489	840
CBY1	3.69279	0	0.270798	0	1	8	96	1	0.9856	0	0	0.937847	249
CC2D1A	3.93532	0	0.254109	0	1	9	56	1	0.984303	0	0	0.930826	434
CCDC22	4.0796	0	0.245122	1	2	9	32.5	2	0.983532	0	0.541667	0.878212	639
CCDC8	3.49876	0.00214688	0.285816	0	3	8	61	3	0.986638	33226	0.372671	0.827973	731
CCDC88A	3.69279	0	0.270798	0	1	8	96	1	0.9856	0	0	0.937847	237
CCDC88C	3.69279	0	0.270798	0	1	8	96	1	0.9856	0	0	0.937847	231
CCND2	4.16915	0	0.239857	0	1	9	35	1	0.983053	0	0	0.938442	220
CCNT1	4.11318	0	0.243121	0	1	9	35	1	0.983352	0	0	0.940965	158
CCT4	4.15547	0	0.240647	0	1	9	30	1	0.983126	0	0	0.93665	286
CD2AP	3.93532	0	0.254109	0	1	9	56	1	0.984303	0	0	0.930826	431
CDC42	3.17413	0.0131488	0.315047	0.0357143	8	8	44.875	8	0.988374	142926	0.160455	0.650434	778
CDC45	4.67413	0	0.213944	0	1	9	14	1	0.980352	0	0	0.947805	57
CDH1	3.2898	0.00288065	0.30397	0.333333	4	8	73.5	4	0.987755	42738	0.294177	0.767781	756
CDH23	4.00995	0	0.24938	0	1	9	54	1	0.983904	0	0	0.947107	67
CDK11A	3.15672	0.0388694	0.316785	0.0229885	32	8	3.36667	31	0.988467	186982	0.0515723	0.275692	811
CDK11B	3.11443	0.0431416	0.321086	0.0168067	37	8	3.68571	36	0.988693	360410	0.0588235	0.311504	799
CDK5	3.43657	0.00187325	0.290988	0	2	7	119.5	2	0.98697	23834	0.519737	0.877795	643
CDK5RAP2	4.43532	0	0.225463	0	1	9	13	1	0.981629	0	0	0.947094	74
CDK6	3.93532	0	0.254109	0	1	9	56	1	0.984303	0	0	0.930826	437
CDK8	4.11318	0	0.243121	0	1	9	35	1	0.983352	0	0	0.940965	156
CDK9	3.43532	0.00249912	0.291093	0	2	7	116.5	2	0.986977	34180	0.515625	0.869236	687
CENPJ	3.52612	0.00256987	0.283598	0	2	8	65	2	0.986491	9146	0.503937	0.883284	602
CEP120	4.32711	0	0.231101	0	1	9	13	1	0.982208	0	0	0.937513	266
CEP135	3.93532	0	0.254109	0	1	9	56	1	0.984303	0	0	0.930826	427
CEP152	3.59453	0.00120621	0.278201	0	2	8	54.5	2	0.986126	6398	0.5	0.880807	624
CEP55	3.75746	0.000740552	0.266137	0	2	9	51	2	0.985254	10306	0.520833	0.865436	692
CGNL1	3.69279	0	0.270798	0	1	8	96	1	0.9856	0	0	0.937847	232
CHD2	4.67413	0	0.213944	0	1	9	14	1	0.980352	0	0	0.947805	56
CHD4	3.45025	0.00152109	0.289834	0	2	7	111	2	0.986897	17164	0.514019	0.88133	619
CHD5	3.54726	0	0.281907	0	1	7	187	1	0.986378	0	0	0.934733	345
CHMP1A	4.20398	0	0.23787	0	1	9	46	1	0.982866	0	0	0.928163	490
CHRFAM7A	1	0	1	0	1	1	1	1	1	0	0	1	0
CHRNA4	4.28607	0	0.233314	0	1	7	16	1	0.982427	0	0	0.940779	174
CHRNA7	1	0	1	0	1	1	1	1	1	0	0	1	1
CIC	3.45025	0.000831781	0.289834	0	2	7	119.5	2	0.986897	21162	0.536199	0.8759	652
CIT	3.0398	0.0222943	0.328969	0	8	7	50	8	0.989092	192826	0.145833	0.687225	776
CLN3	4.16915	0	0.239857	0	1	9	35	1	0.983053	0	0	0.938442	215
CLN8	5.1903	0.0180226	0.192667	0	7	8	1.42857	7	0.977592	59308	0.142857	0.296203	808
CLPB	4.05224	0.00233116	0.246777	0	2	9	34	2	0.983678	10272	0.5	0.869128	690
CLPP	3.97139	0.000112908	0.251801	0	2	8	40	2	0.98411	2926	0.639344	0.883685	599
CLTA	3.54851	0.00601593	0.281809	0	3	8	50	3	0.986372	34536	0.340278	0.826032	733
CLTC	3.5	0.00205919	0.285714	0	2	7	104	2	0.986631	24894	0.504902	0.896471	542
CLU	3.69652	0.00714324	0.270525	0	3	8	36	3	0.98558	23526	0.333333	0.853321	700
CNOT3	3.54726	0	0.281907	0	1	7	187	1	0.986378	0	0	0.934733	321
CNTN1	3.68159	0	0.271622	0	1	9	90	1	0.98566	0	0	0.929449	470
COG6	4.16294	0	0.240215	0	1	9	30	1	0.983086	0	0	0.934343	415
CPSF3	3.54726	0	0.281907	0	1	7	187	1	0.986378	0	0	0.934733	316
CRBN	3.43657	0.00187325	0.290988	0	2	7	119.5	2	0.98697	23834	0.519737	0.877795	641
CREBBP	3.50249	0.00248296	0.285511	0	2	7	104	2	0.986618	35936	0.507389	0.886197	580
CRK	3.75995	0.000563991	0.265961	0	2	8	47.5	2	0.985241	6438	0.516667	0.907974	523
CRKL	3.49378	0	0.286223	1	2	8	82	2	0.986664	0	0.509317	0.882014	617
CRTC1	4.20398	0	0.23787	0	1	9	46	1	0.982866	0	0	0.928163	493
CSDE1	3.54726	0	0.281907	0	1	7	187	1	0.986378	0	0	0.934733	375
CSNK1E	3.54726	0	0.281907	0	1	7	187	1	0.986378	0	0	0.934733	395
CSNK2A1	4.08209	0	0.244973	1	2	9	32.5	2	0.983518	0	0.601852	0.882979	607
CSNK2A2	3.42786	0.00374417	0.291727	0.333333	3	7	84	3	0.987017	33844	0.360632	0.828683	729
CSNK2B	3.63433	0.00577993	0.275154	0.333333	3	8	46.3333	3	0.985913	13154	0.362205	0.839573	715
CTBP1	3.54726	0	0.281907	0	1	7	187	1	0.986378	0	0	0.934733	406
CTBP2	4.16915	0	0.239857	0	1	9	35	1	0.983053	0	0	0.938442	222
CTCF	4.62189	0	0.216362	0	1	9	24	1	0.980632	0	0	0.938907	202
CTNNA2	4.29353	0	0.232908	0	1	9	45	1	0.982388	0	0	0.940384	194
CTNNB1	3.52612	0.000854624	0.283598	0.333333	3	8	68.6667	3	0.986491	15012	0.39272	0.831991	725
CTNND1	3.69279	0	0.270798	0	1	8	96	1	0.9856	0	0	0.937847	230
CTR9	4.15547	0	0.240647	0	1	9	30	1	0.983126	0	0	0.93665	287
CTTN	3.63557	0.0012758	0.27506	0	2	8	63	2	0.985906	9456	0.516667	0.889298	564
CUL3	3.12313	0.0259518	0.320191	0	8	7	53.125	8	0.988646	254862	0.156063	0.64513	781
CUL4B	3.88433	0.00353365	0.257445	0	4	9	25.25	4	0.984576	31140	0.260753	0.796801	749
CUL7	2.87189	0.0194869	0.348203	0	6	7	78	6	0.98999	248160	0.197943	0.689892	775
CWF19L1	3.54726	0	0.281907	0	1	7	187	1	0.986378	0	0	0.934733	338
CYFIP1	3.01119	0.0719876	0.332094	0	54	8	3.48148	54	0.989245	910028	0.0919067	0.389455	792
D2HGDH	4.15547	0	0.240647	0	1	9	30	1	0.983126	0	0	0.93665	285
DAG1	5.50995	0	0.18149	0	1	11	7	1	0.975883	0	0	0.948535	46
DAPK1	3.54726	0	0.281907	0	1	7	187	1	0.986378	0	0	0.934733	412
DAPP1	4.91045	0	0.203647	0	1	9	17	1	0.979089	0	0	0.943783	131
DBN1	3.6592	0.00101789	0.273283	0	2	8	55.5	2	0.98578	7878	0.50463	0.895025	546
DBNL	3.24751	0.00768684	0.307928	0	2	7	130.5	2	0.987981	28800	0.503891	0.887084	572
DDX23	4.15547	0	0.240647	0	1	9	30	1	0.983126	0	0	0.93665	284
DGCR8	4.20398	0	0.23787	0	1	9	46	1	0.982866	0	0	0.928163	488
DIP2A	3.93532	0	0.254109	0	1	9	56	1	0.984303	0	0	0.930826	430
DISC1	3.28358	0.00607546	0.304545	0	3	7	89	3	0.987788	94470	0.353414	0.821653	738
DLD	3.47264	0.00274633	0.287966	0	2	7	108.5	2	0.986777	17774	0.504695	0.875026	659
DLG1	3.69279	0	0.270798	0	1	8	96	1	0.9856	0	0	0.937847	236
DLG5	3.64179	0	0.27459	1	2	8	76	2	0.985873	0	0.562963	0.874696	663
DLGAP1	3.80348	0	0.262917	0	1	8	74	1	0.985008	0	0	0.946896	82
DLGAP2	3.80348	0	0.262917	0	1	8	74	1	0.985008	0	0	0.946896	83
DLGAP3	3.80348	0	0.262917	0	1	8	74	1	0.985008	0	0	0.946896	84
DLGAP4	3.80348	0	0.262917	0	1	8	74	1	0.985008	0	0	0.946896	85
DLL1	3.68159	0	0.271622	0	1	9	90	1	0.98566	0	0	0.929449	480
DMWD	4.02488	0.000139429	0.248455	0	2	9	43.5	2	0.983824	2280	0.582192	0.879273	632
DNAJB1	3.50249	0.00248296	0.285511	0	2	7	104	2	0.986618	35936	0.507389	0.886197	582
DNAJC5	3.10697	0.00419639	0.321857	0	2	7	138.5	2	0.988733	36554	0.514981	0.870511	684
DNAJC6	3.52488	0.000999229	0.283698	0	2	7	100	2	0.986498	7848	0.510309	0.887013	575
DNM2	3.80348	0	0.262917	0	1	8	74	1	0.985008	0	0	0.946896	88
DOCK4	4.53607	0	0.220455	0	1	9	7	1	0.981091	0	0	0.951816	41
DOCK6	4.16294	0	0.240215	0	1	9	30	1	0.983086	0	0	0.934343	421
DOCK7	3.47264	0.00274633	0.287966	0	2	7	108.5	2	0.986777	17774	0.504695	0.875026	660
DOCK8	3.16418	0.0372981	0.316038	0	32	8	3	31	0.988427	270204	0.0909091	0.24571	816
DPF2	4.15547	0	0.240647	0	1	9	30	1	0.983126	0	0	0.93665	292
DPH1	3.54726	0	0.281907	0	1	7	187	1	0.986378	0	0	0.934733	372
DPM3	4.20398	0	0.23787	0	1	9	46	1	0.982866	0	0	0.928163	487
DPP4	3.45025	0.000831781	0.289834	0	2	7	119.5	2	0.986897	21162	0.536199	0.8759	655
DRD2	4.28607	0	0.233314	0	1	7	16	1	0.982427	0	0	0.940779	169
DST	3.69279	0	0.270798	0	1	8	96	1	0.9856	0	0	0.937847	247
DSTYK	4.80597	0	0.208075	0	1	9	9	1	0.979647	0	0	0.937312	268
DTNBP1	3.91294	0.00188031	0.255563	0	2	9	39	2	0.984423	32288	0.5	0.890992	556
DUSP22	3.29478	0.0773753	0.303511	0	47	8	1.77778	46	0.987728	851614	0.0457516	0.325093	796
DVL3	3.75746	0.000740552	0.266137	0	2	9	51	2	0.985254	10306	0.520833	0.865436	695
DYRK1A	3.40672	0.00214764	0.293538	0	3	9	66	3	0.98713	26188	0.367232	0.813614	744
EBP	5.64179	0	0.177249	0	1	11	8	1	0.975178	0	0	0.94339	135
ECM1	4.80597	0	0.208075	0	1	9	9	1	0.979647	0	0	0.937312	271
EEF1A2	3.66418	0.0100379	0.272912	0	2	9	48.5	2	0.985753	43410	0.5	0.883242	603
EEF2	3.68159	0	0.271622	0	1	9	90	1	0.98566	0	0	0.929449	464
EEF2K	4.20398	0	0.23787	0	1	9	46	1	0.982866	0	0	0.928163	495
EFEMP1	3.80348	0	0.262917	0	1	8	74	1	0.985008	0	0	0.946896	97
EFNA5	4.49378	0	0.22253	0	1	9	21	1	0.981317	0	0	0.956942	31
EFNB1	3.66045	0.000381405	0.273191	0	2	8	58.5	2	0.985773	8968	0.532407	0.899386	532
EFNB2	3.66045	0.000381405	0.273191	0	2	8	58.5	2	0.985773	8968	0.532407	0.899386	531
EFR3A	3.67289	0.00423244	0.272265	0	2	8	52.5	2	0.985706	35604	0.5	0.910544	520
EFTUD2	3.14677	0.0105327	0.317787	0	5	7	78.2	5	0.98852	157100	0.233939	0.73508	766
EGLN1	4.4291	0	0.225779	0	1	9	23	1	0.981663	0	0	0.922593	512
EIF1AX	4.20398	0	0.23787	0	1	9	46	1	0.982866	0	0	0.928163	492
EIF2AK2	4.20398	0	0.23787	0	1	9	46	1	0.982866	0	0	0.928163	497
EIF2B4	4.29353	0	0.232908	0	1	9	45	1	0.982388	0	0	0.940384	197
EIF3F	4.08209	0	0.244973	1	2	9	32.5	2	0.983518	0	0.601852	0.882979	606
EIF4A3	4.64179	0	0.215434	0	1	9	21	1	0.980525	0	0	0.946145	113
EIF4G2	3.32587	0.0018658	0.300673	0	2	7	121.5	2	0.987562	22334	0.519397	0.87178	673
EIF4G3	3.54726	0	0.281907	0	1	7	187	1	0.986378	0	0	0.934733	382
EIF5A	4.03607	0	0.247766	0	1	8	52	1	0.983764	0	0	0.937173	281
EIF6	4.16915	0	0.239857	0	1	9	35	1	0.983053	0	0	0.938442	216
ELAC2	3.45025	0.000831781	0.289834	0	2	7	119.5	2	0.986897	21162	0.536199	0.8759	653
ELAVL1	3.6107	0.00740919	0.276955	0	3	6	42.6667	3	0.986039	28964	0.344353	0.882829	609
ELOVL4	5.64179	0	0.177249	0	1	11	8	1	0.975178	0	0	0.94339	139
EMC1	4.15174	0.00483109	0.240863	0	2	9	21	2	0.983146	36952	0.5	0.891684	555
EP300	3.54726	0	0.281907	0	1	7	187	1	0.986378	0	0	0.934733	346
EPHA3	3.49502	0.018341	0.286121	0	22	8	2.80952	22	0.986658	274566	0.150794	0.435041	788
EPHA4	5.25	0	0.190476	0	1	10	9	1	0.977273	0	0	0.968686	14
EPHA7	3.66045	0.000381405	0.273191	0	2	8	58.5	2	0.985773	8968	0.532407	0.899386	534
EPHB2	3.66045	0.000381405	0.273191	0	2	8	58.5	2	0.985773	8968	0.532407	0.899386	533
EPN1	3.54726	0	0.281907	0	1	7	187	1	0.986378	0	0	0.934733	389
EPS15L1	4.15547	0	0.240647	0	1	9	30	1	0.983126	0	0	0.93665	283
EPS8	4.3806	0	0.228279	0	1	9	15	1	0.981922	0	0	0.952424	38
ERBB2	4.49378	0	0.22253	0	1	9	21	1	0.981317	0	0	0.956942	33
ERBIN	3.69279	0	0.270798	0	1	8	96	1	0.9856	0	0	0.937847	244
ERCC8	3.54726	0	0.281907	0	1	7	187	1	0.986378	0	0	0.934733	314
ERF	4.18284	0.000552521	0.239072	0	2	9	18	2	0.982979	2630	0.5	0.875314	658
ESR2	3.28234	0.00975235	0.304661	0	6	9	46.8333	6	0.987795	89664	0.210245	0.71347	771
ETHE1	4.91045	0	0.203647	0	1	9	17	1	0.979089	0	0	0.943783	132
EXOSC5	3.84204	0.000375223	0.260278	0	2	9	43	2	0.984802	3264	0.525	0.871227	677
EZH2	4.11318	0	0.243121	0	1	9	35	1	0.983352	0	0	0.940965	163
EZR	3.53856	0.000367425	0.282601	0	2	9	72	2	0.986425	5118	0.554688	0.882165	614
FAM50A	4.67413	0	0.213944	0	1	9	14	1	0.980352	0	0	0.947805	55
FANCD2	3.5199	0.00219583	0.284099	0	2	7	100.5	2	0.986525	20958	0.507653	0.887701	568
FASTKD2	4.33831	0	0.230505	0	1	9	28	1	0.982148	0	0	0.941135	152
FBXO11	4.20398	0	0.23787	0	1	9	46	1	0.982866	0	0	0.928163	491
FBXO2	3.68159	0	0.271622	0	1	9	90	1	0.98566	0	0	0.929449	479
FBXW11	4.43532	0	0.225463	0	1	9	13	1	0.981629	0	0	0.947094	75
FBXW7	3.4291	0.00497735	0.291621	0	3	9	57.3333	3	0.98701	27830	0.358811	0.818718	741
FGFR1	3.54726	0	0.281907	0	1	7	187	1	0.986378	0	0	0.934733	411
FKBP8	3.80348	0	0.262917	0	1	8	74	1	0.985008	0	0	0.946896	93
FLNA	3.75746	0.000919099	0.266137	0	2	8	44.5	2	0.985254	4366	0.505814	0.903613	526
FLOT1	3.47264	0.00249018	0.287966	0	2	8	71	2	0.986777	12026	0.507246	0.872725	670
FLOT2	3.55721	0.00252036	0.281119	0	2	8	71	2	0.986325	27286	0.510949	0.872151	671
FLVCR1	4.28607	0	0.233314	0	1	7	16	1	0.982427	0	0	0.940779	168
FMR1	3.96269	0.00111953	0.252354	0	2	9	37.5	2	0.984157	32948	0.514085	0.897851	539
FOXD4L6	3.68159	0	0.271622	0	1	9	90	1	0.98566	0	0	0.929449	466
FRMD1	3.80721	0.0113981	0.262659	0	9	8	1.77778	9	0.984988	50982	0.111111	0.19418	828
FTL	4.3806	0	0.228279	0	1	9	15	1	0.981922	0	0	0.952424	35
FXN	3.91169	0.026731	0.255644	0	17	8	1.64706	17	0.984429	204552	0.092437	0.300136	804
FXR1	4.00995	0	0.24938	0	1	9	54	1	0.983904	0	0	0.947107	64
FXR2	3.96269	0.00111953	0.252354	0	2	9	37.5	2	0.984157	32948	0.514085	0.897851	540
FYN	3.75995	0.000563991	0.265961	0	2	8	47.5	2	0.985241	6438	0.516667	0.907974	522
FZR1	3.4602	0.0140145	0.289001	0	3	7	76	3	0.986844	125056	0.342466	0.83301	724
GAPDH	3.75622	0.000715685	0.266225	0	2	8	44	2	0.985261	3024	0.511905	0.894269	548
GDF11	5.25	0	0.190476	0	1	10	9	1	0.977273	0	0	0.968686	13
GDI2	3.93532	0	0.254109	0	1	9	56	1	0.984303	0	0	0.930826	432
GFM1	4.03607	0	0.247766	0	1	8	52	1	0.983764	0	0	0.937173	276
GFM2	3.97139	0.000112908	0.251801	0	2	8	40	2	0.98411	2926	0.639344	0.883685	595
GIGYF1	3.69279	0	0.270798	0	1	8	96	1	0.9856	0	0	0.937847	254
GLT1D1	1	0	1	0	1	1	1	1	1	0	0	0.763918	758
GLUD1	3.03731	0.0812639	0.329238	0	52	7	2.75	52	0.989105	722676	0.0673077	0.29803	806
GMNN	3.54726	0	0.281907	0	1	7	187	1	0.986378	0	0	0.934733	403
GNAI1	4.29353	0	0.232908	0	1	9	45	1	0.982388	0	0	0.940384	177
GNAI2	4.28856	0.000656465	0.233179	0	2	9	23.5	2	0.982414	5384	0.5	0.934993	310
GNAO1	3.36194	0.00835437	0.297447	0	3	8	71.6667	3	0.987369	66250	0.348112	0.840467	711
GNB1	4.00498	0.00190624	0.249689	0	2	9	28	2	0.983931	19304	0.5	0.9414	146
GNB2	5.25	0	0.190476	0	1	10	9	1	0.977273	0	0	0.968686	15
GOLGA2	4.62189	0	0.216362	0	1	9	24	1	0.980632	0	0	0.938907	207
GPR21	4.28607	0	0.233314	0	1	7	16	1	0.982427	0	0	0.940779	165
GPX1	4.53607	0	0.220455	0	1	9	7	1	0.981091	0	0	0.951816	40
GRK2	3.54726	0	0.281907	0	1	7	187	1	0.986378	0	0	0.934733	313
GRN	3.49378	0	0.286223	1	2	8	82	2	0.986664	0	0.509317	0.882014	616
GSK3B	3.54229	0.000901463	0.282303	0	2	9	62.5	2	0.986405	9668	0.516807	0.873884	668
HABP4	3.93532	0	0.254109	0	1	9	56	1	0.984303	0	0	0.930826	426
HADH	4.91045	0	0.203647	0	1	9	17	1	0.979089	0	0	0.943783	126
HAX1	4.29353	0	0.232908	0	1	9	45	1	0.982388	0	0	0.940384	186
HCFC1	4.62189	0	0.216362	0	1	9	24	1	0.980632	0	0	0.938907	206
HDAC4	3.54726	0	0.281907	0	1	7	187	1	0.986378	0	0	0.934733	405
HDLBP	3.54726	0	0.281907	0	1	7	187	1	0.986378	0	0	0.934733	347
HECW2	4.00995	0	0.24938	0	1	9	54	1	0.983904	0	0	0.947107	69
HERC2	4.64179	0	0.215434	0	1	9	21	1	0.980525	0	0	0.946145	115
HIRA	3.54726	0	0.281907	0	1	7	187	1	0.986378	0	0	0.934733	377
HLA-B	4.02488	0.000139429	0.248455	0	4	9	43.5	4	0.983824	2280	0.582192	0.779165	752
HLA-DPB1	4.4291	0	0.225779	0	1	9	23	1	0.981663	0	0	0.922593	505
HLCS	4.29353	0	0.232908	0	1	9	45	1	0.982388	0	0	0.940384	180
HMGB1	3.93532	0	0.254109	0	1	9	56	1	0.984303	0	0	0.930826	425
HNRNPA1	3.1393	0.0115354	0.318542	0	3	7	99	3	0.98856	79456	0.34507	0.835943	722
HNRNPF	4.20398	0	0.23787	0	1	9	46	1	0.982866	0	0	0.928163	481
HNRNPH1	3.95025	0.00171172	0.253149	0	3	9	20.6667	3	0.984223	9286	0.345029	0.840406	712
HNRNPK	3.80348	0	0.262917	0	1	8	74	1	0.985008	0	0	0.946896	102
HNRNPL	3.54229	0.000901463	0.282303	0	2	9	62.5	2	0.986405	9668	0.516807	0.873884	667
HNRNPM	3.54726	0	0.281907	0	1	7	187	1	0.986378	0	0	0.934733	362
HNRNPU	3.54726	0	0.281907	0	1	7	187	1	0.986378	0	0	0.934733	391
HOMER3	3.80348	0	0.262917	0	1	8	74	1	0.985008	0	0	0.946896	108
HOXA1	4.29353	0	0.232908	0	1	9	45	1	0.982388	0	0	0.940384	200
HRAS	3.39925	0.00988801	0.294182	0	6	8	41.5	6	0.98717	155436	0.197561	0.773483	753
HSD17B10	4.03607	0	0.247766	0	1	8	52	1	0.983764	0	0	0.937173	274
HSD17B4	4.29353	0	0.232908	0	1	9	45	1	0.982388	0	0	0.940384	195
HSP90AA1	3.3806	0.00704302	0.295806	0.166667	4	7	68.25	4	0.98727	69762	0.271	0.798	748
HSPA8	3.21269	0.00726983	0.311266	0	5	7	72.6	5	0.988167	112530	0.240268	0.746207	763
HSPD1	3.87811	0.00101759	0.257858	0	3	8	31	3	0.984609	6284	0.410959	0.831288	728
HTR3B	4.28607	0	0.233314	0	1	7	16	1	0.982427	0	0	0.940779	164
HTR7	4.09701	0	0.24408	0	1	9	52	1	0.983438	0	0	0.935179	298
HTRA2	3.54726	0	0.281907	0	1	7	187	1	0.986378	0	0	0.934733	396
HTT	3.50249	0.00248296	0.285511	0	2	7	104	2	0.986618	35936	0.507389	0.886197	581
ICA1	3.80348	0	0.262917	0	1	8	74	1	0.985008	0	0	0.946896	95
IDH2	4.91045	0	0.203647	0	1	9	17	1	0.979089	0	0	0.943783	130
IFT74	3.93532	0	0.254109	0	1	9	56	1	0.984303	0	0	0.930826	433
IMMP2L	4.33831	0	0.230505	0	1	9	28	1	0.982148	0	0	0.941135	151
IMPDH2	3.32587	0.0018658	0.300673	0	2	7	121.5	2	0.987562	22334	0.519397	0.87178	675
IQGAP3	4.4291	0	0.225779	0	1	9	23	1	0.981663	0	0	0.922593	509
IRF2BPL	3.54726	0	0.281907	0	1	7	187	1	0.986378	0	0	0.934733	340
ISCA2	4.91045	0	0.203647	0	1	9	17	1	0.979089	0	0	0.943783	129
ITGA5	5.50995	0	0.18149	0	1	11	7	1	0.975883	0	0	0.948535	50
ITGB1	3.66667	0.00169667	0.272727	0	2	8	53.5	2	0.98574	8530	0.5	0.900844	529
ITIH5	3.68159	0	0.271622	0	1	9	90	1	0.98566	0	0	0.929449	478
ITPR3	4.80597	0	0.208075	0	1	9	9	1	0.979647	0	0	0.937312	270
ITSN1	3.62562	0.00355022	0.275815	0	2	8	60	2	0.985959	17876	0.504274	0.880739	625
KANSL1	3.62313	0.0323855	0.276004	0	24	8	1.66667	24	0.985973	484282	0.0740741	0.284963	809
KAT8	4.62189	0	0.216362	0	1	9	24	1	0.980632	0	0	0.938907	208
KCNJ6	5.64179	0	0.177249	0	1	11	8	1	0.975178	0	0	0.94339	134
KDM1A	4.23507	0.000948358	0.236123	0	2	9	22.5	2	0.9827	8730	0.5	0.889955	560
KDM3B	3.54726	0	0.281907	0	1	7	187	1	0.986378	0	0	0.934733	373
KDM4B	3.54726	0	0.281907	0	1	7	187	1	0.986378	0	0	0.934733	339
KDM4C	4.03607	0	0.247766	0	1	8	52	1	0.983764	0	0	0.937173	280
KDM6A	3.50249	0.00215643	0.285511	0	2	7	105.5	2	0.986618	49880	0.514778	0.879338	630
KIAA0232	3.77363	0.00175882	0.264997	0	2	8	41.5	2	0.985168	6932	0.5	0.889157	565
KIAA0753	3.54726	0	0.281907	0	1	7	187	1	0.986378	0	0	0.934733	401
KIAA1586	5.42537	0	0.184319	0	1	10	2	1	0.976335	0	0	0.309152	800
KIDINS220	3.69279	0	0.270798	0	1	8	96	1	0.9856	0	0	0.937847	233
KIF11	3.54726	0	0.281907	0	1	7	187	1	0.986378	0	0	0.934733	342
KIF13B	3.16667	0.00379901	0.315789	0	2	7	141.5	2	0.988414	37418	0.512774	0.878495	635
KIF14	2.92164	0.0214619	0.342273	0.0666667	6	7	75.3333	6	0.989724	227500	0.193437	0.696944	773
KIF25	0	0	0	0	0	0	0	0	Infinity	0	0	0.839172	716
KIF5A	4.16915	0	0.239857	0	1	9	35	1	0.983053	0	0	0.938442	218
KLF16	4.09701	0	0.24408	0	1	9	52	1	0.983438	0	0	0.935179	297
KMT2A	3.57587	0.00253736	0.279652	0	2	8	60	2	0.986225	34126	0.504274	0.882254	613
KMT2B	4.62189	0	0.216362	0	1	9	24	1	0.980632	0	0	0.938907	209
KMT2E	4.11318	0	0.243121	0	1	9	35	1	0.983352	0	0	0.940965	155
KPNA2	4.15547	0	0.240647	0	1	9	30	1	0.983126	0	0	0.93665	288
KRAS	2.71766	0.0423887	0.367963	0.0555556	9	7	66.6667	9	0.990815	495678	0.142549	0.624986	782
LAMB2	3.63308	0.00558306	0.275248	0	2	9	49.5	2	0.985919	36330	0.5	0.902559	527
LAMP1	3.52612	0.000586469	0.283598	0	3	9	55	3	0.986491	10854	0.409091	0.849961	701
LAMP2	3.66542	0.000126693	0.27282	0	2	9	55.5	2	0.985746	2110	0.579787	0.893729	549
LARP7	3.19154	0.0116362	0.313328	0.1	5	7	64	5	0.988281	85044	0.223239	0.750046	761
LARS2	4.29353	0	0.232908	0	1	9	45	1	0.982388	0	0	0.940384	190
LASP1	3.75746	0.000740552	0.266137	0	2	9	51	2	0.985254	10306	0.520833	0.865436	693
LCK	3.04229	0.00567088	0.3287	0	3	7	109.667	3	0.989079	69242	0.370876	0.81731	743
LEO1	4.15547	0	0.240647	0	1	9	30	1	0.983126	0	0	0.93665	290
LETM1	5.31468	0	0.188158	0	1	10	3	1	0.976927	0	0	0.999433	4
LINGO1	3.80348	0	0.262917	0	1	8	74	1	0.985008	0	0	0.946896	99
LMNB2	4.16294	0	0.240215	0	1	9	30	1	0.983086	0	0	0.934343	417
LNPK	4.20398	0	0.23787	0	1	9	46	1	0.982866	0	0	0.928163	500
LRFN1	3.69279	0	0.270798	0	1	8	96	1	0.9856	0	0	0.937847	238
LRPPRC	3.97139	0.000112908	0.251801	0	2	8	40	2	0.98411	2926	0.639344	0.883685	592
LRRK2	3.10448	0.0146237	0.322115	0.047619	7	7	60.2857	7	0.988746	196326	0.176247	0.663056	777
LRRTM4	4.11318	0	0.243121	0	1	9	35	1	0.983352	0	0	0.940965	154
LSS	3.54726	0	0.281907	0	1	7	187	1	0.986378	0	0	0.934733	358
LTBP1	3.68159	0	0.271622	0	1	9	90	1	0.98566	0	0	0.929449	463
LYN	3.2699	0.00454615	0.30582	0.0666667	6	8	52	6	0.987861	76242	0.210383	0.730464	768
LZTR1	4.64179	0	0.215434	0	1	9	21	1	0.980525	0	0	0.946145	121
LZTS1	3.69279	0	0.270798	0	1	8	96	1	0.9856	0	0	0.937847	245
LZTS2	3.45771	0.00298477	0.289209	0	2	8	85	2	0.986857	17206	0.509091	0.889999	559
LZTS3	3.80348	0	0.262917	0	1	8	74	1	0.985008	0	0	0.946896	105
MAGI1	3.64179	0	0.27459	1	2	8	76	2	0.985873	0	0.562963	0.874696	664
MAP1LC3A	4.20398	0	0.23787	0	1	9	46	1	0.982866	0	0	0.928163	499
MAP2K2	3.54726	0	0.281907	0	1	7	187	1	0.986378	0	0	0.934733	326
MAP3K7	3.54726	0	0.281907	0	1	7	187	1	0.986378	0	0	0.934733	384
MAPK1	3.66667	0.00361028	0.272727	0	2	8	59.5	2	0.98574	17776	0.50431	0.892331	553
MAPK8	3.79353	0.00201122	0.263607	0	2	9	50.5	2	0.985061	25556	0.505102	0.877028	649
MARCKS	3.43159	0.000300726	0.29141	0.333333	3	8	69	3	0.986997	5452	0.379374	0.841707	708
MARK2	3.69279	0	0.270798	0	1	8	96	1	0.9856	0	0	0.937847	246
MBD4	4.20398	0	0.23787	0	1	9	46	1	0.982866	0	0	0.928163	482
MBOAT7	3.80348	0	0.262917	0	1	8	74	1	0.985008	0	0	0.946896	103
MCM4	3.88557	0.00399322	0.257362	0	3	9	32	3	0.984569	31140	0.336957	0.838137	717
MCM6	3.99378	0.00122002	0.250389	0	2	9	37.5	2	0.98399	10388	0.506944	0.882477	611
MDH2	3.58955	0.0042937	0.278586	0	3	8	51.3333	3	0.986152	21940	0.387179	0.84029	713
MED12	3.54726	0	0.281907	0	1	7	187	1	0.986378	0	0	0.934733	394
MED25	4.20398	0	0.23787	0	1	9	46	1	0.982866	0	0	0.928163	485
MEGF10	3.80348	0	0.262917	0	1	8	74	1	0.985008	0	0	0.946896	110
MEGF11	3.80348	0	0.262917	0	1	8	74	1	0.985008	0	0	0.946896	109
MFF	3.43532	0.00592233	0.291093	0	2	7	116	2	0.986977	73536	0.506608	0.880828	623
MKS1	3.54726	0	0.281907	0	1	7	187	1	0.986378	0	0	0.934733	408
MMP26	4.25124	0.0128836	0.235225	0	9	9	1.44444	9	0.982614	109366	0.111111	0.513224	785
MRAS	3.69279	0	0.270798	0	1	8	96	1	0.9856	0	0	0.937847	262
MRGPRX1	4.89428	8.13412e-05	0.20432	0	2	10	2	2	0.979175	1332	0.5	0.839616	714
MRTFB	3.54726	0	0.281907	0	1	7	187	1	0.986378	0	0	0.934733	385
MTO1	3.54726	0	0.281907	0	1	7	187	1	0.986378	0	0	0.934733	368
MYH9	4.21269	0.000313407	0.237378	0	2	9	18	2	0.98282	4028	0.5	0.913	517
MYO16	4.00995	0	0.24938	0	1	9	54	1	0.983904	0	0	0.947107	59
MYO5B	3.80348	0	0.262917	0	1	8	74	1	0.985008	0	0	0.946896	87
MYO5C	4.27612	0.0002212	0.233857	0	2	9	13	2	0.982481	1718	0.5	0.914458	515
MYO6	4.16294	0	0.240215	0	1	9	30	1	0.983086	0	0	0.934343	416
NANOG	3.4801	0.00332895	0.287348	0	2	7	107.5	2	0.986737	19462	0.502358	0.881471	618
NANS	4.16915	0	0.239857	0	1	9	35	1	0.983053	0	0	0.938442	219
NCAM1	4.49378	0	0.22253	0	1	9	21	1	0.981317	0	0	0.956942	32
NCKAP1	4.00995	0	0.24938	0	1	9	54	1	0.983904	0	0	0.947107	61
NCOR1	3.54726	0	0.281907	0	1	7	187	1	0.986378	0	0	0.934733	380
NDP	4.4291	0	0.225779	0	1	9	23	1	0.981663	0	0	0.922593	504
NDUFB3	5.50995	0	0.18149	0	1	11	7	1	0.975883	0	0	0.948535	47
NDUFS3	4.03607	0	0.247766	0	1	8	52	1	0.983764	0	0	0.937173	279
NDUFS7	4.08955	0.00190158	0.244526	0	2	9	25.5	2	0.983478	13500	0.5	0.869771	685
NDUFV1	3.68159	0	0.271622	0	1	9	90	1	0.98566	0	0	0.929449	469
NDUFV2	3.68159	0	0.271622	0	1	9	90	1	0.98566	0	0	0.929449	476
NECTIN1	3.69279	0	0.270798	0	1	8	96	1	0.9856	0	0	0.937847	260
NECTIN3	3.69279	0	0.270798	0	1	8	96	1	0.9856	0	0	0.937847	259
NEFL	3.80348	0	0.262917	0	1	8	74	1	0.985008	0	0	0.946896	94
NEURL4	3.95647	0.00120854	0.252751	0	2	8	36.5	2	0.98419	20114	0.507143	0.888411	566
NGEF	4.03607	0	0.247766	0	1	8	52	1	0.983764	0	0	0.937173	275
NHLRC2	3.8296	0.00292263	0.261124	0	3	8	36	3	0.984868	39800	0.353535	0.836927	720
NINL	3.50249	0.00215643	0.285511	0	2	7	105.5	2	0.986618	49880	0.514778	0.879338	629
NIPA1	1	0	1	0	1	1	1	1	1	0	0	0.648575	779
NIPA2	4.48383	0.00745339	0.223024	0	4	8	1.5	4	0.98137	38244	0.25	0.457062	786
NIPBL	4.20398	0	0.23787	0	1	9	46	1	0.982866	0	0	0.928163	494
NKX2-1	4.03607	0	0.247766	0	1	8	52	1	0.983764	0	0	0.937173	277
NLRP5	3.54726	0	0.281907	0	1	7	187	1	0.986378	0	0	0.934733	413
NOTCH2	2.68284	0.204073	0.37274	0.00274657	90	8	4.17778	90	0.991001	926598	0.0165837	0.23784	819
NOTCH2NLA	3.80348	0	0.262917	0	1	8	74	1	0.985008	0	0	0.946896	92
NPEPPS	3.1704	0.0450441	0.315418	0	36	8	3.05714	36	0.988394	474804	0.0935065	0.296318	807
NPM1	3.48134	0.00101213	0.287245	0	2	7	100	2	0.986731	6784	0.505102	0.877892	640
NPPA	4.4291	0	0.225779	0	1	9	23	1	0.981663	0	0	0.922593	502
NR1D1	3.80348	0	0.262917	0	1	8	74	1	0.985008	0	0	0.946896	79
NR2F2	3.54726	0	0.281907	0	1	7	187	1	0.986378	0	0	0.934733	378
NR3C1	3.42537	0.0016956	0.291939	0	2	7	120.5	2	0.98703	20644	0.517316	0.887234	571
NRAS	3.2699	0.00454615	0.30582	0.0666667	6	8	52	6	0.987861	76242	0.210383	0.730464	767
NRN1	4.29353	0	0.232908	0	1	9	45	1	0.982388	0	0	0.940384	193
NRP1	4.09701	0	0.24408	0	1	9	52	1	0.983438	0	0	0.935179	302
NRXN1	3.69279	0	0.270798	0	1	8	96	1	0.9856	0	0	0.937847	255
NRXN2	3.69279	0	0.270798	0	1	8	96	1	0.9856	0	0	0.937847	257
NRXN3	3.69279	0	0.270798	0	1	8	96	1	0.9856	0	0	0.937847	258
NSF	4.29353	0	0.232908	0	1	9	45	1	0.982388	0	0	0.940384	188
NSRP1	3.90299	0.000865315	0.256214	0	2	8	43.5	2	0.984476	5426	0.505952	0.883544	600
NTN1	3.68159	0	0.271622	0	1	9	90	1	0.98566	0	0	0.929449	458
NTRK1	3.06965	0.0313401	0.32577	0	9	8	45.6667	9	0.988932	277054	0.143162	0.611407	783
NUDCD2	4.16294	0	0.240215	0	1	9	30	1	0.983086	0	0	0.934343	423
NUMB	3.69279	0	0.270798	0	1	8	96	1	0.9856	0	0	0.937847	248
NUP155	5.50746	0	0.181572	0	1	10	4	1	0.975896	0	0	0.961533	23
NUP62	4.62189	0	0.216362	0	1	9	24	1	0.980632	0	0	0.938907	210
NUTM2A	0	0	0	0	0	0	0	0	Infinity	0	0	0.912615	518
OBSL1	2.9291	0.0109279	0.341401	0.333333	4	7	107.25	4	0.989684	103522	0.282322	0.767675	757
OCLN	3.93532	0	0.254109	0	1	9	56	1	0.984303	0	0	0.930826	428
OFD1	3.16667	0.00379901	0.315789	0	2	7	141.5	2	0.988414	37418	0.512774	0.878495	637
OGT	4.62189	0	0.216362	0	1	9	24	1	0.980632	0	0	0.938907	211
OR2T10	4.31592	0.00250143	0.2317	0	3	9	3.66667	3	0.982268	30090	0.444444	0.982501	8
OR2T11	0	0	0	0	0	0	0	0	Infinity	0	0	0.91201	519
OR51A4	0	0	0	0	0	0	0	0	Infinity	0	0	0.913443	516
OTC	3.97139	0.000112908	0.251801	0	2	8	40	2	0.98411	2926	0.639344	0.883685	596
OTUD5	3.54726	0	0.281907	0	1	7	187	1	0.986378	0	0	0.934733	353
P2RX2	4.42662	0.00248756	0.225906	0	2	9	12	2	0.981676	13282	0.5	0.885655	584
PAFAH1B2	4.32711	0	0.231101	0	1	9	13	1	0.982208	0	0	0.937513	267
PAK1	4.08209	0	0.244973	1	2	9	32.5	2	0.983518	0	0.601852	0.882979	608
PAK2	4.16915	0	0.239857	0	1	9	35	1	0.983053	0	0	0.938442	214
PAK6	3.69279	0	0.270798	0	1	8	96	1	0.9856	0	0	0.937847	239
PAN2	3.54726	0	0.281907	0	1	7	187	1	0.986378	0	0	0.934733	322
PARN	4.67413	0	0.213944	0	1	9	14	1	0.980352	0	0	0.947805	51
PATJ	3.69279	0	0.270798	0	1	8	96	1	0.9856	0	0	0.937847	241
PC	4.4291	0	0.225779	0	1	9	23	1	0.981663	0	0	0.922593	513
PCBD1	4.64179	0	0.215434	0	1	9	21	1	0.980525	0	0	0.946145	120
PCBP1	4.09701	0	0.24408	0	1	9	52	1	0.983438	0	0	0.935179	300
PCCA	3.54726	0	0.281907	0	1	7	187	1	0.986378	0	0	0.934733	370
PCDHAC2	4.43657	0	0.225399	0	1	9	21	1	0.981623	0	0	0.959399	26
PDHA1	3.77363	0.00495934	0.264997	0	4	8	35	4	0.985168	29084	0.290598	0.780559	751
PDIA3	3.95398	0.00144016	0.25291	0	3	9	25.3333	3	0.984203	12152	0.342723	0.845329	705
PDPR	3.33955	0.0275485	0.299441	0	28	8	2.46429	28	0.987489	181404	0.0861345	0.308634	801
PDZD8	5.50995	0	0.18149	0	1	11	7	1	0.975883	0	0	0.948535	48
PEX1	3.54726	0	0.281907	0	1	7	187	1	0.986378	0	0	0.934733	328
PEX3	4.03607	0	0.247766	0	1	8	52	1	0.983764	0	0	0.937173	272
PFKP	3.09826	0.061336	0.322762	0.00301659	55	8	3.55769	54	0.988779	1000394	0.0737179	0.277991	810
PFN1	3.46766	0.00336117	0.288379	0.1	5	8	48.6	5	0.986804	40646	0.244898	0.749829	762
PGK1	3.84204	0.000375223	0.260278	0	2	9	43	2	0.984802	3264	0.525	0.871227	678
PHB	3.78731	0.00160907	0.264039	0	3	8	44.3333	3	0.985095	18826	0.37037	0.820916	739
PHF12	3.24751	0.00768684	0.307928	0	2	7	130.5	2	0.987981	28800	0.503891	0.887084	573
PICALM	3.54726	0	0.281907	0	1	7	187	1	0.986378	0	0	0.934733	350
PICK1	3.76368	0.00390518	0.265697	0	2	8	45.5	2	0.985221	23154	0.505682	0.89541	545
PIGH	3.68159	0	0.271622	0	1	9	90	1	0.98566	0	0	0.929449	467
PIGT	3.93532	0	0.254109	0	1	9	56	1	0.984303	0	0	0.930826	436
PIK3R1	3.54975	0.00502215	0.28171	0	3	8	53.6667	3	0.986365	22800	0.363218	0.836132	721
PIN1	3.85323	0.00262049	0.259522	0.333333	3	9	37	3	0.984742	16860	0.378007	0.822555	736
PLAT	3.68159	0	0.271622	0	1	9	90	1	0.98566	0	0	0.929449	459
PLAUR	3.68159	0	0.271622	0	1	9	90	1	0.98566	0	0	0.929449	462
PLCG1	3.6107	0.00213985	0.276955	0	2	8	63	2	0.986039	11326	0.504065	0.887403	570
PLCH1	3.69279	0	0.270798	0	1	8	96	1	0.9856	0	0	0.937847	251
PLEKHA5	3.57587	0.00253736	0.279652	0	2	8	60	2	0.986225	34126	0.504274	0.882254	612
PLP1	5.31592	0.00196995	0.188114	0	2	8	4.5	2	0.97692	3152	0.5	0.941008	153
PMPCA	3.89179	0.00274587	0.256951	0	3	8	32.3333	3	0.984536	37670	0.417778	0.837061	718
PMPCB	3.89179	0.00274587	0.256951	0	3	8	32.3333	3	0.984536	37670	0.417778	0.837061	719
PNKP	4.11318	0	0.243121	0	1	9	35	1	0.983352	0	0	0.940965	159
PNPO	5.48259	0	0.182396	0	1	9	4	1	0.976029	0	0	0.967069	17
POLD1	3.54726	0	0.281907	0	1	7	187	1	0.986378	0	0	0.934733	410
POLG	3.5199	0.00219583	0.284099	0	2	7	100.5	2	0.986525	20958	0.507653	0.887701	569
POLRMT	3.68159	0	0.271622	0	1	9	90	1	0.98566	0	0	0.929449	461
POT1	3.45025	0.000831781	0.289834	0	2	7	119.5	2	0.986897	21162	0.536199	0.8759	651
POTEM	4.03856	0	0.247613	0	1	8	8	1	0.983751	0	0	0.984439	7
PPA2	4.33831	0	0.230505	0	1	9	28	1	0.982148	0	0	0.941135	150
PPARG	3.54726	0	0.281907	0	1	7	187	1	0.986378	0	0	0.934733	325
PPFIBP1	3.69279	0	0.270798	0	1	8	96	1	0.9856	0	0	0.937847	240
PPP1CA	4.0597	0.00054219	0.246324	0	2	9	30.5	2	0.983638	3508	0.508621	0.885765	583
PPP1CB	4.3806	0	0.228279	0	1	9	15	1	0.981922	0	0	0.952424	34
PPP1CC	3.12562	0.0134778	0.319936	0	4	7	82.5	4	0.988633	79470	0.26461	0.808523	746
PPP1R12A	3.54726	0	0.281907	0	1	7	187	1	0.986378	0	0	0.934733	352
PPP1R9A	3.69279	0	0.270798	0	1	8	96	1	0.9856	0	0	0.937847	252
PPP1R9B	3.52612	0.00256987	0.283598	0	2	8	65	2	0.986491	9146	0.503937	0.883284	601
PPP2R5D	3.54726	0	0.281907	0	1	7	187	1	0.986378	0	0	0.934733	354
PPP5C	3.54726	0	0.281907	0	1	7	187	1	0.986378	0	0	0.934733	315
PPT1	4.20398	0	0.23787	0	1	9	46	1	0.982866	0	0	0.928163	501
PRKACB	3.54726	0	0.281907	0	1	7	187	1	0.986378	0	0	0.934733	327
PRKAR1B	4.20896	0.000619769	0.237589	0	2	9	11	2	0.98284	2370	0.5	0.879966	627
PRKCB	3.54726	0	0.281907	0	1	7	187	1	0.986378	0	0	0.934733	392
PRKCG	3.54726	0	0.281907	0	1	7	187	1	0.986378	0	0	0.934733	318
PRKCI	3.54726	0	0.281907	0	1	7	187	1	0.986378	0	0	0.934733	404
PRKCZ	3.54726	0	0.281907	0	1	7	187	1	0.986378	0	0	0.934733	323
PRKD1	3.93532	0	0.254109	0	1	9	56	1	0.984303	0	0	0.930826	438
PRKN	3.16667	0.00379901	0.315789	0	2	7	141.5	2	0.988414	37418	0.512774	0.878495	636
PRPF8	3.54726	0	0.281907	0	1	7	187	1	0.986378	0	0	0.934733	402
PRSS12	3.68159	0	0.271622	0	1	9	90	1	0.98566	0	0	0.929449	457
PSAP	4.91045	0	0.203647	0	1	9	17	1	0.979089	0	0	0.943783	125
PSEN1	3.54726	0	0.281907	0	1	7	187	1	0.986378	0	0	0.934733	407
PSENEN	3.7699	0.000520253	0.265259	0	2	9	45.5	2	0.985188	5386	0.517442	0.87753	648
PSMB1	3.55224	0.00130686	0.281513	0	2	9	51.5	2	0.986352	4050	0.5	0.872823	669
PSMG1	3.32836	0.0101298	0.300448	0.0512821	15	8	6.61538	14	0.987549	46364	0.09375	0.21911	823
PTEN	3.54726	0	0.281907	0	1	7	187	1	0.986378	0	0	0.934733	400
PTK2	3.54726	0	0.281907	0	1	7	187	1	0.986378	0	0	0.934733	371
PTK2B	4.16294	0	0.240215	0	1	9	30	1	0.983086	0	0	0.934343	419
PTPN23	3.43657	0.00187325	0.290988	0	2	7	119.5	2	0.98697	23834	0.519737	0.877795	644
PTPRA	3.53856	0.000367425	0.282601	0	2	9	72	2	0.986425	5118	0.554688	0.882165	615
PTPRN2	4.03607	0	0.247766	0	1	8	52	1	0.983764	0	0	0.937173	278
PTRH2	4.29353	0	0.232908	0	1	9	45	1	0.982388	0	0	0.940384	178
PUM1	3.54726	0	0.281907	0	1	7	187	1	0.986378	0	0	0.934733	386
PURG	4.27736	0	0.233789	0	1	9	14	1	0.982474	0	0	0.94263	145
PUS7	3.85199	0.00222348	0.259606	0	2	9	39.5	2	0.984749	10946	0.5	0.860081	697
PXDN	3.68159	0	0.271622	0	1	9	90	1	0.98566	0	0	0.929449	451
PYHIN1	4.11318	0	0.243121	0	1	9	35	1	0.983352	0	0	0.940965	161
QKI	3.43532	0.00592233	0.291093	0	2	7	116	2	0.986977	73536	0.506608	0.880828	622
QRICH1	3.51741	0.00149053	0.2843	0	2	7	101	2	0.986538	12456	0.507614	0.892109	554
RAB10	4.29353	0	0.232908	0	1	9	45	1	0.982388	0	0	0.940384	187
RAB11A	3.66542	0.000126693	0.27282	0	2	9	55.5	2	0.985746	2110	0.579787	0.893729	550
RAB11FIP5	4.91045	0	0.203647	0	1	9	17	1	0.979089	0	0	0.943783	127
RAB14	4.29353	0	0.232908	0	1	9	45	1	0.982388	0	0	0.940384	196
RAB23	3.43781	0.0118131	0.290883	0	21	8	4.2381	21	0.986964	203898	0.215873	0.44653	787
RAB2A	3.60199	0.00462999	0.277624	0	3	9	40	3	0.986086	23528	0.382353	0.840593	710
RAB35	3.50622	0.0011797	0.285208	0	3	9	55	3	0.986598	23764	0.375	0.847755	703
RAB3B	3.68159	0	0.271622	0	1	9	90	1	0.98566	0	0	0.929449	471
RAB4A	3.68159	0	0.271622	0	1	9	90	1	0.98566	0	0	0.929449	442
RAB5A	3.56592	0.00292408	0.280433	0	2	9	67.5	2	0.986279	26628	0.507634	0.875759	656
RAB5C	3.55348	0.00350739	0.281414	0	3	9	52	3	0.986345	38922	0.377778	0.843853	706
RAC1	3.36692	0.00353852	0.297008	0	5	9	49.4	5	0.987343	57974	0.256085	0.753182	760
RAC2	3.52612	0.000586469	0.283598	0	3	9	55	3	0.986491	10854	0.409091	0.849961	702
RAC3	3.49378	0.00150403	0.286223	0	4	9	46.5	4	0.986664	33142	0.307432	0.818224	742
RAD21	4.0995	0.00289391	0.243932	0	2	9	27.5	2	0.983425	27658	0.5	0.901284	528
RAD51C	4.4291	0	0.225779	0	1	9	23	1	0.981663	0	0	0.922593	506
RAF1	3.54726	0	0.281907	0	1	7	187	1	0.986378	0	0	0.934733	334
RAP1A	3.47637	0.00650277	0.287657	0	4	8	44.75	4	0.986757	84512	0.266768	0.841505	709
RAP1GDS1	4.64179	0	0.215434	0	1	9	21	1	0.980525	0	0	0.946145	116
RAP2A	3.69279	0	0.270798	0	1	8	96	1	0.9856	0	0	0.937847	256
RARS2	4.33831	0	0.230505	0	1	9	28	1	0.982148	0	0	0.941135	148
RBBP5	4.62189	0	0.216362	0	1	9	24	1	0.980632	0	0	0.938907	201
RBFOX1	1	0	1	0	1	1	1	1	1	0	0	0.966749	20
RBM27	3.54726	0	0.281907	0	1	7	187	1	0.986378	0	0	0.934733	361
RBPJ	3.68159	0	0.271622	0	1	9	90	1	0.98566	0	0	0.929449	446
RDX	3.60697	0.00224877	0.277241	0	2	9	50.5	2	0.986059	7942	0.5	0.89286	551
RELA	3.54726	0	0.281907	0	1	7	187	1	0.986378	0	0	0.934733	317
RERE	4.62189	0	0.216362	0	1	9	24	1	0.980632	0	0	0.938907	203
RHOA	3.16915	0.016061	0.315542	0	8	8	42.625	8	0.9884	157910	0.160714	0.647635	780
RHOB	3.21269	0.00516184	0.311266	0.133333	6	8	61.5	6	0.988167	91776	0.217857	0.711545	772
RHOBTB2	4.09701	0	0.24408	0	1	9	52	1	0.983438	0	0	0.935179	307
RIT1	3.69279	0	0.270798	0	1	8	96	1	0.9856	0	0	0.937847	226
RIT2	3.69279	0	0.270798	0	1	8	96	1	0.9856	0	0	0.937847	225
RMND1	3.97139	0.000112908	0.251801	0	2	8	40	2	0.98411	2926	0.639344	0.883685	594
ROCK1	3.69279	0	0.270798	0	1	8	96	1	0.9856	0	0	0.937847	250
ROR2	3.69279	0	0.270798	0	1	8	96	1	0.9856	0	0	0.937847	253
RPL10	3.10697	0.00419639	0.321857	0	2	7	138.5	2	0.988733	36554	0.514981	0.870511	682
RPL10A	4.20398	0	0.23787	0	1	9	46	1	0.982866	0	0	0.928163	486
RPL13A	4.27736	0	0.233789	0	1	9	14	1	0.982474	0	0	0.94263	143
RPL17	3.66542	0	0.27282	1	2	9	52	2	0.985746	0	0.509804	0.877697	645
RPL18	3.93532	0	0.254109	0	1	9	56	1	0.984303	0	0	0.930826	424
RPL19	1	0	1	0	1	1	1	1	1	0	0	1	3
RPL23	3.58085	0.00696403	0.279264	0	2	9	56.5	2	0.986199	16256	0.5	0.858811	698
RPL23A	4.27736	0	0.233789	0	1	9	14	1	0.982474	0	0	0.94263	142
RPL24	3.68159	0	0.271622	0	1	9	90	1	0.98566	0	0	0.929449	450
RPL27A	4.03358	0.000928121	0.247919	0	2	9	29.5	2	0.983778	1290	0.5	0.888014	567
RPL3	3.80348	0	0.262917	0	1	8	74	1	0.985008	0	0	0.946896	96
RPL31	3.91294	0.00050182	0.255563	0	2	9	41	2	0.984423	6676	0.519481	0.877549	647
RPL35A	3.69279	0	0.270798	0	1	8	96	1	0.9856	0	0	0.937847	265
RPL37A	4.62189	0	0.216362	0	1	9	24	1	0.980632	0	0	0.938907	205
RPL4	4.20398	0	0.23787	0	1	9	46	1	0.982866	0	0	0.928163	489
RPLP2	4.16915	0	0.239857	0	1	9	35	1	0.983053	0	0	0.938442	212
RPS13	3.54726	0	0.281907	0	1	7	187	1	0.986378	0	0	0.934733	355
RPS16	3.39552	0.00275933	0.294505	0	2	7	100.5	2	0.98719	9748	0.502525	0.882766	610
RPS18	3.54726	0	0.281907	0	1	7	187	1	0.986378	0	0	0.934733	356
RPS2	3.68159	0	0.271622	0	1	9	90	1	0.98566	0	0	0.929449	447
RPS23	3.10697	0.00419639	0.321857	0	2	7	138.5	2	0.988733	36554	0.514981	0.870511	681
RPS24	4.15547	0	0.240647	0	1	9	30	1	0.983126	0	0	0.93665	294
RPS26	3.68159	0	0.271622	0	1	9	90	1	0.98566	0	0	0.929449	453
RPS27	4.4291	0	0.225779	0	1	9	23	1	0.981663	0	0	0.922593	503
RPS27A	3.45896	0.00335019	0.289105	0	3	9	51.6667	3	0.986851	17462	0.347032	0.821711	737
RPS3	4.27736	0	0.233789	0	1	9	14	1	0.982474	0	0	0.94263	144
RPS4X	3.68159	0	0.271622	0	1	9	90	1	0.98566	0	0	0.929449	448
RPS6KA1	3.46517	0.00138891	0.288586	0	2	7	111	2	0.986817	20406	0.518868	0.878953	633
RPS6KA2	3.68159	0	0.271622	0	1	9	90	1	0.98566	0	0	0.929449	468
RPS6KA3	3.46517	0.00138891	0.288586	0	2	7	111	2	0.986817	20406	0.518868	0.878953	634
RPS8	3.54726	0	0.281907	0	1	7	187	1	0.986378	0	0	0.934733	357
RPSA	4.03607	0	0.247766	0	1	8	52	1	0.983764	0	0	0.937173	282
RRAS	3.69279	0	0.270798	0	1	8	96	1	0.9856	0	0	0.937847	264
RRAS2	3.69279	0	0.270798	0	1	8	96	1	0.9856	0	0	0.937847	263
RRM2B	3.54726	0	0.281907	0	1	7	187	1	0.986378	0	0	0.934733	348
RTEL1	4.4291	0	0.225779	0	1	9	23	1	0.981663	0	0	0.922593	508
RTN3	3.51119	0.00401443	0.284803	0	2	6	45	2	0.986571	6726	0.5	0.892541	552
RTN4	4.26119	0.0184324	0.234676	0	2	7	11.5	2	0.98256	64464	0.5	0.896024	543
SAMD9	4.09701	0	0.24408	0	1	9	52	1	0.983438	0	0	0.935179	299
SBDS	5.48259	0	0.182396	0	1	9	4	1	0.976029	0	0	0.967069	18
SCN4A	4.28607	0	0.233314	0	1	7	16	1	0.982427	0	0	0.940779	166
SCRIB	3.64179	0	0.27459	1	2	8	76	2	0.985873	0	0.562963	0.874696	661
SCYL2	3.54726	0	0.281907	0	1	7	187	1	0.986378	0	0	0.934733	343
SDC2	4.27736	0	0.233789	0	1	9	14	1	0.982474	0	0	0.94263	141
SDCBP	4.28607	0	0.233314	0	1	7	16	1	0.982427	0	0	0.940779	171
SDHA	4.91045	0	0.203647	0	1	9	17	1	0.979089	0	0	0.943783	128
SDHB	4.25373	0.000698459	0.235088	0	2	9	22.5	2	0.9826	8556	0.52439	0.889797	561
SEC22B	4.29353	0	0.232908	0	1	9	45	1	0.982388	0	0	0.940384	181
SEC31A	4.20398	0	0.23787	0	1	9	46	1	0.982866	0	0	0.928163	484
SERAC1	4.4291	0	0.225779	0	1	9	23	1	0.981663	0	0	0.922593	510
SETD1A	3.50249	0.00215643	0.285511	0	2	7	105.5	2	0.986618	49880	0.514778	0.879338	628
SETD1B	4.62189	0	0.216362	0	1	9	24	1	0.980632	0	0	0.938907	204
SETD2	3.80348	0	0.262917	0	1	8	74	1	0.985008	0	0	0.946896	98
SGTA	3.54726	0	0.281907	0	1	7	187	1	0.986378	0	0	0.934733	409
SH3GL2	3.80348	0	0.262917	0	1	8	74	1	0.985008	0	0	0.946896	90
SH3GL3	3.63557	0.0012758	0.27506	0	2	8	63	2	0.985906	9456	0.516667	0.889298	562
SHANK1	3.80348	0	0.262917	0	1	8	74	1	0.985008	0	0	0.946896	89
SHANK3	2.80473	0.145947	0.356541	0.000740466	74	7	2.83784	74	0.990349	455948	0.0169223	0.40803	791
SHLD2	3.67537	0.0206505	0.272081	0	16	8	2.14286	15	0.985693	148318	0.103896	0.317988	798
SHMT2	4.02612	0.000709863	0.248378	0	2	9	29	2	0.983818	6052	0.509091	0.880917	620
SIN3A	3.68159	0	0.271622	0	1	9	90	1	0.98566	0	0	0.929449	445
SIPA1L1	3.64179	0	0.27459	1	2	8	76	2	0.985873	0	0.562963	0.874696	662
SIRPB1	1	0	1	0	1	1	1	1	1	0	0	0.425441	789
SIRT2	3.80348	0	0.262917	0	1	8	74	1	0.985008	0	0	0.946896	100
SKI	4.09701	0	0.24408	0	1	9	52	1	0.983438	0	0	0.935179	303
SLC12A2	3.69279	0	0.270798	0	1	8	96	1	0.9856	0	0	0.937847	242
SLC15A4	3.28731	0.0497375	0.3042	0	16	6	12.875	16	0.987768	175558	0.0628307	0.269346	813
SLC16A3	4.28607	0	0.233314	0	1	7	16	1	0.982427	0	0	0.940779	170
SLC18A1	5.64179	0	0.177249	0	1	11	8	1	0.975178	0	0	0.94339	137
SLC22A2	4.28607	0	0.233314	0	1	7	16	1	0.982427	0	0	0.940779	173
SLC25A20	5.25	0	0.190476	0	1	10	9	1	0.977273	0	0	0.968686	12
SLC25A22	4.28607	0	0.233314	0	1	7	16	1	0.982427	0	0	0.940779	167
SLC35E2B	4.58458	0.00372545	0.218123	0	2	7	2.5	2	0.980831	8666	0.5	0.768241	755
SLC3A2	3.39925	0.00354854	0.294182	0	2	6	56	2	0.98717	9114	0.504587	0.883953	585
SLC6A8	3.69279	0	0.270798	0	1	8	96	1	0.9856	0	0	0.937847	243
SLC7A5	3.69279	0	0.270798	0	1	8	96	1	0.9856	0	0	0.937847	234
SLITRK2	3.93532	0	0.254109	0	1	9	56	1	0.984303	0	0	0.930826	439
SMARCA2	4.3806	0	0.228279	0	1	9	15	1	0.981922	0	0	0.952424	36
SMARCA4	4.56343	0	0.219133	0	1	9	11	1	0.980944	0	0	0.958544	28
SMARCAL1	4.51617	0	0.221427	0	1	9	9	1	0.981197	0	0	0.935115	309
SMARCD1	4.56343	0	0.219133	0	1	9	11	1	0.980944	0	0	0.958544	29
SMG8	3.54726	0	0.281907	0	1	7	187	1	0.986378	0	0	0.934733	363
SMO	1	0	1	0	1	1	1	1	1	0	0	0.980959	9
SMOC1	3.68159	0	0.271622	0	1	9	90	1	0.98566	0	0	0.929449	455
SMS	4.29353	0	0.232908	0	1	9	45	1	0.982388	0	0	0.940384	175
SNAP23	3.56965	0.00175933	0.280139	0	2	8	70.5	2	0.986259	31268	0.518657	0.883743	588
SNIP1	4.64179	0	0.215434	0	1	9	21	1	0.980525	0	0	0.946145	114
SNX1	3.54726	0	0.281907	0	1	7	187	1	0.986378	0	0	0.934733	360
SORT1	8.1791	0	0.122263	0	1	11	2	1	0.961609	0	0	0.991793	5
SOX2	3.3694	0.00355669	0.296788	0	3	7	89.6667	3	0.987329	44518	0.363388	0.823584	735
SPARC	4.16915	0	0.239857	0	1	9	35	1	0.983053	0	0	0.938442	221
SPECC1L	4.29353	0	0.232908	0	1	9	45	1	0.982388	0	0	0.940384	191
SPEN	3.10697	0.00419639	0.321857	0	2	7	138.5	2	0.988733	36554	0.514981	0.870511	680
SPG11	3.54726	0	0.281907	0	1	7	187	1	0.986378	0	0	0.934733	383
SPR	4.91045	0	0.203647	0	1	9	17	1	0.979089	0	0	0.943783	124
SPTAN1	3.80348	0	0.262917	0	1	8	74	1	0.985008	0	0	0.946896	86
SRC	3.38184	0.00628005	0.295697	0	4	8	55.25	4	0.987263	48078	0.275381	0.803966	747
1954-07-01	3.43532	0.00592233	0.291093	0	2	7	116	2	0.986977	73536	0.506608	0.880828	621
SRPRA	4.29353	0	0.232908	0	1	9	45	1	0.982388	0	0	0.940384	183
SRRM2	3.32587	0.0018658	0.300673	0	2	7	121.5	2	0.987562	22334	0.519397	0.87178	674
ST7	3.68159	0	0.271622	0	1	9	90	1	0.98566	0	0	0.929449	465
STAT3	4.01119	0.000445498	0.249302	0	2	8	31.5	2	0.983897	3470	0.508333	0.900144	530
STAU1	3.89303	0.000305638	0.256869	0	2	9	44.5	2	0.984529	7038	0.54375	0.890607	558
STH	4.20398	0	0.23787	0	1	9	46	1	0.982866	0	0	0.928163	498
STIL	3.54726	0	0.281907	0	1	7	187	1	0.986378	0	0	0.934733	398
STUB1	3.5199	0.00259688	0.284099	0	2	7	98	2	0.986525	14540	0.502591	0.875567	657
STX16	4.29353	0	0.232908	0	1	9	45	1	0.982388	0	0	0.940384	184
STX4	3.66169	0.019727	0.273098	0	2	9	49	2	0.985766	66160	0.5	0.878356	638
STX6	3.68159	0	0.271622	0	1	9	90	1	0.98566	0	0	0.929449	474
STX7	3.68159	0	0.271622	0	1	9	90	1	0.98566	0	0	0.929449	472
STXBP1	4.16915	0	0.239857	0	1	9	35	1	0.983053	0	0	0.938442	217
SULT1A1	3.51741	0.0160797	0.2843	0	9	8	3.77778	9	0.986538	102384	0.185185	0.176089	829
SULT1A2	4.50871	0.00745339	0.221793	0	4	9	3	4	0.981237	44136	0.25	0.376342	793
SUPT16H	4.15547	0	0.240647	0	1	9	30	1	0.983126	0	0	0.93665	291
SURF1	4.33831	0	0.230505	0	1	9	28	1	0.982148	0	0	0.941135	147
SYAP1	3.54726	0	0.281907	0	1	7	187	1	0.986378	0	0	0.934733	388
SYDE1	3.69279	0	0.270798	0	1	8	96	1	0.9856	0	0	0.937847	235
SYNCRIP	3.54726	0	0.281907	0	1	7	187	1	0.986378	0	0	0.934733	332
SYNGAP1	3.80348	0	0.262917	0	1	8	74	1	0.985008	0	0	0.946896	80
SYNGR1	4.29353	0	0.232908	0	1	9	45	1	0.982388	0	0	0.940384	185
SYNGR2	5.48259	0	0.182396	0	1	9	4	1	0.976029	0	0	0.967069	19
SYNPO	4.3806	0	0.228279	0	1	9	15	1	0.981922	0	0	0.952424	37
SYT5	3.80348	0	0.262917	0	1	8	74	1	0.985008	0	0	0.946896	107
TAB2	3.54726	0	0.281907	0	1	7	187	1	0.986378	0	0	0.934733	397
TACC3	3.54726	0	0.281907	0	1	7	187	1	0.986378	0	0	0.934733	331
TACO1	3.97139	0.000112908	0.251801	0	2	8	40	2	0.98411	2926	0.639344	0.883685	591
TAF2	3.54726	0	0.281907	0	1	7	187	1	0.986378	0	0	0.934733	381
TARDBP	3.54726	0	0.281907	0	1	7	187	1	0.986378	0	0	0.934733	319
TBC1D23	3.54726	0	0.281907	0	1	7	187	1	0.986378	0	0	0.934733	335
TBCD	3.54726	0	0.281907	0	1	7	187	1	0.986378	0	0	0.934733	365
TBCE	3.54726	0	0.281907	0	1	7	187	1	0.986378	0	0	0.934733	366
TBL1X	3.54726	0	0.281907	0	1	7	187	1	0.986378	0	0	0.934733	364
TBL1XR1	3.54726	0	0.281907	0	1	7	187	1	0.986378	0	0	0.934733	333
TCF12	1.5	0	0.666667	0	1	2	2	1	0.75	0	0	0.975255	10
TCF20	3.54726	0	0.281907	0	1	7	187	1	0.986378	0	0	0.934733	367
TCF4	1.5	0	0.666667	0	1	2	2	1	0.75	0	0	0.975255	11
TERF2	4.00995	0	0.24938	0	1	9	54	1	0.983904	0	0	0.947107	68
TFG	3.20522	0.0746891	0.311991	0	48	8	2.41304	47	0.988207	739970	0.0642292	0.212907	825
TIMM50	3.79851	0.00263903	0.263261	0	3	9	30.3333	3	0.985035	21740	0.341085	0.82821	730
TIMMDC1	5.64179	0	0.177249	0	1	11	8	1	0.975178	0	0	0.94339	136
TINF2	4.09701	0	0.24408	0	1	9	52	1	0.983438	0	0	0.935179	296
TJP2	2.93657	0.0778454	0.340534	0.0103896	56	8	4.25	56	0.989644	573982	0.0306342	0.242137	817
TKFC	4.16915	0	0.239857	0	1	9	35	1	0.983053	0	0	0.938442	213
TMCO1	4.29353	0	0.232908	0	1	9	45	1	0.982388	0	0	0.940384	189
TMEM106B	3.68159	0	0.271622	0	1	9	90	1	0.98566	0	0	0.929449	440
TMEM107	6.18905	0	0.161576	0	1	9	7	1	0.972251	0	0	0.950894	43
TMEM132C	1	0	1	0	1	1	1	1	1	0	0	1	2
TMEM147	6.18905	0	0.161576	0	1	9	7	1	0.972251	0	0	0.950894	44
TMEM203	4.64303	0.0173479	0.215376	0	8	10	1.125	8	0.980519	57946	0.125	0.23959	818
TMEM231	4.49378	0	0.22253	0	2	9	21	2	0.981317	0	0	0.917361	514
TMEM70	3.85572	0.00435078	0.259355	0	2	8	48.5	2	0.984729	42474	0.5	0.883042	604
TMX2	5.64179	0	0.177249	0	1	11	8	1	0.975178	0	0	0.94339	138
TNIK	3.54726	0	0.281907	0	1	7	187	1	0.986378	0	0	0.934733	336
TNRC6B	3.69279	0	0.270798	0	1	8	96	1	0.9856	0	0	0.937847	227
TNRC6C	4.20398	0	0.23787	0	1	9	46	1	0.982866	0	0	0.928163	496
TOP2B	4.64179	0	0.215434	0	1	9	21	1	0.980525	0	0	0.946145	119
TOP3A	4.67413	0	0.213944	0	1	9	14	1	0.980352	0	0	0.947805	52
TOP3B	4.09701	0	0.24408	0	1	9	52	1	0.983438	0	0	0.935179	295
TP53RK	3.43532	0.00249912	0.291093	0	2	7	116.5	2	0.986977	34180	0.515625	0.869236	688
TPI1	4.16294	0	0.240215	0	1	9	30	1	0.983086	0	0	0.934343	420
TPRN	3.38184	0.0176591	0.295697	0	15	8	2.73333	15	0.987263	124412	0.108333	0.363245	794
TRAF7	3.52488	0.00505033	0.283698	0	2	7	98	2	0.986498	21570	0.5	0.877654	646
TRAPPC9	5.50746	0	0.181572	0	1	10	4	1	0.975896	0	0	0.961533	21
TREX1	4.43657	0	0.225399	0	1	9	21	1	0.981623	0	0	0.959399	25
TRIM32	3.54726	0	0.281907	0	1	7	187	1	0.986378	0	0	0.934733	341
TRIM33	3.54726	0	0.281907	0	1	7	187	1	0.986378	0	0	0.934733	393
TRIM37	3.10697	0.00419639	0.321857	0	2	7	138.5	2	0.988733	36554	0.514981	0.870511	683
TRIM9	3.80348	0	0.262917	0	1	8	74	1	0.985008	0	0	0.946896	111
TRIP12	4.67413	0	0.213944	0	1	9	14	1	0.980352	0	0	0.947805	53
TRMT1	4.33831	0	0.230505	0	1	9	28	1	0.982148	0	0	0.941135	149
TSFM	3.97139	0.000112908	0.251801	0	2	8	40	2	0.98411	2926	0.639344	0.883685	598
TUBA1A	3.39552	0.00725773	0.294505	0	3	7	87.3333	3	0.98719	67290	0.35823	0.810896	745
TUBB	3.49254	0.00438519	0.286325	0	2	7	105	2	0.986671	30516	0.504854	0.863881	696
TUBB3	4.4291	0	0.225779	0	1	9	23	1	0.981663	0	0	0.922593	507
TUBB4A	6.18905	0	0.161576	0	1	9	7	1	0.972251	0	0	0.950894	45
TUBG1	3.52488	0.000999229	0.283698	0	2	7	100	2	0.986498	7848	0.510309	0.887013	578
TUBGCP2	3.52488	0.000999229	0.283698	0	2	7	100	2	0.986498	7848	0.510309	0.887013	574
TUBGCP4	4.43532	0	0.225463	0	1	9	13	1	0.981629	0	0	0.947094	72
TUBGCP5	3.43657	0.0133774	0.290988	0	13	8	2.30769	13	0.98697	64836	0.100592	0.306304	802
TUBGCP6	3.52488	0.000999229	0.283698	0	2	7	100	2	0.986498	7848	0.510309	0.887013	576
TUFM	3.97139	0.000112908	0.251801	0	2	8	40	2	0.98411	2926	0.639344	0.883685	593
UBA2	4.51617	0	0.221427	0	1	9	9	1	0.981197	0	0	0.935115	308
UBA52	3.05348	0.00648676	0.327495	0	3	7	104	3	0.989019	66628	0.356401	0.820169	740
UBE2A	3.91169	0.000422852	0.255644	0	2	9	32.5	2	0.984429	3918	0.516393	0.871767	676
UBN2	3.54726	0	0.281907	0	1	7	187	1	0.986378	0	0	0.934733	369
UGT2B17	0	0	0	0	0	0	0	0	Infinity	0	0	0.909365	521
UNC45A	4.29353	0	0.232908	0	1	9	45	1	0.982388	0	0	0.940384	182
USP15	4.15547	0	0.240647	0	1	9	30	1	0.983126	0	0	0.93665	293
USP9X	3.69279	0	0.270798	0	1	8	96	1	0.9856	0	0	0.937847	224
VAMP3	4.29353	0	0.232908	0	1	9	45	1	0.982388	0	0	0.940384	179
VAPA	6.18408	0.00496893	0.161706	0	2	9	4.5	2	0.972278	16720	0.5	0.944843	122
VCP	3.43657	0.00187325	0.290988	0	2	7	119.5	2	0.98697	23834	0.519737	0.877795	642
VDR	4.11318	0	0.243121	0	1	9	35	1	0.983352	0	0	0.940965	160
VEZF1	3.68159	0	0.271622	0	1	9	90	1	0.98566	0	0	0.929449	443
VPS13B	3.54726	0	0.281907	0	1	7	187	1	0.986378	0	0	0.934733	329
VPS13D	3.54726	0	0.281907	0	1	7	187	1	0.986378	0	0	0.934733	349
VPS18	3.80348	0	0.262917	0	1	8	74	1	0.985008	0	0	0.946896	78
VRK1	3.75746	0.000740552	0.266137	0	2	9	51	2	0.985254	10306	0.520833	0.865436	694
WASF1	4.00995	0	0.24938	0	1	9	54	1	0.983904	0	0	0.947107	66
WASF2	4.00995	0	0.24938	0	1	9	54	1	0.983904	0	0	0.947107	63
WASF3	4.00995	0	0.24938	0	1	9	54	1	0.983904	0	0	0.947107	62
WASHC4	3.54726	0	0.281907	0	1	7	187	1	0.986378	0	0	0.934733	374
WDR62	3.54726	0	0.281907	0	1	7	187	1	0.986378	0	0	0.934733	324
WIPI2	4.09701	0	0.24408	0	1	9	52	1	0.983438	0	0	0.935179	305
WNK1	3.45025	0.000831781	0.289834	0	2	7	119.5	2	0.986897	21162	0.536199	0.8759	650
WNK3	3.54726	0	0.281907	0	1	7	187	1	0.986378	0	0	0.934733	390
WNT3A	3.68159	0	0.271622	0	1	9	90	1	0.98566	0	0	0.929449	441
WNT5A	3.68159	0	0.271622	0	1	9	90	1	0.98566	0	0	0.929449	456
WWOX	3.19652	0.0171513	0.31284	0	5	7	69	5	0.988254	173280	0.221498	0.725443	769
XKR3	0	0	0	0	0	0	0	0	Infinity	0	0	0.754731	759
XPO1	3.84204	0.000375223	0.260278	0	2	9	43	2	0.984802	3264	0.525	0.871227	679
YAP1	3.08458	0.0130454	0.324194	0	6	7	65.5	6	0.988853	153728	0.204762	0.696311	774
YEATS2	3.50249	0.00215643	0.285511	0	2	7	105.5	2	0.986618	49880	0.514778	0.879338	631
YES1	3.56965	0.00175933	0.280139	0	2	8	70.5	2	0.986259	31268	0.518657	0.883743	587
YWHAE	3.551	0.0037539	0.281611	0.333333	3	8	53.6667	3	0.986358	17322	0.37037	0.831415	727
YWHAG	3.44527	0.00246408	0.290253	0.166667	4	8	60.25	4	0.986924	35136	0.301768	0.787614	750
YWHAH	3.52612	0.000854624	0.283598	0.333333	3	8	68.6667	3	0.986491	15012	0.39272	0.831991	726
YWHAQ	3.52736	0.00126595	0.283498	0.333333	3	8	62.3333	3	0.986485	13720	0.380368	0.826312	732
YWHAZ	3.3607	0.00413204	0.297557	0.1	5	8	58.6	5	0.987376	71932	0.251082	0.742588	765
YY1	3.49254	0.0120695	0.286325	0	3	7	71.6667	3	0.986671	100856	0.343042	0.854057	699
ZBTB24	3.68159	0	0.271622	0	1	9	90	1	0.98566	0	0	0.929449	452
ZBTB7A	4.09701	0	0.24408	0	1	9	52	1	0.983438	0	0	0.935179	306
ZDHHC5	3.4801	0.0014529	0.287348	0	3	8	67.3333	3	0.986737	33360	0.385659	0.835893	723
ZMYND8	3.68159	0	0.271622	0	1	9	90	1	0.98566	0	0	0.929449	454
ZNF142	3.68159	0	0.271622	0	1	9	90	1	0.98566	0	0	0.929449	444
ZNF335	3.58831	0.00432443	0.278683	0	2	9	57	2	0.986159	24922	0.5	0.874269	666
ZNF407	3.68159	0	0.271622	0	1	9	90	1	0.98566	0	0	0.929449	449
ZNF451	3.64303	0.0267207	0.274496	0	23	8	1.85714	22	0.985866	350166	0.0714286	0.342636	795
ZNF526	3.68159	0	0.271622	0	1	9	90	1	0.98566	0	0	0.929449	460
ZNF92	3.27861	0.0187677	0.305008	0.010989	14	8	8.14286	14	0.987815	54728	0.0758929	0.268733	814

## Sheet: S table 7
	AvarageShortestPathLength	BetweennessCentrality	ClosenessCentrality	ClusteringCoefficient	Degree	Eccentricity	NeighorhoodConnectivity	Radiality	SelfLoops	Stress	TopologicalCoefficient	NumberOfUndirectedEdges
ACLY	2.22857	0	0.448718	0	1	4	30	0.959048	0	0	0	1
ACO2	2	0	0.5	0	1	3	10	0.9	0	0	0	1
ACSS2	2.22857	0	0.448718	0	1	4	30	0.959048	0	0	0	1
ACTA2	3.77576	0	0.264848	0	1	10	59	0.956629	0	0	0	1
ACTB	7.6303	0	0.131056	0	1	10	12	0.896402	0	0	0	1
ACTG1	7.6303	0	0.131056	0	1	10	12	0.896402	0	0	0	1
ADAM10	3.77576	0	0.264848	0	1	10	59	0.956629	0	0	0	1
ADAM17	3.77576	0	0.264848	0	1	10	59	0.956629	0	0	0	1
AGO1	3.77576	0	0.264848	0	1	10	59	0.956629	0	0	0	1
AGO2	3.77576	0	0.264848	0	1	10	59	0.956629	0	0	0	1
AGO3	3.77576	0	0.264848	0	1	10	59	0.956629	0	0	0	1
AGO4	3.77576	0	0.264848	0	1	10	59	0.956629	0	0	0	1
AGPAT2	1	0	1	0	1	1	1	1	0	0	0	1
AKT1	1.85714	0	0.538462	0	1	2	7	0.877551	0	0	0	1
ALDH18A1	2.22857	0	0.448718	0	1	4	30	0.959048	0	0	0	1
ALDH4A1	2.22857	0	0.448718	0	1	4	30	0.959048	0	0	0	1
ALDOA	1.85714	0	0.538462	0	1	2	7	0.877551	0	0	0	1
ALDOB	1.85714	0	0.538462	0	1	2	7	0.877551	0	0	0	1
ALMS1	5.9697	0	0.167513	0	1	8	23	0.922348	0	0	0	1
APH1A	3.77576	0	0.264848	0	1	10	59	0.956629	0	0	0	1
APH1B	3.77576	0	0.264848	0	1	10	59	0.956629	0	0	0	1
ARCN1	1.875	0	0.533333	0	1	2	8	0.890625	0	0	0	1
ARHGAP11B	8.57576	0.0121582	0.116608	0	3	11	1.66667	0.881629	0	9794	0.666667	3
ASAH1	7.6303	0	0.131056	0	1	10	12	0.896402	0	0	0	1
ATP2A1	3.77576	0	0.264848	0	1	10	59	0.956629	0	0	0	1
ATP2A2	3.77576	0	0.264848	0	1	10	59	0.956629	0	0	0	1
ATP2A3	3.77576	0	0.264848	0	1	10	59	0.956629	0	0	0	1
B4GALT1	3.26667	0.381828	0.306122	0	3	8	28	0.964583	0	146374	0.385714	3
BAG2	2.72727	0	0.366667	0	1	3	2	0.827273	0	0	0	1
BCS1L	2	0	0.5	0	1	3	10	0.9	0	0	0	1
BRCA1	5.9697	0	0.167513	0	1	8	23	0.922348	0	0	0	1
BRWD1	1	0	1	0	1	1	1	1	0	0	0	1
CANT1	7.6303	0	0.131056	0	1	10	12	0.896402	0	0	0	1
CBL	1.66667	0	0.6	0	1	2	3	0.777778	0	0	0	1
CDC42	7.60606	0.0119734	0.131474	0	2	10	7.5	0.89678	0	9788	0.541667	2
CDK11A	3.78788	0.175511	0.264	0	12	7	2.83333	0.956439	0	70878	0.611111	12
CDK11B	3.77576	0.198922	0.264848	0	13	7	2.76923	0.956629	0	78732	0.589744	13
CDK5	1.66667	0	0.6	0	1	2	3	0.777778	0	0	0	1
CDK5RAP2	5.9697	0	0.167513	0	1	8	23	0.922348	0	0	0	1
CENPE	1.875	0	0.533333	0	1	2	8	0.890625	0	0	0	1
CENPJ	5.9697	0	0.167513	0	1	8	23	0.922348	0	0	0	1
CEP135	5.9697	0	0.167513	0	1	8	23	0.922348	0	0	0	1
CEP152	4.41818	0.0278979	0.226337	0	3	6	16	0.946591	0	15246	0.6	3
CEP290	5.8	0.156245	0.172414	0	2	8	17.5	0.925	0	77952	0.5	2
CEP41	5.9697	0	0.167513	0	1	8	23	0.922348	0	0	0	1
CEP57	5.9697	0	0.167513	0	1	8	23	0.922348	0	0	0	1
CEP63	5.9697	0	0.167513	0	1	8	23	0.922348	0	0	0	1
CHD8	1.93333	0	0.517241	0	1	2	15	0.937778	0	0	0	1
CHM	4.22424	0	0.236729	0	1	12	64	0.949621	0	0	0	1
CHML	4.22424	0	0.236729	0	1	12	64	0.949621	0	0	0	1
CLN6	1	0	1	0	1	1	1	1	0	0	0	1
CLN8	1	0	1	0	1	1	1	1	0	0	0	1
CNTN1	3.77576	0	0.264848	0	1	10	59	0.956629	0	0	0	1
COQ2	2	0	0.5	0	1	3	10	0.9	0	0	0	1
CPS1	2.22857	0	0.448718	0	1	4	30	0.959048	0	0	0	1
CREB1	3.77576	0	0.264848	0	1	10	59	0.956629	0	0	0	1
CREBBP	3.77576	0	0.264848	0	1	10	59	0.956629	0	0	0	1
CS	2.22857	0	0.448718	0	1	4	30	0.959048	0	0	0	1
CTSD	7.6303	0	0.131056	0	1	10	12	0.896402	0	0	0	1
CYFIP1	6.63636	0.151404	0.150685	0	12	9	1.25	0.911932	0	73292	0.125	12
CYFIP2	7.6303	0	0.131056	0	1	10	12	0.896402	0	0	0	1
DLAT	3.65714	0	0.273438	0	1	4	5	0.911429	0	0	0	1
DLD	1.94286	0.252101	0.514706	0	2	2	17.5	0.968571	0	300	0.5	2
DLL1	3.77576	0	0.264848	0	1	10	59	0.956629	0	0	0	1
DLL4	3.77576	0	0.264848	0	1	10	59	0.956629	0	0	0	1
DNAJC19	2	0	0.5	0	1	3	10	0.9	0	0	0	1
DOCK8	1	0	1	0	1	1	1	1	0	0	0	1
DTX1	3.77576	0	0.264848	0	1	10	59	0.956629	0	0	0	1
E2F6	1.93333	0	0.517241	0	1	2	15	0.937778	0	0	0	1
EFNB1	1.66667	0	0.6	0	1	2	3	0.777778	0	0	0	1
ELMO2	7.6303	0	0.131056	0	1	10	12	0.896402	0	0	0	1
EP300	3.77576	0	0.264848	0	1	10	59	0.956629	0	0	0	1
EPHA3	1	1	1	0	3	1	1	1	0	6	0	3
FCER2	3.77576	0	0.264848	0	1	10	59	0.956629	0	0	0	1
FMR1	7.6303	0	0.131056	0	1	10	12	0.896402	0	0	0	1
FXN	1.09091	0.981818	0.916667	0	10	2	1.1	0.990909	0	108	0.1	10
GAD1	2.22857	0	0.448718	0	1	4	30	0.959048	0	0	0	1
GAD2	2.22857	0	0.448718	0	1	4	30	0.959048	0	0	0	1
GLI2	4.22424	0	0.236729	0	1	12	64	0.949621	0	0	0	1
GLI3	4.22424	0	0.236729	0	1	12	64	0.949621	0	0	0	1
GLS	2.22857	0	0.448718	0	1	4	30	0.959048	0	0	0	1
GLS2	2.22857	0	0.448718	0	1	4	30	0.959048	0	0	0	1
GLUD1	1.25714	0.97479	0.795455	0	30	3	1.03333	0.991429	0	1160	0.0333333	30
GLUD2	2.22857	0	0.448718	0	1	4	30	0.959048	0	0	0	1
GLUL	2.22857	0	0.448718	0	1	4	30	0.959048	0	0	0	1
GOT1	2.22857	0	0.448718	0	1	4	30	0.959048	0	0	0	1
GOT2	2.22857	0	0.448718	0	1	4	30	0.959048	0	0	0	1
GPI	1.85714	0	0.538462	0	1	2	7	0.877551	0	0	0	1
GPT	2.22857	0	0.448718	0	1	4	30	0.959048	0	0	0	1
GPT2	2.22857	0	0.448718	0	1	4	30	0.959048	0	0	0	1
HCFC1	1.93333	0	0.517241	0	1	2	15	0.937778	0	0	0	1
HES1	3.77576	0	0.264848	0	1	10	59	0.956629	0	0	0	1
HES5	3.77576	0	0.264848	0	1	10	59	0.956629	0	0	0	1
HSPA9	1.81818	0.181818	0.55	0	2	2	5.5	0.918182	0	20	0.5	2
HSPD1	2	0	0.5	0	1	3	10	0.9	0	0	0	1
IDH1	2.22857	0	0.448718	0	1	4	30	0.959048	0	0	0	1
IDH2	2.22857	0	0.448718	0	1	4	30	0.959048	0	0	0	1
IDH3A	2.22857	0	0.448718	0	1	4	30	0.959048	0	0	0	1
JAG1	3.77576	0	0.264848	0	1	10	59	0.956629	0	0	0	1
JAG2	3.77576	0	0.264848	0	1	10	59	0.956629	0	0	0	1
KANK1	1	0	1	0	1	1	1	1	0	0	0	1
KANSL1	1	1	1	0	15	1	1	1	0	210	0	15
KANSL2	1.93333	0	0.517241	0	1	2	15	0.937778	0	0	0	1
KANSL3	1.93333	0	0.517241	0	1	2	15	0.937778	0	0	0	1
KAT2A	3.77576	0	0.264848	0	1	10	59	0.956629	0	0	0	1
KAT2B	3.77576	0	0.264848	0	1	10	59	0.956629	0	0	0	1
KAT8	1.93333	0	0.517241	0	1	2	15	0.937778	0	0	0	1
KIF11	1.875	0	0.533333	0	1	2	8	0.890625	0	0	0	1
KIF1A	1.875	0	0.533333	0	1	2	8	0.890625	0	0	0	1
KIF1C	1.875	0	0.533333	0	1	2	8	0.890625	0	0	0	1
KIF22	1.875	0	0.533333	0	1	2	8	0.890625	0	0	0	1
KIF25	1	1	1	0	8	1	1	1	0	56	0	8
KIF2A	1.875	0	0.533333	0	1	2	8	0.890625	0	0	0	1
KIF4A	1.875	0	0.533333	0	1	2	8	0.890625	0	0	0	1
KMT2A	1.93333	0	0.517241	0	1	2	15	0.937778	0	0	0	1
LFNG	3.77576	0	0.264848	0	1	10	59	0.956629	0	0	0	1
LMAN2L	1.85714	0	0.538462	0	1	2	7	0.877551	0	0	0	1
MAML1	3.77576	0	0.264848	0	1	10	59	0.956629	0	0	0	1
MAML2	3.77576	0	0.264848	0	1	10	59	0.956629	0	0	0	1
MAML3	3.77576	0	0.264848	0	1	10	59	0.956629	0	0	0	1
MCRS1	1.93333	0	0.517241	0	1	2	15	0.937778	0	0	0	1
MDH1	2.22857	0	0.448718	0	1	4	30	0.959048	0	0	0	1
MDH2	2.22857	0	0.448718	0	1	4	30	0.959048	0	0	0	1
MDK	3.77576	0	0.264848	0	1	10	59	0.956629	0	0	0	1
MFNG	3.77576	0	0.264848	0	1	10	59	0.956629	0	0	0	1
MIB1	3.77576	0	0.264848	0	1	10	59	0.956629	0	0	0	1
MIB2	3.77576	0	0.264848	0	1	10	59	0.956629	0	0	0	1
NAGS	2.22857	0	0.448718	0	1	4	30	0.959048	0	0	0	1
NCSTN	3.77576	0	0.264848	0	1	10	59	0.956629	0	0	0	1
NDE1	4.41818	0.0278979	0.226337	0	3	6	16	0.946591	0	15246	0.6	3
NEK2	4.41818	0.0278979	0.226337	0	3	6	16	0.946591	0	15246	0.6	3
NEURL1	3.77576	0	0.264848	0	1	10	59	0.956629	0	0	0	1
NEURL1B	3.77576	0	0.264848	0	1	10	59	0.956629	0	0	0	1
NIT2	2.22857	0	0.448718	0	1	4	30	0.959048	0	0	0	1
NOTCH1	3.77576	0	0.264848	0	1	10	59	0.956629	0	0	0	1
NOTCH2	2.78182	0.779527	0.359477	0	59	9	1.05085	0.972159	0	156026	0.0169492	59
NOTCH3	3.77576	0	0.264848	0	1	10	59	0.956629	0	0	0	1
NOTCH4	3.77576	0	0.264848	0	1	10	59	0.956629	0	0	0	1
NTRK1	1.85714	0	0.538462	0	1	2	7	0.877551	0	0	0	1
NUMB	3.77576	0	0.264848	0	1	10	59	0.956629	0	0	0	1
NUMBL	3.77576	0	0.264848	0	1	10	59	0.956629	0	0	0	1
OCLN	1.5	0	0.666667	0	1	2	2	0.75	0	0	0	1
OFD1	5.9697	0	0.167513	0	1	8	23	0.922348	0	0	0	1
OGDH	2.22857	0	0.448718	0	1	4	30	0.959048	0	0	0	1
OGDHL	2.22857	0	0.448718	0	1	4	30	0.959048	0	0	0	1
OGT	1.93333	0	0.517241	0	1	2	15	0.937778	0	0	0	1
PAFAH1B1	4.41818	0.0278979	0.226337	0	3	6	16	0.946591	0	15246	0.6	3
PAM16	2	0	0.5	0	1	3	10	0.9	0	0	0	1
PC	2.22857	0	0.448718	0	1	4	30	0.959048	0	0	0	1
PCNT	4.4303	0.0139308	0.225718	0	2	6	18	0.946402	0	7620	0.68	2
PDHA1	3.65714	0	0.273438	0	1	4	5	0.911429	0	0	0	1
PDHX	3.65714	0	0.273438	0	1	4	5	0.911429	0	0	0	1
PDP1	3.65714	0	0.273438	0	1	4	5	0.911429	0	0	0	1
PDPR	2.68571	0.218487	0.37234	0	5	3	1.2	0.94381	0	260	0.2	5
PFKP	1	1	1	0	7	1	1	1	0	42	0	7
PHF20	1.93333	0	0.517241	0	1	2	15	0.937778	0	0	0	1
PLK4	4.41818	0.0278979	0.226337	0	3	6	16	0.946591	0	15246	0.6	3
PMPCA	2	0	0.5	0	1	3	10	0.9	0	0	0	1
PMPCB	2	0	0.5	0	1	3	10	0.9	0	0	0	1
POFUT1	3.77576	0	0.264848	0	1	10	59	0.956629	0	0	0	1
POGLUT1	3.77576	0	0.264848	0	1	10	59	0.956629	0	0	0	1
PPP2R1A	4.75758	9.67867e-06	0.210191	0	2	8	12.5	0.941288	0	4	0.958333	2
PSEN1	3.77576	0	0.264848	0	1	10	59	0.956629	0	0	0	1
PSEN2	3.77576	0	0.264848	0	1	10	59	0.956629	0	0	0	1
PSENEN	3.77576	0	0.264848	0	1	10	59	0.956629	0	0	0	1
RAB10	4.22424	0	0.236729	0	1	12	64	0.949621	0	0	0	1
RAB11A	4.22424	0	0.236729	0	1	12	64	0.949621	0	0	0	1
RAB11B	4.22424	0	0.236729	0	1	12	64	0.949621	0	0	0	1
RAB12	4.22424	0	0.236729	0	1	12	64	0.949621	0	0	0	1
RAB13	4.22424	0	0.236729	0	1	12	64	0.949621	0	0	0	1
RAB14	4.22424	0	0.236729	0	1	12	64	0.949621	0	0	0	1
RAB15	4.22424	0	0.236729	0	1	12	64	0.949621	0	0	0	1
RAB17	4.22424	0	0.236729	0	1	12	64	0.949621	0	0	0	1
RAB18	4.22424	0	0.236729	0	1	12	64	0.949621	0	0	0	1
RAB19	4.22424	0	0.236729	0	1	12	64	0.949621	0	0	0	1
RAB1A	4.22424	0	0.236729	0	1	12	64	0.949621	0	0	0	1
RAB1B	4.22424	0	0.236729	0	1	12	64	0.949621	0	0	0	1
RAB20	4.22424	0	0.236729	0	1	12	64	0.949621	0	0	0	1
RAB21	4.22424	0	0.236729	0	1	12	64	0.949621	0	0	0	1
RAB22A	4.22424	0	0.236729	0	1	12	64	0.949621	0	0	0	1
RAB23	3.2303	0.61929	0.309568	0	64	11	1.01562	0.965152	0	86436	0.015625	64
RAB24	4.22424	0	0.236729	0	1	12	64	0.949621	0	0	0	1
RAB25	4.22424	0	0.236729	0	1	12	64	0.949621	0	0	0	1
RAB26	4.22424	0	0.236729	0	1	12	64	0.949621	0	0	0	1
RAB27A	4.22424	0	0.236729	0	1	12	64	0.949621	0	0	0	1
RAB27B	4.22424	0	0.236729	0	1	12	64	0.949621	0	0	0	1
RAB29	4.22424	0	0.236729	0	1	12	64	0.949621	0	0	0	1
RAB2A	4.22424	0	0.236729	0	1	12	64	0.949621	0	0	0	1
RAB2B	4.22424	0	0.236729	0	1	12	64	0.949621	0	0	0	1
RAB30	4.22424	0	0.236729	0	1	12	64	0.949621	0	0	0	1
RAB31	4.22424	0	0.236729	0	1	12	64	0.949621	0	0	0	1
RAB32	4.22424	0	0.236729	0	1	12	64	0.949621	0	0	0	1
RAB33A	4.22424	0	0.236729	0	1	12	64	0.949621	0	0	0	1
RAB33B	4.22424	0	0.236729	0	1	12	64	0.949621	0	0	0	1
RAB34	4.22424	0	0.236729	0	1	12	64	0.949621	0	0	0	1
RAB36	4.22424	0	0.236729	0	1	12	64	0.949621	0	0	0	1
RAB37	4.22424	0	0.236729	0	1	12	64	0.949621	0	0	0	1
RAB38	4.22424	0	0.236729	0	1	12	64	0.949621	0	0	0	1
RAB39A	4.22424	0	0.236729	0	1	12	64	0.949621	0	0	0	1
RAB39B	4.22424	0	0.236729	0	1	12	64	0.949621	0	0	0	1
RAB3A	4.22424	0	0.236729	0	1	12	64	0.949621	0	0	0	1
RAB3B	4.22424	0	0.236729	0	1	12	64	0.949621	0	0	0	1
RAB3C	4.22424	0	0.236729	0	1	12	64	0.949621	0	0	0	1
RAB3D	4.22424	0	0.236729	0	1	12	64	0.949621	0	0	0	1
RAB40A	4.22424	0	0.236729	0	1	12	64	0.949621	0	0	0	1
RAB40B	4.22424	0	0.236729	0	1	12	64	0.949621	0	0	0	1
RAB40C	4.22424	0	0.236729	0	1	12	64	0.949621	0	0	0	1
RAB41	4.22424	0	0.236729	0	1	12	64	0.949621	0	0	0	1
RAB42	4.22424	0	0.236729	0	1	12	64	0.949621	0	0	0	1
RAB43	4.22424	0	0.236729	0	1	12	64	0.949621	0	0	0	1
RAB44	4.22424	0	0.236729	0	1	12	64	0.949621	0	0	0	1
RAB4A	4.22424	0	0.236729	0	1	12	64	0.949621	0	0	0	1
RAB4B	4.22424	0	0.236729	0	1	12	64	0.949621	0	0	0	1
RAB5A	4.22424	0	0.236729	0	1	12	64	0.949621	0	0	0	1
RAB5B	4.22424	0	0.236729	0	1	12	64	0.949621	0	0	0	1
RAB5C	4.22424	0	0.236729	0	1	12	64	0.949621	0	0	0	1
RAB6A	3	0.477753	0.333333	0	2	10	61.5	0.96875	0	83712	0.5	2
RAB6B	4.22424	0	0.236729	0	1	12	64	0.949621	0	0	0	1
RAB7A	4.22424	0	0.236729	0	1	12	64	0.949621	0	0	0	1
RAB7B	4.22424	0	0.236729	0	1	12	64	0.949621	0	0	0	1
RAB8A	4.22424	0	0.236729	0	1	12	64	0.949621	0	0	0	1
RAB8B	4.22424	0	0.236729	0	1	12	64	0.949621	0	0	0	1
RAB9A	4.22424	0	0.236729	0	1	12	64	0.949621	0	0	0	1
RAB9B	4.22424	0	0.236729	0	1	12	64	0.949621	0	0	0	1
RABGGTA	4.22424	0	0.236729	0	1	12	64	0.949621	0	0	0	1
RABGGTB	4.22424	0	0.236729	0	1	12	64	0.949621	0	0	0	1
RAC1	7.60606	0.0119734	0.131474	0	2	10	7.5	0.89678	0	9788	0.541667	2
RBBP5	1.93333	0	0.517241	0	1	2	15	0.937778	0	0	0	1
RBPJ	3.77576	0	0.264848	0	1	10	59	0.956629	0	0	0	1
RFNG	3.77576	0	0.264848	0	1	10	59	0.956629	0	0	0	1
RHOBTB2	9.5697	0	0.104497	0	1	12	3	0.866098	0	0	0	1
RPS27A	3.77576	0	0.264848	0	1	10	59	0.956629	0	0	0	1
RUVBL1	1.93333	0	0.517241	0	1	2	15	0.937778	0	0	0	1
SAR1B	1.85714	0	0.538462	0	1	2	7	0.877551	0	0	0	1
SDCCAG8	5.9697	0	0.167513	0	1	8	23	0.922348	0	0	0	1
SEC24D	1.85714	0	0.538462	0	1	2	7	0.877551	0	0	0	1
SEL1L	3.77576	0	0.264848	0	1	10	59	0.956629	0	0	0	1
SENP3	1.93333	0	0.517241	0	1	2	15	0.937778	0	0	0	1
SIRT3	2.22857	0	0.448718	0	1	4	30	0.959048	0	0	0	1
SIRT4	2.22857	0	0.448718	0	1	4	30	0.959048	0	0	0	1
SLC15A4	1	0	1	0	1	1	1	1	0	0	0	1
SMARCA4	1	0	1	0	1	1	1	1	0	0	0	1
SNW1	3.77576	0	0.264848	0	1	10	59	0.956629	0	0	0	1
SOD2	2.22857	0	0.448718	0	1	4	30	0.959048	0	0	0	1
SPTAN1	7.6303	0	0.131056	0	1	10	12	0.896402	0	0	0	1
ST3GAL4	3.77576	0	0.264848	0	1	10	59	0.956629	0	0	0	1
TAF4	1.93333	0	0.517241	0	1	2	15	0.937778	0	0	0	1
TALDO1	1.85714	0	0.538462	0	1	2	7	0.877551	0	0	0	1
TFG	1	1	1	0	7	1	1	1	0	42	0	7
TIMM50	2	0	0.5	0	1	3	10	0.9	0	0	0	1
TJP2	1	1	1	0	2	1	1	1	0	2	0	2
TKT	1.85714	0	0.538462	0	1	2	7	0.877551	0	0	0	1
TMED2	3.77576	0	0.264848	0	1	10	59	0.956629	0	0	0	1
TNRC6B	3.77576	0	0.264848	0	1	10	59	0.956629	0	0	0	1
TPI1	1.85714	0	0.538462	0	1	2	7	0.877551	0	0	0	1
TPM3	1.85714	0	0.538462	0	1	2	7	0.877551	0	0	0	1
TRAPPC6B	1.85714	0	0.538462	0	1	2	7	0.877551	0	0	0	1
TRAPPC9	1.85714	0	0.538462	0	1	2	7	0.877551	0	0	0	1
TUBA1A	4.41818	0.0278979	0.226337	0	3	6	16	0.946591	0	15246	0.6	3
TUBB	4.41818	0.0278979	0.226337	0	3	6	16	0.946591	0	15246	0.6	3
TUBB4A	4.41818	0.0278979	0.226337	0	3	6	16	0.946591	0	15246	0.6	3
TUBG1	4.41818	0.0278979	0.226337	0	3	6	16	0.946591	0	15246	0.6	3
TUBGCP4	5.9697	0	0.167513	0	1	8	23	0.922348	0	0	0	1
TUBGCP5	4.97576	0.294821	0.200974	0	23	7	1.86957	0.937879	0	141182	0.289855	23
TUBGCP6	5.9697	0	0.167513	0	1	8	23	0.922348	0	0	0	1
UBB	3.77576	0	0.264848	0	1	10	59	0.956629	0	0	0	1
UBC	3.77576	0	0.264848	0	1	10	59	0.956629	0	0	0	1
WDR5	1.93333	0	0.517241	0	1	2	15	0.937778	0	0	0	1
YAP1	1.5	0	0.666667	0	1	2	2	0.75	0	0	0	1
YWHAG	4.75758	9.67867e-06	0.210191	0	2	8	12.5	0.941288	0	4	0.958333	2

## Sheet: S table 8
	AvarageShortestPathLength	BetweennessCentrality	ClosenessCentrality	ClusteringCoefficient	Degree	Eccentricity	NeighorhoodConnectivity	NumberOfUndirectedEdges	Radiality	SelfLoops	Stress	TopologicalCoefficient	diffusion_output_heat	diffusion_output_rank
AAK1	3.54726	0	0.281907	0	1	7	187	1	0.986378	0	0	0	0.934733	351
ABCA2	5.50995	0	0.18149	0	1	11	7	1	0.975883	0	0	0	0.948535	49
ABI1	3.64677	0.00112789	0.274216	0	2	8	64	2	0.985846	0	6806	0.512195	0.898737	536
ABI2	3.64677	0.00112789	0.274216	0	2	8	64	2	0.985846	0	6806	0.512195	0.898737	537
ABL1	3.75995	0.000563991	0.265961	0	2	8	47.5	2	0.985241	0	6438	0.516667	0.907974	524
ABL2	3.54726	0	0.281907	0	1	7	187	1	0.986378	0	0	0	0.934733	344
ABLIM3	3.69279	0	0.270798	0	1	8	96	1	0.9856	0	0	0	0.937847	261
ACAD9	3.97139	0.000112908	0.251801	0	2	8	40	2	0.98411	0	2926	0.639344	0.883685	589
ACLY	2.22857	0	0.448718	0	1	4	30	1	0.959048	0	0	0
ACO2	3.54726	0	0.281907	0	1	7	187	1	0.986378	0	0	0	0.934733	312
ACSS2	2.22857	0	0.448718	0	1	4	30	1	0.959048	0	0	0
ACTA2	3.77576	0	0.264848	0	1	10	59	1	0.956629	0	0	0
ACTB	7.6303	0	0.131056	0	1	10	12	1	0.896402	0	0	0
ACTC1	4.00995	0	0.24938	0	1	9	54	1	0.983904	0	0	0	0.947107	60
ACTG1	7.6303	0	0.131056	0	1	10	12	1	0.896402	0	0	0
ACTN1	3.76368	0.00390518	0.265697	0	2	8	45.5	2	0.985221	0	23154	0.505682	0.89541	544
ACTN2	3.80348	0	0.262917	0	1	8	74	1	0.985008	0	0	0	0.946896	91
ADAM10	3.77576	0	0.264848	0	1	10	59	1	0.956629	0	0	0	0.956942	30
ADAM17	3.77576	0	0.264848	0	1	10	59	1	0.956629	0	0	0
ADARB1	4.27736	0	0.233789	0	1	9	14	1	0.982474	0	0	0	0.94263	140
ADGRG7	7.18035	0.00248756	0.139269	0	2	10	1.5	2	0.96695	0	8362	0.5	0.842797	707
ADGRL1	3.80348	0	0.262917	0	1	8	74	1	0.985008	0	0	0	0.946896	81
ADGRL2	3.39925	0.00354854	0.294182	0	2	6	56	2	0.98717	0	9114	0.504587	0.883953	586
ADGRL3	5.25	0	0.190476	0	1	10	9	1	0.977273	0	0	0	0.968686	16
ADK	4.4291	0	0.225779	0	1	9	23	1	0.981663	0	0	0	0.922593	511
ADNP	3.54726	0	0.281907	0	1	7	187	1	0.986378	0	0	0	0.934733	376
ADSL	5.50746	0	0.181572	0	1	10	4	1	0.975896	0	0	0	0.961533	22
AFDN	2.69403	0.184963	0.371191	0.00526316	96	7	3.75	96	0.990941	0	1183092	0.0180556	0.320565	797
AGAP1	3.63557	0.0041395	0.27506	0	2	8	59.5	2	0.985906	0	17292	0.5	0.866796	691
AGO1	3.77576	0	0.264848	0	1	10	59	1	0.956629	0	0	0
AGO2	3.77576	0	0.264848	0	1	10	59	1	0.956629	0	0	0	0.869555	686
AGO3	3.77576	0	0.264848	0	1	10	59	1	0.956629	0	0	0
AGO4	3.77576	0	0.264848	0	1	10	59	1	0.956629	0	0	0
AGPAT2	1	0	1	0	1	1	1	1	1	0	0	0
AHNAK	3.54726	0	0.281907	0	1	7	187	1	0.986378	0	0	0	0.934733	387
AIFM1	3.97139	0.000112908	0.251801	0	2	8	40	2	0.98411	0	2926	0.639344	0.883685	590
AKAP1	3.38682	0.0038441	0.295263	0	3	7	86.6667	3	0.987236	0	44796	0.34966	0.845851	704
AKT1	3.45025	0.000831781	0.289834	0	2	7	119.5	2	0.986897	0	21162	0.536199	0.8759	654
AKT3	4.09701	0	0.24408	0	1	9	52	1	0.983438	0	0	0	0.935179	301
ALDH18A1	4.06592	0.000520663	0.245947	0	2	9	21.5	2	0.983605	0	3054	0.5	0.886459	579
ALDH4A1	2.22857	0	0.448718	0	1	4	30	1	0.959048	0	0	0	0.943783	123
ALDH7A1	4.16294	0	0.240215	0	1	9	30	1	0.983086	0	0	0	0.934343	414
ALDOA	1.85714	0	0.538462	0	1	2	7	1	0.877551	0	0	0
ALDOB	1.85714	0	0.538462	0	1	2	7	1	0.877551	0	0	0
ALMS1	5.9697	0	0.167513	0	1	8	23	1	0.922348	0	0	0	0.930826	429
AMZ1	4.00995	0	0.24938	0	1	9	54	1	0.983904	0	0	0	0.947107	70
ANXA1	4.01493	0.00467368	0.249071	0	3	9	24	3	0.983877	0	37268	0.333333	0.825119	734
ANXA5	4.16294	0	0.240215	0	1	9	30	1	0.983086	0	0	0	0.934343	422
AP2M1	4.11318	0	0.243121	0	1	9	35	1	0.983352	0	0	0	0.940965	162
AP3B1	4.15547	0	0.240647	0	1	9	30	1	0.983126	0	0	0	0.93665	289
AP3D1	4.11318	0	0.243121	0	1	9	35	1	0.983352	0	0	0	0.940965	157
AP4M1	4.08209	0	0.244973	1	2	9	32.5	2	0.983518	0	0	0.601852	0.882979	605
APBB1	4.00995	0	0.24938	0	1	9	54	1	0.983904	0	0	0	0.947107	65
APH1A	3.77576	0	0.264848	0	1	10	59	1	0.956629	0	0	0
APH1B	3.77576	0	0.264848	0	1	10	59	1	0.956629	0	0	0
APOE	4.64179	0	0.215434	0	1	9	21	1	0.980525	0	0	0	0.946145	118
APOL2	4.29353	0	0.232908	0	1	9	45	1	0.982388	0	0	0	0.940384	176
APP	3.75622	0.000715685	0.266225	0	2	8	44	2	0.985261	0	3024	0.511905	0.894269	547
APPL1	4.56343	0	0.219133	0	1	9	11	1	0.980944	0	0	0	0.958544	27
AR	3.96269	0.00111953	0.252354	0	2	9	37.5	2	0.984157	0	32948	0.514085	0.897851	541
ARCN1	1.875	0	0.533333	0	1	2	8	1	0.890625	0	0	0
ARF1	4.29353	0	0.232908	0	1	9	45	1	0.982388	0	0	0	0.940384	199
ARF4	4.29353	0	0.232908	0	1	9	45	1	0.982388	0	0	0	0.940384	198
ARF6	3.25622	0.00797996	0.307105	0	6	8	50.6667	6	0.987935	0	106642	0.220741	0.716476	770
ARFGAP1	4.43657	0	0.225399	0	1	9	21	1	0.981623	0	0	0	0.959399	24
ARHGAP11B	8.57576	0.0121582	0.116608	0	3	11	1.66667	3	0.881629	0	9794	0.666667	0.298179	805
ARHGAP32	3.69279	0	0.270798	0	1	8	96	1	0.9856	0	0	0	0.937847	229
ARHGAP39	3.51741	0.00194903	0.2843	0	2	8	74	2	0.986538	0	19270	0.51049	0.88071	626
ARHGAP44	3.80348	0	0.262917	0	1	8	74	1	0.985008	0	0	0	0.946896	101
ARHGDIA	4.09701	0	0.24408	0	1	9	52	1	0.983438	0	0	0	0.935179	304
ARHGEF10	3.54726	0	0.281907	0	1	7	187	1	0.986378	0	0	0	0.934733	379
ARHGEF7	3.80348	0	0.262917	0	1	8	74	1	0.985008	0	0	0	0.946896	77
ARL6IP5	6.18905	0	0.161576	0	1	9	7	1	0.972251	0	0	0	0.950894	42
ARPC2	3.80348	0	0.262917	0	1	8	74	1	0.985008	0	0	0	0.946896	112
ARPC5L	3.80348	0	0.262917	0	1	8	74	1	0.985008	0	0	0	0.946896	106
ARRB2	3.69279	0	0.270798	0	1	8	96	1	0.9856	0	0	0	0.937847	223
ARX	4.00995	0	0.24938	0	1	9	54	1	0.983904	0	0	0	0.947107	71
ASAH1	1	0	1	0	1	1	1	1	1	0	0	0	0.987648	6
ASB14	3.68159	0	0.271622	0	1	9	90	1	0.98566	0	0	0	0.929449	475
ASCL3	1	1	1	0	4	1	1	3	1	1	2	0	0.560087	784
ASNS	4.29353	0	0.232908	0	1	9	45	1	0.982388	0	0	0	0.940384	192
ASPM	4.43532	0	0.225463	0	1	9	13	1	0.981629	0	0	0	0.947094	73
ASXL1	3.54726	0	0.281907	0	1	7	187	1	0.986378	0	0	0	0.934733	311
ATAD3A	4.03607	0	0.247766	0	1	8	52	1	0.983764	0	0	0	0.937173	273
ATN1	3.73507	0.00327398	0.267732	0	2	8	49	2	0.985374	0	15622	0.5	0.890842	557
ATP1A3	3.93532	0	0.254109	0	1	9	56	1	0.984303	0	0	0	0.930826	435
ATP2A1	3.77576	0	0.264848	0	1	10	59	1	0.956629	0	0	0
ATP2A2	3.77576	0	0.264848	0	1	10	59	1	0.956629	0	0	0	0.929449	473
ATP2A3	3.77576	0	0.264848	0	1	10	59	1	0.956629	0	0	0
ATP2B1	3.69279	0	0.270798	0	1	8	96	1	0.9856	0	0	0	0.937847	228
ATP2B2	4.28607	0	0.233314	0	1	7	16	1	0.982427	0	0	0	0.940779	172
ATP6AP2	5.64179	0	0.177249	0	1	11	8	1	0.975178	0	0	0	0.94339	133
ATP6V0A1	4.20398	0	0.23787	0	1	9	46	1	0.982866	0	0	0	0.928163	483
ATP6V1B2	4.07214	0.000910705	0.245571	0	2	9	27.5	2	0.983571	0	4220	0.5	0.869223	689
AUH	3.97139	0.000112908	0.251801	0	2	8	40	2	0.98411	0	2926	0.639344	0.883685	597
B4GALT1	3.26667	0.381828	0.306122	0	3	8	28	3	0.964583	0	146374	0.385714
BAG2	2.72727	0	0.366667	0	1	3	2	1	0.827273	0	0	0	0.302281	803
BAIAP2	3.64677	0.00112789	0.274216	0	2	8	64	2	0.985846	0	6806	0.512195	0.898737	535
BCAS3	3.91418	0.00252542	0.255481	0	2	9	32.5	2	0.984416	0	31116	0.5	0.903829	525
BCOR	3.54726	0	0.281907	0	1	7	187	1	0.986378	0	0	0	0.934733	330
BCORL1	3.54726	0	0.281907	0	1	7	187	1	0.986378	0	0	0	0.934733	359
BCR	3.64179	0	0.27459	1	2	8	76	2	0.985873	0	0	0.562963	0.874696	665
BCS1L	2	0	0.5	0	1	3	10	1	0.9	0	0	0
BIN1	4.64179	0	0.215434	0	1	9	21	1	0.980525	0	0	0	0.946145	117
BLM	4.67413	0	0.213944	0	1	9	14	1	0.980352	0	0	0	0.947805	54
BPTF	3.54726	0	0.281907	0	1	7	187	1	0.986378	0	0	0	0.934733	337
BRCA1	3.87065	0.00154997	0.258355	0.166667	4	9	36.5	4	0.984649	0	15448	0.302521	0.771857	754
BRCA2	4.67413	0	0.213944	0	1	9	14	1	0.980352	0	0	0	0.947805	58
BRD4	3.31219	0.0091241	0.301915	0.1	5	7	61.6	5	0.987635	0	132562	0.225926	0.743631	764
BRWD1	1	0	1	0	1	1	1	1	1	0	0	0	0.408972	790
BRWD3	3.52239	0.00186033	0.283898	0	2	7	99	2	0.986511	0	12078	0.502564	0.897929	538
BTNL3	4.51119	0.0124651	0.221671	0	7	10	1.28571	7	0.981224	0	67100	0.142857	0.271656	812
BTRC	3.52488	0.000999229	0.283698	0	2	7	100	2	0.986498	0	7848	0.510309	0.887013	577
BUB1B	3.54726	0	0.281907	0	1	7	187	1	0.986378	0	0	0	0.934733	320
C1QBP	3.63557	0.0012758	0.27506	0	2	8	63	2	0.985906	0	9456	0.516667	0.889298	563
CA6	4.80597	0	0.208075	0	1	9	9	1	0.979647	0	0	0	0.937312	269
CACNA1D	3.80348	0	0.262917	0	1	8	74	1	0.985008	0	0	0	0.946896	76
CACNG3	3.68159	0	0.271622	0	1	9	90	1	0.98566	0	0	0	0.929449	477
CALD1	4.16294	0	0.240215	0	1	9	30	1	0.983086	0	0	0	0.934343	418
CAMK2A	3.54726	0	0.281907	0	1	7	187	1	0.986378	0	0	0	0.934733	399
CAMK2B	3.80348	0	0.262917	0	1	8	74	1	0.985008	0	0	0	0.946896	104
CANT1	7.6303	0	0.131056	0	1	10	12	1	0.896402	0	0	0
CBL	1.66667	0	0.6	0	1	2	3	1	0.777778	0	0	0	0.87178	672
CBS	4.53607	0	0.220455	0	1	9	7	1	0.981091	0	0	0	0.951816	39
CBWD1	3.43035	0.0392209	0.291516	0	23	8	1.69565	23	0.987003	0	217532	0.0535117	0.141489	840
CBY1	3.69279	0	0.270798	0	1	8	96	1	0.9856	0	0	0	0.937847	249
CC2D1A	3.93532	0	0.254109	0	1	9	56	1	0.984303	0	0	0	0.930826	434
CCDC22	4.0796	0	0.245122	1	2	9	32.5	2	0.983532	0	0	0.541667	0.878212	639
CCDC8	3.49876	0.00214688	0.285816	0	3	8	61	3	0.986638	0	33226	0.372671	0.827973	731
CCDC88A	3.69279	0	0.270798	0	1	8	96	1	0.9856	0	0	0	0.937847	237
CCDC88C	3.69279	0	0.270798	0	1	8	96	1	0.9856	0	0	0	0.937847	231
CCND2	4.16915	0	0.239857	0	1	9	35	1	0.983053	0	0	0	0.938442	220
CCNT1	4.11318	0	0.243121	0	1	9	35	1	0.983352	0	0	0	0.940965	158
CCT4	4.15547	0	0.240647	0	1	9	30	1	0.983126	0	0	0	0.93665	286
CD2AP	3.93532	0	0.254109	0	1	9	56	1	0.984303	0	0	0	0.930826	431
CDC42	7.60606	0.0119734	0.131474	0	2	10	7.5	2	0.89678	0	9788	0.541667	0.650434	778
CDC45	4.67413	0	0.213944	0	1	9	14	1	0.980352	0	0	0	0.947805	57
CDH1	3.2898	0.00288065	0.30397	0.333333	4	8	73.5	4	0.987755	0	42738	0.294177	0.767781	756
CDH23	4.00995	0	0.24938	0	1	9	54	1	0.983904	0	0	0	0.947107	67
CDK11A	3.15672	0.0388694	0.316785	0.0229885	32	8	3.36667	31	0.988467	1	186982	0.0515723	0.275692	811
CDK11B	3.11443	0.0431416	0.321086	0.0168067	37	8	3.68571	36	0.988693	1	360410	0.0588235	0.311504	799
CDK5	3.43657	0.00187325	0.290988	0	2	7	119.5	2	0.98697	0	23834	0.519737	0.877795	643
CDK5RAP2	5.9697	0	0.167513	0	1	8	23	1	0.922348	0	0	0	0.947094	74
CDK6	3.93532	0	0.254109	0	1	9	56	1	0.984303	0	0	0	0.930826	437
CDK8	4.11318	0	0.243121	0	1	9	35	1	0.983352	0	0	0	0.940965	156
CDK9	3.43532	0.00249912	0.291093	0	2	7	116.5	2	0.986977	0	34180	0.515625	0.869236	687
CENPE	1.875	0	0.533333	0	1	2	8	1	0.890625	0	0	0
CENPJ	3.52612	0.00256987	0.283598	0	2	8	65	2	0.986491	0	9146	0.503937	0.883284	602
CEP120	4.32711	0	0.231101	0	1	9	13	1	0.982208	0	0	0	0.937513	266
CEP135	5.9697	0	0.167513	0	1	8	23	1	0.922348	0	0	0	0.930826	427
CEP152	3.59453	0.00120621	0.278201	0	2	8	54.5	2	0.986126	0	6398	0.5	0.880807	624
CEP290	5.8	0.156245	0.172414	0	2	8	17.5	2	0.925	0	77952	0.5
CEP41	5.9697	0	0.167513	0	1	8	23	1	0.922348	0	0	0
CEP55	3.75746	0.000740552	0.266137	0	2	9	51	2	0.985254	0	10306	0.520833	0.865436	692
CEP57	5.9697	0	0.167513	0	1	8	23	1	0.922348	0	0	0
CEP63	5.9697	0	0.167513	0	1	8	23	1	0.922348	0	0	0
CGNL1	3.69279	0	0.270798	0	1	8	96	1	0.9856	0	0	0	0.937847	232
CHD2	4.67413	0	0.213944	0	1	9	14	1	0.980352	0	0	0	0.947805	56
CHD4	3.45025	0.00152109	0.289834	0	2	7	111	2	0.986897	0	17164	0.514019	0.88133	619
CHD5	3.54726	0	0.281907	0	1	7	187	1	0.986378	0	0	0	0.934733	345
CHD8	1.93333	0	0.517241	0	1	2	15	1	0.937778	0	0	0
CHM	4.22424	0	0.236729	0	1	12	64	1	0.949621	0	0	0
CHML	4.22424	0	0.236729	0	1	12	64	1	0.949621	0	0	0
CHMP1A	4.20398	0	0.23787	0	1	9	46	1	0.982866	0	0	0	0.928163	490
CHRFAM7A	1	0	1	0	1	1	1	1	1	0	0	0	1	0
CHRNA4	4.28607	0	0.233314	0	1	7	16	1	0.982427	0	0	0	0.940779	174
CHRNA7	1	0	1	0	1	1	1	1	1	0	0	0	1	1
CIC	3.45025	0.000831781	0.289834	0	2	7	119.5	2	0.986897	0	21162	0.536199	0.8759	652
CIT	3.0398	0.0222943	0.328969	0	8	7	50	8	0.989092	0	192826	0.145833	0.687225	776
CLN3	4.16915	0	0.239857	0	1	9	35	1	0.983053	0	0	0	0.938442	215
CLN6	1	0	1	0	1	1	1	1	1	0	0	0
CLN8	1	0	1	0	1	1	1	1	1	0	0	0	0.296203	808
CLPB	4.05224	0.00233116	0.246777	0	2	9	34	2	0.983678	0	10272	0.5	0.869128	690
CLPP	3.97139	0.000112908	0.251801	0	2	8	40	2	0.98411	0	2926	0.639344	0.883685	599
CLTA	3.54851	0.00601593	0.281809	0	3	8	50	3	0.986372	0	34536	0.340278	0.826032	733
CLTC	3.5	0.00205919	0.285714	0	2	7	104	2	0.986631	0	24894	0.504902	0.896471	542
CLU	3.69652	0.00714324	0.270525	0	3	8	36	3	0.98558	0	23526	0.333333	0.853321	700
CNOT3	3.54726	0	0.281907	0	1	7	187	1	0.986378	0	0	0	0.934733	321
CNTN1	3.68159	0	0.271622	0	1	9	90	1	0.98566	0	0	0	0.929449	470
COG6	4.16294	0	0.240215	0	1	9	30	1	0.983086	0	0	0	0.934343	415
COQ2	2	0	0.5	0	1	3	10	1	0.9	0	0	0
CPS1	2.22857	0	0.448718	0	1	4	30	1	0.959048	0	0	0
CPSF3	3.54726	0	0.281907	0	1	7	187	1	0.986378	0	0	0	0.934733	316
CRBN	3.43657	0.00187325	0.290988	0	2	7	119.5	2	0.98697	0	23834	0.519737	0.877795	641
CREB1	3.77576	0	0.264848	0	1	10	59	1	0.956629	0	0	0
CREBBP	3.50249	0.00248296	0.285511	0	2	7	104	2	0.986618	0	35936	0.507389	0.886197	580
CRK	3.75995	0.000563991	0.265961	0	2	8	47.5	2	0.985241	0	6438	0.516667	0.907974	523
CRKL	3.49378	0	0.286223	1	2	8	82	2	0.986664	0	0	0.509317	0.882014	617
CRTC1	4.20398	0	0.23787	0	1	9	46	1	0.982866	0	0	0	0.928163	493
CS	2.22857	0	0.448718	0	1	4	30	1	0.959048	0	0	0
CSDE1	3.54726	0	0.281907	0	1	7	187	1	0.986378	0	0	0	0.934733	375
CSNK1E	3.54726	0	0.281907	0	1	7	187	1	0.986378	0	0	0	0.934733	395
CSNK2A1	4.08209	0	0.244973	1	2	9	32.5	2	0.983518	0	0	0.601852	0.882979	607
CSNK2A2	3.42786	0.00374417	0.291727	0.333333	3	7	84	3	0.987017	0	33844	0.360632	0.828683	729
CSNK2B	3.63433	0.00577993	0.275154	0.333333	3	8	46.3333	3	0.985913	0	13154	0.362205	0.839573	715
CTBP1	3.54726	0	0.281907	0	1	7	187	1	0.986378	0	0	0	0.934733	406
CTBP2	4.16915	0	0.239857	0	1	9	35	1	0.983053	0	0	0	0.938442	222
CTCF	4.62189	0	0.216362	0	1	9	24	1	0.980632	0	0	0	0.938907	202
CTNNA2	4.29353	0	0.232908	0	1	9	45	1	0.982388	0	0	0	0.940384	194
CTNNB1	3.52612	0.000854624	0.283598	0.333333	3	8	68.6667	3	0.986491	0	15012	0.39272	0.831991	725
CTNND1	3.69279	0	0.270798	0	1	8	96	1	0.9856	0	0	0	0.937847	230
CTR9	4.15547	0	0.240647	0	1	9	30	1	0.983126	0	0	0	0.93665	287
CTSD	7.6303	0	0.131056	0	1	10	12	1	0.896402	0	0	0
CTTN	3.63557	0.0012758	0.27506	0	2	8	63	2	0.985906	0	9456	0.516667	0.889298	564
CUL3	3.12313	0.0259518	0.320191	0	8	7	53.125	8	0.988646	0	254862	0.156063	0.64513	781
CUL4B	3.88433	0.00353365	0.257445	0	4	9	25.25	4	0.984576	0	31140	0.260753	0.796801	749
CUL7	2.87189	0.0194869	0.348203	0	6	7	78	6	0.98999	0	248160	0.197943	0.689892	775
CWF19L1	3.54726	0	0.281907	0	1	7	187	1	0.986378	0	0	0	0.934733	338
CYFIP1	6.63636	0.151404	0.150685	0	12	9	1.25	12	0.911932	0	73292	0.125	0.389455	792
CYFIP2	7.6303	0	0.131056	0	1	10	12	1	0.896402	0	0	0
D2HGDH	4.15547	0	0.240647	0	1	9	30	1	0.983126	0	0	0	0.93665	285
DAG1	5.50995	0	0.18149	0	1	11	7	1	0.975883	0	0	0	0.948535	46
DAPK1	3.54726	0	0.281907	0	1	7	187	1	0.986378	0	0	0	0.934733	412
DAPP1	4.91045	0	0.203647	0	1	9	17	1	0.979089	0	0	0	0.943783	131
DBN1	3.6592	0.00101789	0.273283	0	2	8	55.5	2	0.98578	0	7878	0.50463	0.895025	546
DBNL	3.24751	0.00768684	0.307928	0	2	7	130.5	2	0.987981	0	28800	0.503891	0.887084	572
DDX23	4.15547	0	0.240647	0	1	9	30	1	0.983126	0	0	0	0.93665	284
DGCR8	4.20398	0	0.23787	0	1	9	46	1	0.982866	0	0	0	0.928163	488
DIP2A	3.93532	0	0.254109	0	1	9	56	1	0.984303	0	0	0	0.930826	430
DISC1	3.28358	0.00607546	0.304545	0	3	7	89	3	0.987788	0	94470	0.353414	0.821653	738
DLAT	3.65714	0	0.273438	0	1	4	5	1	0.911429	0	0	0
DLD	1.94286	0.252101	0.514706	0	2	2	17.5	2	0.968571	0	300	0.5	0.875026	659
DLG1	3.69279	0	0.270798	0	1	8	96	1	0.9856	0	0	0	0.937847	236
DLG5	3.64179	0	0.27459	1	2	8	76	2	0.985873	0	0	0.562963	0.874696	663
DLGAP1	3.80348	0	0.262917	0	1	8	74	1	0.985008	0	0	0	0.946896	82
DLGAP2	3.80348	0	0.262917	0	1	8	74	1	0.985008	0	0	0	0.946896	83
DLGAP3	3.80348	0	0.262917	0	1	8	74	1	0.985008	0	0	0	0.946896	84
DLGAP4	3.80348	0	0.262917	0	1	8	74	1	0.985008	0	0	0	0.946896	85
DLL1	3.68159	0	0.271622	0	1	9	90	1	0.98566	0	0	0	0.929449	480
DLL4	3.77576	0	0.264848	0	1	10	59	1	0.956629	0	0	0
DMWD	4.02488	0.000139429	0.248455	0	2	9	43.5	2	0.983824	0	2280	0.582192	0.879273	632
DNAJB1	3.50249	0.00248296	0.285511	0	2	7	104	2	0.986618	0	35936	0.507389	0.886197	582
DNAJC19	2	0	0.5	0	1	3	10	1	0.9	0	0	0
DNAJC5	3.10697	0.00419639	0.321857	0	2	7	138.5	2	0.988733	0	36554	0.514981	0.870511	684
DNAJC6	3.52488	0.000999229	0.283698	0	2	7	100	2	0.986498	0	7848	0.510309	0.887013	575
DNM2	3.80348	0	0.262917	0	1	8	74	1	0.985008	0	0	0	0.946896	88
DOCK4	4.53607	0	0.220455	0	1	9	7	1	0.981091	0	0	0	0.951816	41
DOCK6	4.16294	0	0.240215	0	1	9	30	1	0.983086	0	0	0	0.934343	421
DOCK7	3.47264	0.00274633	0.287966	0	2	7	108.5	2	0.986777	0	17774	0.504695	0.875026	660
DOCK8	1	0	1	0	1	1	1	1	1	0	0	0	0.24571	816
DPF2	4.15547	0	0.240647	0	1	9	30	1	0.983126	0	0	0	0.93665	292
DPH1	3.54726	0	0.281907	0	1	7	187	1	0.986378	0	0	0	0.934733	372
DPM3	4.20398	0	0.23787	0	1	9	46	1	0.982866	0	0	0	0.928163	487
DPP4	3.45025	0.000831781	0.289834	0	2	7	119.5	2	0.986897	0	21162	0.536199	0.8759	655
DRD2	4.28607	0	0.233314	0	1	7	16	1	0.982427	0	0	0	0.940779	169
DST	3.69279	0	0.270798	0	1	8	96	1	0.9856	0	0	0	0.937847	247
DSTYK	4.80597	0	0.208075	0	1	9	9	1	0.979647	0	0	0	0.937312	268
DTNBP1	3.91294	0.00188031	0.255563	0	2	9	39	2	0.984423	0	32288	0.5	0.890992	556
DTX1	3.77576	0	0.264848	0	1	10	59	1	0.956629	0	0	0
DUSP22	3.29478	0.0773753	0.303511	0	47	8	1.77778	46	0.987728	1	851614	0.0457516	0.325093	796
DVL3	3.75746	0.000740552	0.266137	0	2	9	51	2	0.985254	0	10306	0.520833	0.865436	695
DYRK1A	3.40672	0.00214764	0.293538	0	3	9	66	3	0.98713	0	26188	0.367232	0.813614	744
E2F6	1.93333	0	0.517241	0	1	2	15	1	0.937778	0	0	0
EBP	5.64179	0	0.177249	0	1	11	8	1	0.975178	0	0	0	0.94339	135
ECM1	4.80597	0	0.208075	0	1	9	9	1	0.979647	0	0	0	0.937312	271
EEF1A2	3.66418	0.0100379	0.272912	0	2	9	48.5	2	0.985753	0	43410	0.5	0.883242	603
EEF2	3.68159	0	0.271622	0	1	9	90	1	0.98566	0	0	0	0.929449	464
EEF2K	4.20398	0	0.23787	0	1	9	46	1	0.982866	0	0	0	0.928163	495
EFEMP1	3.80348	0	0.262917	0	1	8	74	1	0.985008	0	0	0	0.946896	97
EFNA5	4.49378	0	0.22253	0	1	9	21	1	0.981317	0	0	0	0.956942	31
EFNB1	3.66045	0.000381405	0.273191	0	2	8	58.5	2	0.985773	0	8968	0.532407	0.899386	532
EFNB2	3.66045	0.000381405	0.273191	0	2	8	58.5	2	0.985773	0	8968	0.532407	0.899386	531
EFR3A	3.67289	0.00423244	0.272265	0	2	8	52.5	2	0.985706	0	35604	0.5	0.910544	520
EFTUD2	3.14677	0.0105327	0.317787	0	5	7	78.2	5	0.98852	0	157100	0.233939	0.73508	766
EGLN1	4.4291	0	0.225779	0	1	9	23	1	0.981663	0	0	0	0.922593	512
EIF1AX	4.20398	0	0.23787	0	1	9	46	1	0.982866	0	0	0	0.928163	492
EIF2AK2	4.20398	0	0.23787	0	1	9	46	1	0.982866	0	0	0	0.928163	497
EIF2B4	4.29353	0	0.232908	0	1	9	45	1	0.982388	0	0	0	0.940384	197
EIF3F	4.08209	0	0.244973	1	2	9	32.5	2	0.983518	0	0	0.601852	0.882979	606
EIF4A3	4.64179	0	0.215434	0	1	9	21	1	0.980525	0	0	0	0.946145	113
EIF4G2	3.32587	0.0018658	0.300673	0	2	7	121.5	2	0.987562	0	22334	0.519397	0.87178	673
EIF4G3	3.54726	0	0.281907	0	1	7	187	1	0.986378	0	0	0	0.934733	382
EIF5A	4.03607	0	0.247766	0	1	8	52	1	0.983764	0	0	0	0.937173	281
EIF6	4.16915	0	0.239857	0	1	9	35	1	0.983053	0	0	0	0.938442	216
ELAC2	3.45025	0.000831781	0.289834	0	2	7	119.5	2	0.986897	0	21162	0.536199	0.8759	653
ELAVL1	3.6107	0.00740919	0.276955	0	3	6	42.6667	3	0.986039	0	28964	0.344353	0.882829	609
ELMO2	7.6303	0	0.131056	0	1	10	12	1	0.896402	0	0	0
ELOVL4	5.64179	0	0.177249	0	1	11	8	1	0.975178	0	0	0	0.94339	139
EMC1	4.15174	0.00483109	0.240863	0	2	9	21	2	0.983146	0	36952	0.5	0.891684	555
EP300	3.77576	0	0.264848	0	1	10	59	1	0.956629	0	0	0	0.934733	346
EPHA3	1	1	1	0	3	1	1	3	1	0	6	0	0.435041	788
EPHA4	5.25	0	0.190476	0	1	10	9	1	0.977273	0	0	0	0.968686	14
EPHA7	3.66045	0.000381405	0.273191	0	2	8	58.5	2	0.985773	0	8968	0.532407	0.899386	534
EPHB2	3.66045	0.000381405	0.273191	0	2	8	58.5	2	0.985773	0	8968	0.532407	0.899386	533
EPN1	3.54726	0	0.281907	0	1	7	187	1	0.986378	0	0	0	0.934733	389
EPS15L1	4.15547	0	0.240647	0	1	9	30	1	0.983126	0	0	0	0.93665	283
EPS8	4.3806	0	0.228279	0	1	9	15	1	0.981922	0	0	0	0.952424	38
ERBB2	4.49378	0	0.22253	0	1	9	21	1	0.981317	0	0	0	0.956942	33
ERBIN	3.69279	0	0.270798	0	1	8	96	1	0.9856	0	0	0	0.937847	244
ERCC8	3.54726	0	0.281907	0	1	7	187	1	0.986378	0	0	0	0.934733	314
ERF	4.18284	0.000552521	0.239072	0	2	9	18	2	0.982979	0	2630	0.5	0.875314	658
ESR2	3.28234	0.00975235	0.304661	0	6	9	46.8333	6	0.987795	0	89664	0.210245	0.71347	771
ETHE1	4.91045	0	0.203647	0	1	9	17	1	0.979089	0	0	0	0.943783	132
EXOSC5	3.84204	0.000375223	0.260278	0	2	9	43	2	0.984802	0	3264	0.525	0.871227	677
EZH2	4.11318	0	0.243121	0	1	9	35	1	0.983352	0	0	0	0.940965	163
EZR	3.53856	0.000367425	0.282601	0	2	9	72	2	0.986425	0	5118	0.554688	0.882165	614
FAM50A	4.67413	0	0.213944	0	1	9	14	1	0.980352	0	0	0	0.947805	55
FANCD2	3.5199	0.00219583	0.284099	0	2	7	100.5	2	0.986525	0	20958	0.507653	0.887701	568
FASTKD2	4.33831	0	0.230505	0	1	9	28	1	0.982148	0	0	0	0.941135	152
FBXO11	4.20398	0	0.23787	0	1	9	46	1	0.982866	0	0	0	0.928163	491
FBXO2	3.68159	0	0.271622	0	1	9	90	1	0.98566	0	0	0	0.929449	479
FBXW11	4.43532	0	0.225463	0	1	9	13	1	0.981629	0	0	0	0.947094	75
FBXW7	3.4291	0.00497735	0.291621	0	3	9	57.3333	3	0.98701	0	27830	0.358811	0.818718	741
FCER2	3.77576	0	0.264848	0	1	10	59	1	0.956629	0	0	0
FGFR1	3.54726	0	0.281907	0	1	7	187	1	0.986378	0	0	0	0.934733	411
FKBP8	3.80348	0	0.262917	0	1	8	74	1	0.985008	0	0	0	0.946896	93
FLNA	3.75746	0.000919099	0.266137	0	2	8	44.5	2	0.985254	0	4366	0.505814	0.903613	526
FLOT1	3.47264	0.00249018	0.287966	0	2	8	71	2	0.986777	0	12026	0.507246	0.872725	670
FLOT2	3.55721	0.00252036	0.281119	0	2	8	71	2	0.986325	0	27286	0.510949	0.872151	671
FLVCR1	4.28607	0	0.233314	0	1	7	16	1	0.982427	0	0	0	0.940779	168
FMR1	3.96269	0.00111953	0.252354	0	2	9	37.5	2	0.984157	0	32948	0.514085	0.897851	539
FOXD4L6	3.68159	0	0.271622	0	1	9	90	1	0.98566	0	0	0	0.929449	466
FRMD1	3.80721	0.0113981	0.262659	0	9	8	1.77778	9	0.984988	0	50982	0.111111	0.19418	828
FTL	4.3806	0	0.228279	0	1	9	15	1	0.981922	0	0	0	0.952424	35
FXN	3.91169	0.026731	0.255644	0	17	8	1.64706	17	0.984429	0	204552	0.092437	0.300136	804
FXR1	4.00995	0	0.24938	0	1	9	54	1	0.983904	0	0	0	0.947107	64
FXR2	3.96269	0.00111953	0.252354	0	2	9	37.5	2	0.984157	0	32948	0.514085	0.897851	540
FYN	3.75995	0.000563991	0.265961	0	2	8	47.5	2	0.985241	0	6438	0.516667	0.907974	522
FZR1	3.4602	0.0140145	0.289001	0	3	7	76	3	0.986844	0	125056	0.342466	0.83301	724
GAD1	2.22857	0	0.448718	0	1	4	30	1	0.959048	0	0	0
GAD2	2.22857	0	0.448718	0	1	4	30	1	0.959048	0	0	0
GAPDH	3.75622	0.000715685	0.266225	0	2	8	44	2	0.985261	0	3024	0.511905	0.894269	548
GDF11	5.25	0	0.190476	0	1	10	9	1	0.977273	0	0	0	0.968686	13
GDI2	3.93532	0	0.254109	0	1	9	56	1	0.984303	0	0	0	0.930826	432
GFM1	4.03607	0	0.247766	0	1	8	52	1	0.983764	0	0	0	0.937173	276
GFM2	3.97139	0.000112908	0.251801	0	2	8	40	2	0.98411	0	2926	0.639344	0.883685	595
GIGYF1	3.69279	0	0.270798	0	1	8	96	1	0.9856	0	0	0	0.937847	254
GLI2	4.22424	0	0.236729	0	1	12	64	1	0.949621	0	0	0
GLI3	4.22424	0	0.236729	0	1	12	64	1	0.949621	0	0	0
GLS	2.22857	0	0.448718	0	1	4	30	1	0.959048	0	0	0
GLS2	2.22857	0	0.448718	0	1	4	30	1	0.959048	0	0	0
GLT1D1	1	0	1	0	1	1	1	1	1	0	0	0	0.763918	758
GLUD1	1.25714	0.97479	0.795455	0	30	3	1.03333	30	0.991429	0	1160	0.0333333	0.29803	806
GLUD2	2.22857	0	0.448718	0	1	4	30	1	0.959048	0	0	0
GLUL	2.22857	0	0.448718	0	1	4	30	1	0.959048	0	0	0
GMNN	3.54726	0	0.281907	0	1	7	187	1	0.986378	0	0	0	0.934733	403
GNAI1	4.29353	0	0.232908	0	1	9	45	1	0.982388	0	0	0	0.940384	177
GNAI2	4.28856	0.000656465	0.233179	0	2	9	23.5	2	0.982414	0	5384	0.5	0.934993	310
GNAO1	3.36194	0.00835437	0.297447	0	3	8	71.6667	3	0.987369	0	66250	0.348112	0.840467	711
GNB1	4.00498	0.00190624	0.249689	0	2	9	28	2	0.983931	0	19304	0.5	0.9414	146
GNB2	5.25	0	0.190476	0	1	10	9	1	0.977273	0	0	0	0.968686	15
GOLGA2	4.62189	0	0.216362	0	1	9	24	1	0.980632	0	0	0	0.938907	207
GOT1	2.22857	0	0.448718	0	1	4	30	1	0.959048	0	0	0
GOT2	2.22857	0	0.448718	0	1	4	30	1	0.959048	0	0	0
GPI	1.85714	0	0.538462	0	1	2	7	1	0.877551	0	0	0
GPR21	4.28607	0	0.233314	0	1	7	16	1	0.982427	0	0	0	0.940779	165
GPT	2.22857	0	0.448718	0	1	4	30	1	0.959048	0	0	0
GPT2	2.22857	0	0.448718	0	1	4	30	1	0.959048	0	0	0
GPX1	4.53607	0	0.220455	0	1	9	7	1	0.981091	0	0	0	0.951816	40
GRK2	3.54726	0	0.281907	0	1	7	187	1	0.986378	0	0	0	0.934733	313
GRN	3.49378	0	0.286223	1	2	8	82	2	0.986664	0	0	0.509317	0.882014	616
GSK3B	3.54229	0.000901463	0.282303	0	2	9	62.5	2	0.986405	0	9668	0.516807	0.873884	668
HABP4	3.93532	0	0.254109	0	1	9	56	1	0.984303	0	0	0	0.930826	426
HADH	4.91045	0	0.203647	0	1	9	17	1	0.979089	0	0	0	0.943783	126
HAX1	4.29353	0	0.232908	0	1	9	45	1	0.982388	0	0	0	0.940384	186
HCFC1	4.62189	0	0.216362	0	1	9	24	1	0.980632	0	0	0	0.938907	206
HDAC4	3.54726	0	0.281907	0	1	7	187	1	0.986378	0	0	0	0.934733	405
HDLBP	3.54726	0	0.281907	0	1	7	187	1	0.986378	0	0	0	0.934733	347
HECW2	4.00995	0	0.24938	0	1	9	54	1	0.983904	0	0	0	0.947107	69
HERC2	4.64179	0	0.215434	0	1	9	21	1	0.980525	0	0	0	0.946145	115
HES1	3.77576	0	0.264848	0	1	10	59	1	0.956629	0	0	0
HES5	3.77576	0	0.264848	0	1	10	59	1	0.956629	0	0	0
HIRA	3.54726	0	0.281907	0	1	7	187	1	0.986378	0	0	0	0.934733	377
HLA-B	4.02488	0.000139429	0.248455	0	4	9	43.5	4	0.983824	0	2280	0.582192	0.779165	752
HLA-DPB1	4.4291	0	0.225779	0	1	9	23	1	0.981663	0	0	0	0.922593	505
HLCS	4.29353	0	0.232908	0	1	9	45	1	0.982388	0	0	0	0.940384	180
HMGB1	3.93532	0	0.254109	0	1	9	56	1	0.984303	0	0	0	0.930826	425
HNRNPA1	3.1393	0.0115354	0.318542	0	3	7	99	3	0.98856	0	79456	0.34507	0.835943	722
HNRNPF	4.20398	0	0.23787	0	1	9	46	1	0.982866	0	0	0	0.928163	481
HNRNPH1	3.95025	0.00171172	0.253149	0	3	9	20.6667	3	0.984223	0	9286	0.345029	0.840406	712
HNRNPK	3.80348	0	0.262917	0	1	8	74	1	0.985008	0	0	0	0.946896	102
HNRNPL	3.54229	0.000901463	0.282303	0	2	9	62.5	2	0.986405	0	9668	0.516807	0.873884	667
HNRNPM	3.54726	0	0.281907	0	1	7	187	1	0.986378	0	0	0	0.934733	362
HNRNPU	3.54726	0	0.281907	0	1	7	187	1	0.986378	0	0	0	0.934733	391
HOMER3	3.80348	0	0.262917	0	1	8	74	1	0.985008	0	0	0	0.946896	108
HOXA1	4.29353	0	0.232908	0	1	9	45	1	0.982388	0	0	0	0.940384	200
HRAS	3.39925	0.00988801	0.294182	0	6	8	41.5	6	0.98717	0	155436	0.197561	0.773483	753
HSD17B10	4.03607	0	0.247766	0	1	8	52	1	0.983764	0	0	0	0.937173	274
HSD17B4	4.29353	0	0.232908	0	1	9	45	1	0.982388	0	0	0	0.940384	195
HSP90AA1	3.3806	0.00704302	0.295806	0.166667	4	7	68.25	4	0.98727	0	69762	0.271	0.798	748
HSPA8	3.21269	0.00726983	0.311266	0	5	7	72.6	5	0.988167	0	112530	0.240268	0.746207	763
HSPA9	1.81818	0.181818	0.55	0	2	2	5.5	2	0.918182	0	20	0.5
HSPD1	3.87811	0.00101759	0.257858	0	3	8	31	3	0.984609	0	6284	0.410959	0.831288	728
HTR3B	4.28607	0	0.233314	0	1	7	16	1	0.982427	0	0	0	0.940779	164
HTR7	4.09701	0	0.24408	0	1	9	52	1	0.983438	0	0	0	0.935179	298
HTRA2	3.54726	0	0.281907	0	1	7	187	1	0.986378	0	0	0	0.934733	396
HTT	3.50249	0.00248296	0.285511	0	2	7	104	2	0.986618	0	35936	0.507389	0.886197	581
ICA1	3.80348	0	0.262917	0	1	8	74	1	0.985008	0	0	0	0.946896	95
IDH1	2.22857	0	0.448718	0	1	4	30	1	0.959048	0	0	0
IDH2	2.22857	0	0.448718	0	1	4	30	1	0.959048	0	0	0	0.943783	130
IDH3A	2.22857	0	0.448718	0	1	4	30	1	0.959048	0	0	0
IFT74	3.93532	0	0.254109	0	1	9	56	1	0.984303	0	0	0	0.930826	433
IMMP2L	4.33831	0	0.230505	0	1	9	28	1	0.982148	0	0	0	0.941135	151
IMPDH2	3.32587	0.0018658	0.300673	0	2	7	121.5	2	0.987562	0	22334	0.519397	0.87178	675
IQGAP3	4.4291	0	0.225779	0	1	9	23	1	0.981663	0	0	0	0.922593	509
IRF2BPL	3.54726	0	0.281907	0	1	7	187	1	0.986378	0	0	0	0.934733	340
ISCA2	4.91045	0	0.203647	0	1	9	17	1	0.979089	0	0	0	0.943783	129
ITGA5	5.50995	0	0.18149	0	1	11	7	1	0.975883	0	0	0	0.948535	50
ITGB1	3.66667	0.00169667	0.272727	0	2	8	53.5	2	0.98574	0	8530	0.5	0.900844	529
ITIH5	3.68159	0	0.271622	0	1	9	90	1	0.98566	0	0	0	0.929449	478
ITPR3	4.80597	0	0.208075	0	1	9	9	1	0.979647	0	0	0	0.937312	270
ITSN1	3.62562	0.00355022	0.275815	0	2	8	60	2	0.985959	0	17876	0.504274	0.880739	625
JAG1	3.77576	0	0.264848	0	1	10	59	1	0.956629	0	0	0
JAG2	3.77576	0	0.264848	0	1	10	59	1	0.956629	0	0	0
KANK1	1	0	1	0	1	1	1	1	1	0	0	0
KANSL1	3.62313	0.0323855	0.276004	0	24	8	1.66667	24	0.985973	0	484282	0.0740741	0.284963	809
KANSL2	1.93333	0	0.517241	0	1	2	15	1	0.937778	0	0	0
KANSL3	1.93333	0	0.517241	0	1	2	15	1	0.937778	0	0	0
KAT2A	3.77576	0	0.264848	0	1	10	59	1	0.956629	0	0	0
KAT2B	3.77576	0	0.264848	0	1	10	59	1	0.956629	0	0	0
KAT8	1.93333	0	0.517241	0	1	2	15	1	0.937778	0	0	0	0.938907	208
KCNJ6	5.64179	0	0.177249	0	1	11	8	1	0.975178	0	0	0	0.94339	134
KDM1A	4.23507	0.000948358	0.236123	0	2	9	22.5	2	0.9827	0	8730	0.5	0.889955	560
KDM3B	3.54726	0	0.281907	0	1	7	187	1	0.986378	0	0	0	0.934733	373
KDM4B	3.54726	0	0.281907	0	1	7	187	1	0.986378	0	0	0	0.934733	339
KDM4C	4.03607	0	0.247766	0	1	8	52	1	0.983764	0	0	0	0.937173	280
KDM6A	3.50249	0.00215643	0.285511	0	2	7	105.5	2	0.986618	0	49880	0.514778	0.879338	630
KIAA0232	3.77363	0.00175882	0.264997	0	2	8	41.5	2	0.985168	0	6932	0.5	0.889157	565
KIAA0753	3.54726	0	0.281907	0	1	7	187	1	0.986378	0	0	0	0.934733	401
KIAA1586	5.42537	0	0.184319	0	1	10	2	1	0.976335	0	0	0	0.309152	800
KIDINS220	3.69279	0	0.270798	0	1	8	96	1	0.9856	0	0	0	0.937847	233
KIF11	3.54726	0	0.281907	0	1	7	187	1	0.986378	0	0	0	0.934733	342
KIF13B	3.16667	0.00379901	0.315789	0	2	7	141.5	2	0.988414	0	37418	0.512774	0.878495	635
KIF14	2.92164	0.0214619	0.342273	0.0666667	6	7	75.3333	6	0.989724	0	227500	0.193437	0.696944	773
KIF1A	1.875	0	0.533333	0	1	2	8	1	0.890625	0	0	0
KIF1C	1.875	0	0.533333	0	1	2	8	1	0.890625	0	0	0
KIF22	1.875	0	0.533333	0	1	2	8	1	0.890625	0	0	0
KIF25	1	1	1	0	8	1	1	8	1	0	56	0	0.839172	716
KIF2A	1.875	0	0.533333	0	1	2	8	1	0.890625	0	0	0
KIF4A	1.875	0	0.533333	0	1	2	8	1	0.890625	0	0	0
KIF5A	4.16915	0	0.239857	0	1	9	35	1	0.983053	0	0	0	0.938442	218
KLF16	4.09701	0	0.24408	0	1	9	52	1	0.983438	0	0	0	0.935179	297
KMT2A	1.93333	0	0.517241	0	1	2	15	1	0.937778	0	0	0	0.882254	613
KMT2B	4.62189	0	0.216362	0	1	9	24	1	0.980632	0	0	0	0.938907	209
KMT2E	4.11318	0	0.243121	0	1	9	35	1	0.983352	0	0	0	0.940965	155
KPNA2	4.15547	0	0.240647	0	1	9	30	1	0.983126	0	0	0	0.93665	288
KRAS	2.71766	0.0423887	0.367963	0.0555556	9	7	66.6667	9	0.990815	0	495678	0.142549	0.624986	782
LAMB2	3.63308	0.00558306	0.275248	0	2	9	49.5	2	0.985919	0	36330	0.5	0.902559	527
LAMP1	3.52612	0.000586469	0.283598	0	3	9	55	3	0.986491	0	10854	0.409091	0.849961	701
LAMP2	3.66542	0.000126693	0.27282	0	2	9	55.5	2	0.985746	0	2110	0.579787	0.893729	549
LARP7	3.19154	0.0116362	0.313328	0.1	5	7	64	5	0.988281	0	85044	0.223239	0.750046	761
LARS2	4.29353	0	0.232908	0	1	9	45	1	0.982388	0	0	0	0.940384	190
LASP1	3.75746	0.000740552	0.266137	0	2	9	51	2	0.985254	0	10306	0.520833	0.865436	693
LCK	3.04229	0.00567088	0.3287	0	3	7	109.667	3	0.989079	0	69242	0.370876	0.81731	743
LEO1	4.15547	0	0.240647	0	1	9	30	1	0.983126	0	0	0	0.93665	290
LETM1	5.31468	0	0.188158	0	1	10	3	1	0.976927	0	0	0	0.999433	4
LFNG	3.77576	0	0.264848	0	1	10	59	1	0.956629	0	0	0
LINGO1	3.80348	0	0.262917	0	1	8	74	1	0.985008	0	0	0	0.946896	99
LMAN2L	1.85714	0	0.538462	0	1	2	7	1	0.877551	0	0	0
LMNB2	4.16294	0	0.240215	0	1	9	30	1	0.983086	0	0	0	0.934343	417
LNPK	4.20398	0	0.23787	0	1	9	46	1	0.982866	0	0	0	0.928163	500
LRFN1	3.69279	0	0.270798	0	1	8	96	1	0.9856	0	0	0	0.937847	238
LRPPRC	3.97139	0.000112908	0.251801	0	2	8	40	2	0.98411	0	2926	0.639344	0.883685	592
LRRK2	3.10448	0.0146237	0.322115	0.047619	7	7	60.2857	7	0.988746	0	196326	0.176247	0.663056	777
LRRTM4	4.11318	0	0.243121	0	1	9	35	1	0.983352	0	0	0	0.940965	154
LSS	3.54726	0	0.281907	0	1	7	187	1	0.986378	0	0	0	0.934733	358
LTBP1	3.68159	0	0.271622	0	1	9	90	1	0.98566	0	0	0	0.929449	463
LYN	3.2699	0.00454615	0.30582	0.0666667	6	8	52	6	0.987861	0	76242	0.210383	0.730464	768
LZTR1	4.64179	0	0.215434	0	1	9	21	1	0.980525	0	0	0	0.946145	121
LZTS1	3.69279	0	0.270798	0	1	8	96	1	0.9856	0	0	0	0.937847	245
LZTS2	3.45771	0.00298477	0.289209	0	2	8	85	2	0.986857	0	17206	0.509091	0.889999	559
LZTS3	3.80348	0	0.262917	0	1	8	74	1	0.985008	0	0	0	0.946896	105
MAGI1	3.64179	0	0.27459	1	2	8	76	2	0.985873	0	0	0.562963	0.874696	664
MAML1	3.77576	0	0.264848	0	1	10	59	1	0.956629	0	0	0
MAML2	3.77576	0	0.264848	0	1	10	59	1	0.956629	0	0	0
MAML3	3.77576	0	0.264848	0	1	10	59	1	0.956629	0	0	0
MAP1LC3A	4.20398	0	0.23787	0	1	9	46	1	0.982866	0	0	0	0.928163	499
MAP2K2	3.54726	0	0.281907	0	1	7	187	1	0.986378	0	0	0	0.934733	326
MAP3K7	3.54726	0	0.281907	0	1	7	187	1	0.986378	0	0	0	0.934733	384
MAPK1	3.66667	0.00361028	0.272727	0	2	8	59.5	2	0.98574	0	17776	0.50431	0.892331	553
MAPK8	3.79353	0.00201122	0.263607	0	2	9	50.5	2	0.985061	0	25556	0.505102	0.877028	649
MARCKS	3.43159	0.000300726	0.29141	0.333333	3	8	69	3	0.986997	0	5452	0.379374	0.841707	708
MARK2	3.69279	0	0.270798	0	1	8	96	1	0.9856	0	0	0	0.937847	246
MBD4	4.20398	0	0.23787	0	1	9	46	1	0.982866	0	0	0	0.928163	482
MBOAT7	3.80348	0	0.262917	0	1	8	74	1	0.985008	0	0	0	0.946896	103
MCM4	3.88557	0.00399322	0.257362	0	3	9	32	3	0.984569	0	31140	0.336957	0.838137	717
MCM6	3.99378	0.00122002	0.250389	0	2	9	37.5	2	0.98399	0	10388	0.506944	0.882477	611
MCRS1	1.93333	0	0.517241	0	1	2	15	1	0.937778	0	0	0
MDH1	2.22857	0	0.448718	0	1	4	30	1	0.959048	0	0	0
MDH2	3.58955	0.0042937	0.278586	0	3	8	51.3333	3	0.986152	0	21940	0.387179	0.84029	713
MDK	3.77576	0	0.264848	0	1	10	59	1	0.956629	0	0	0
MED12	3.54726	0	0.281907	0	1	7	187	1	0.986378	0	0	0	0.934733	394
MED25	4.20398	0	0.23787	0	1	9	46	1	0.982866	0	0	0	0.928163	485
MEGF10	3.80348	0	0.262917	0	1	8	74	1	0.985008	0	0	0	0.946896	110
MEGF11	3.80348	0	0.262917	0	1	8	74	1	0.985008	0	0	0	0.946896	109
MFF	3.43532	0.00592233	0.291093	0	2	7	116	2	0.986977	0	73536	0.506608	0.880828	623
MFNG	3.77576	0	0.264848	0	1	10	59	1	0.956629	0	0	0
MIB1	3.77576	0	0.264848	0	1	10	59	1	0.956629	0	0	0
MIB2	3.77576	0	0.264848	0	1	10	59	1	0.956629	0	0	0
MKS1	3.54726	0	0.281907	0	1	7	187	1	0.986378	0	0	0	0.934733	408
MMP26	4.25124	0.0128836	0.235225	0	9	9	1.44444	9	0.982614	0	109366	0.111111	0.513224	785
MRAS	3.69279	0	0.270798	0	1	8	96	1	0.9856	0	0	0	0.937847	262
MRGPRX1	4.89428	8.13412e-05	0.20432	0	2	10	2	2	0.979175	0	1332	0.5	0.839616	714
MRTFB	3.54726	0	0.281907	0	1	7	187	1	0.986378	0	0	0	0.934733	385
MTO1	3.54726	0	0.281907	0	1	7	187	1	0.986378	0	0	0	0.934733	368
MYH9	4.21269	0.000313407	0.237378	0	2	9	18	2	0.98282	0	4028	0.5	0.913	517
MYO16	4.00995	0	0.24938	0	1	9	54	1	0.983904	0	0	0	0.947107	59
MYO5B	3.80348	0	0.262917	0	1	8	74	1	0.985008	0	0	0	0.946896	87
MYO5C	4.27612	0.0002212	0.233857	0	2	9	13	2	0.982481	0	1718	0.5	0.914458	515
MYO6	4.16294	0	0.240215	0	1	9	30	1	0.983086	0	0	0	0.934343	416
NAGS	2.22857	0	0.448718	0	1	4	30	1	0.959048	0	0	0
NANOG	3.4801	0.00332895	0.287348	0	2	7	107.5	2	0.986737	0	19462	0.502358	0.881471	618
NANS	4.16915	0	0.239857	0	1	9	35	1	0.983053	0	0	0	0.938442	219
NCAM1	4.49378	0	0.22253	0	1	9	21	1	0.981317	0	0	0	0.956942	32
NCKAP1	4.00995	0	0.24938	0	1	9	54	1	0.983904	0	0	0	0.947107	61
NCOR1	3.54726	0	0.281907	0	1	7	187	1	0.986378	0	0	0	0.934733	380
NCSTN	3.77576	0	0.264848	0	1	10	59	1	0.956629	0	0	0
NDE1	4.41818	0.0278979	0.226337	0	3	6	16	3	0.946591	0	15246	0.6
NDP	4.4291	0	0.225779	0	1	9	23	1	0.981663	0	0	0	0.922593	504
NDUFB3	5.50995	0	0.18149	0	1	11	7	1	0.975883	0	0	0	0.948535	47
NDUFS3	4.03607	0	0.247766	0	1	8	52	1	0.983764	0	0	0	0.937173	279
NDUFS7	4.08955	0.00190158	0.244526	0	2	9	25.5	2	0.983478	0	13500	0.5	0.869771	685
NDUFV1	3.68159	0	0.271622	0	1	9	90	1	0.98566	0	0	0	0.929449	469
NDUFV2	3.68159	0	0.271622	0	1	9	90	1	0.98566	0	0	0	0.929449	476
NECTIN1	3.69279	0	0.270798	0	1	8	96	1	0.9856	0	0	0	0.937847	260
NECTIN3	3.69279	0	0.270798	0	1	8	96	1	0.9856	0	0	0	0.937847	259
NEFL	3.80348	0	0.262917	0	1	8	74	1	0.985008	0	0	0	0.946896	94
NEK2	4.41818	0.0278979	0.226337	0	3	6	16	3	0.946591	0	15246	0.6
NEURL1	3.77576	0	0.264848	0	1	10	59	1	0.956629	0	0	0
NEURL1B	3.77576	0	0.264848	0	1	10	59	1	0.956629	0	0	0
NEURL4	3.95647	0.00120854	0.252751	0	2	8	36.5	2	0.98419	0	20114	0.507143	0.888411	566
NGEF	4.03607	0	0.247766	0	1	8	52	1	0.983764	0	0	0	0.937173	275
NHLRC2	3.8296	0.00292263	0.261124	0	3	8	36	3	0.984868	0	39800	0.353535	0.836927	720
NINL	3.50249	0.00215643	0.285511	0	2	7	105.5	2	0.986618	0	49880	0.514778	0.879338	629
NIPA1	1	0	1	0	1	1	1	1	1	0	0	0	0.648575	779
NIPA2	4.48383	0.00745339	0.223024	0	4	8	1.5	4	0.98137	0	38244	0.25	0.457062	786
NIPBL	4.20398	0	0.23787	0	1	9	46	1	0.982866	0	0	0	0.928163	494
NIT2	2.22857	0	0.448718	0	1	4	30	1	0.959048	0	0	0
NKX2-1	4.03607	0	0.247766	0	1	8	52	1	0.983764	0	0	0	0.937173	277
NLRP5	3.54726	0	0.281907	0	1	7	187	1	0.986378	0	0	0	0.934733	413
NOTCH1	3.77576	0	0.264848	0	1	10	59	1	0.956629	0	0	0
NOTCH2	2.68284	0.204073	0.37274	0.00274657	90	8	4.17778	90	0.991001	0	926598	0.0165837	0.23784	819
NOTCH2NLA	3.80348	0	0.262917	0	1	8	74	1	0.985008	0	0	0	0.946896	92
NOTCH3	3.77576	0	0.264848	0	1	10	59	1	0.956629	0	0	0
NOTCH4	3.77576	0	0.264848	0	1	10	59	1	0.956629	0	0	0
NPEPPS	3.1704	0.0450441	0.315418	0	36	8	3.05714	36	0.988394	0	474804	0.0935065	0.296318	807
NPM1	3.48134	0.00101213	0.287245	0	2	7	100	2	0.986731	0	6784	0.505102	0.877892	640
NPPA	4.4291	0	0.225779	0	1	9	23	1	0.981663	0	0	0	0.922593	502
NR1D1	3.80348	0	0.262917	0	1	8	74	1	0.985008	0	0	0	0.946896	79
NR2F2	3.54726	0	0.281907	0	1	7	187	1	0.986378	0	0	0	0.934733	378
NR3C1	3.42537	0.0016956	0.291939	0	2	7	120.5	2	0.98703	0	20644	0.517316	0.887234	571
NRAS	3.2699	0.00454615	0.30582	0.0666667	6	8	52	6	0.987861	0	76242	0.210383	0.730464	767
NRN1	4.29353	0	0.232908	0	1	9	45	1	0.982388	0	0	0	0.940384	193
NRP1	4.09701	0	0.24408	0	1	9	52	1	0.983438	0	0	0	0.935179	302
NRXN1	3.69279	0	0.270798	0	1	8	96	1	0.9856	0	0	0	0.937847	255
NRXN2	3.69279	0	0.270798	0	1	8	96	1	0.9856	0	0	0	0.937847	257
NRXN3	3.69279	0	0.270798	0	1	8	96	1	0.9856	0	0	0	0.937847	258
NSF	4.29353	0	0.232908	0	1	9	45	1	0.982388	0	0	0	0.940384	188
NSRP1	3.90299	0.000865315	0.256214	0	2	8	43.5	2	0.984476	0	5426	0.505952	0.883544	600
NTN1	3.68159	0	0.271622	0	1	9	90	1	0.98566	0	0	0	0.929449	458
NTRK1	1.85714	0	0.538462	0	1	2	7	1	0.877551	0	0	0	0.611407	783
NUDCD2	4.16294	0	0.240215	0	1	9	30	1	0.983086	0	0	0	0.934343	423
NUMB	3.69279	0	0.270798	0	1	8	96	1	0.9856	0	0	0	0.937847	248
NUMBL	3.77576	0	0.264848	0	1	10	59	1	0.956629	0	0	0
NUP155	5.50746	0	0.181572	0	1	10	4	1	0.975896	0	0	0	0.961533	23
NUP62	4.62189	0	0.216362	0	1	9	24	1	0.980632	0	0	0	0.938907	210
NUTM2A	0	0	0	0	0	0	0	0	Infinity	0	0	0	0.912615	518
OBSL1	2.9291	0.0109279	0.341401	0.333333	4	7	107.25	4	0.989684	0	103522	0.282322	0.767675	757
OCLN	1.5	0	0.666667	0	1	2	2	1	0.75	0	0	0	0.930826	428
OFD1	3.16667	0.00379901	0.315789	0	2	7	141.5	2	0.988414	0	37418	0.512774	0.878495	637
OGDH	2.22857	0	0.448718	0	1	4	30	1	0.959048	0	0	0
OGDHL	2.22857	0	0.448718	0	1	4	30	1	0.959048	0	0	0
OGT	4.62189	0	0.216362	0	1	9	24	1	0.980632	0	0	0	0.938907	211
OR2T10	4.31592	0.00250143	0.2317	0	3	9	3.66667	3	0.982268	0	30090	0.444444	0.982501	8
OR2T11	0	0	0	0	0	0	0	0	Infinity	0	0	0	0.91201	519
OR51A4	0	0	0	0	0	0	0	0	Infinity	0	0	0	0.913443	516
OTC	3.97139	0.000112908	0.251801	0	2	8	40	2	0.98411	0	2926	0.639344	0.883685	596
OTUD5	3.54726	0	0.281907	0	1	7	187	1	0.986378	0	0	0	0.934733	353
P2RX2	4.42662	0.00248756	0.225906	0	2	9	12	2	0.981676	0	13282	0.5	0.885655	584
PAFAH1B1	4.41818	0.0278979	0.226337	0	3	6	16	3	0.946591	0	15246	0.6
PAFAH1B2	4.32711	0	0.231101	0	1	9	13	1	0.982208	0	0	0	0.937513	267
PAK1	4.08209	0	0.244973	1	2	9	32.5	2	0.983518	0	0	0.601852	0.882979	608
PAK2	4.16915	0	0.239857	0	1	9	35	1	0.983053	0	0	0	0.938442	214
PAK6	3.69279	0	0.270798	0	1	8	96	1	0.9856	0	0	0	0.937847	239
PAM16	2	0	0.5	0	1	3	10	1	0.9	0	0	0
PAN2	3.54726	0	0.281907	0	1	7	187	1	0.986378	0	0	0	0.934733	322
PARN	4.67413	0	0.213944	0	1	9	14	1	0.980352	0	0	0	0.947805	51
PATJ	3.69279	0	0.270798	0	1	8	96	1	0.9856	0	0	0	0.937847	241
PC	4.4291	0	0.225779	0	1	9	23	1	0.981663	0	0	0	0.922593	513
PCBD1	4.64179	0	0.215434	0	1	9	21	1	0.980525	0	0	0	0.946145	120
PCBP1	4.09701	0	0.24408	0	1	9	52	1	0.983438	0	0	0	0.935179	300
PCCA	3.54726	0	0.281907	0	1	7	187	1	0.986378	0	0	0	0.934733	370
PCDHAC2	4.43657	0	0.225399	0	1	9	21	1	0.981623	0	0	0	0.959399	26
PCNT	4.4303	0.0139308	0.225718	0	2	6	18	2	0.946402	0	7620	0.68
PDHA1	3.77363	0.00495934	0.264997	0	4	8	35	4	0.985168	0	29084	0.290598	0.780559	751
PDHX	3.65714	0	0.273438	0	1	4	5	1	0.911429	0	0	0
PDIA3	3.95398	0.00144016	0.25291	0	3	9	25.3333	3	0.984203	0	12152	0.342723	0.845329	705
PDP1	3.65714	0	0.273438	0	1	4	5	1	0.911429	0	0	0
PDPR	3.33955	0.0275485	0.299441	0	28	8	2.46429	28	0.987489	0	181404	0.0861345	0.308634	801
PDZD8	5.50995	0	0.18149	0	1	11	7	1	0.975883	0	0	0	0.948535	48
PEX1	3.54726	0	0.281907	0	1	7	187	1	0.986378	0	0	0	0.934733	328
PEX3	4.03607	0	0.247766	0	1	8	52	1	0.983764	0	0	0	0.937173	272
PFKP	1	1	1	0	7	1	1	7	1	0	42	0	0.277991	810
PFN1	3.46766	0.00336117	0.288379	0.1	5	8	48.6	5	0.986804	0	40646	0.244898	0.749829	762
PGK1	3.84204	0.000375223	0.260278	0	2	9	43	2	0.984802	0	3264	0.525	0.871227	678
PHB	3.78731	0.00160907	0.264039	0	3	8	44.3333	3	0.985095	0	18826	0.37037	0.820916	739
PHF12	3.24751	0.00768684	0.307928	0	2	7	130.5	2	0.987981	0	28800	0.503891	0.887084	573
PHF20	1.93333	0	0.517241	0	1	2	15	1	0.937778	0	0	0
PICALM	3.54726	0	0.281907	0	1	7	187	1	0.986378	0	0	0	0.934733	350
PICK1	3.76368	0.00390518	0.265697	0	2	8	45.5	2	0.985221	0	23154	0.505682	0.89541	545
PIGH	3.68159	0	0.271622	0	1	9	90	1	0.98566	0	0	0	0.929449	467
PIGT	3.93532	0	0.254109	0	1	9	56	1	0.984303	0	0	0	0.930826	436
PIK3R1	3.54975	0.00502215	0.28171	0	3	8	53.6667	3	0.986365	0	22800	0.363218	0.836132	721
PIN1	3.85323	0.00262049	0.259522	0.333333	3	9	37	3	0.984742	0	16860	0.378007	0.822555	736
PLAT	3.68159	0	0.271622	0	1	9	90	1	0.98566	0	0	0	0.929449	459
PLAUR	3.68159	0	0.271622	0	1	9	90	1	0.98566	0	0	0	0.929449	462
PLCG1	3.6107	0.00213985	0.276955	0	2	8	63	2	0.986039	0	11326	0.504065	0.887403	570
PLCH1	3.69279	0	0.270798	0	1	8	96	1	0.9856	0	0	0	0.937847	251
PLEKHA5	3.57587	0.00253736	0.279652	0	2	8	60	2	0.986225	0	34126	0.504274	0.882254	612
PLK4	4.41818	0.0278979	0.226337	0	3	6	16	3	0.946591	0	15246	0.6
PLP1	5.31592	0.00196995	0.188114	0	2	8	4.5	2	0.97692	0	3152	0.5	0.941008	153
PMPCA	3.89179	0.00274587	0.256951	0	3	8	32.3333	3	0.984536	0	37670	0.417778	0.837061	718
PMPCB	3.89179	0.00274587	0.256951	0	3	8	32.3333	3	0.984536	0	37670	0.417778	0.837061	719
PNKP	4.11318	0	0.243121	0	1	9	35	1	0.983352	0	0	0	0.940965	159
PNPO	5.48259	0	0.182396	0	1	9	4	1	0.976029	0	0	0	0.967069	17
POFUT1	3.77576	0	0.264848	0	1	10	59	1	0.956629	0	0	0
POGLUT1	3.77576	0	0.264848	0	1	10	59	1	0.956629	0	0	0
POLD1	3.54726	0	0.281907	0	1	7	187	1	0.986378	0	0	0	0.934733	410
POLG	3.5199	0.00219583	0.284099	0	2	7	100.5	2	0.986525	0	20958	0.507653	0.887701	569
POLRMT	3.68159	0	0.271622	0	1	9	90	1	0.98566	0	0	0	0.929449	461
POT1	3.45025	0.000831781	0.289834	0	2	7	119.5	2	0.986897	0	21162	0.536199	0.8759	651
POTEM	4.03856	0	0.247613	0	1	8	8	1	0.983751	0	0	0	0.984439	7
PPA2	4.33831	0	0.230505	0	1	9	28	1	0.982148	0	0	0	0.941135	150
PPARG	3.54726	0	0.281907	0	1	7	187	1	0.986378	0	0	0	0.934733	325
PPFIBP1	3.69279	0	0.270798	0	1	8	96	1	0.9856	0	0	0	0.937847	240
PPP1CA	4.0597	0.00054219	0.246324	0	2	9	30.5	2	0.983638	0	3508	0.508621	0.885765	583
PPP1CB	4.3806	0	0.228279	0	1	9	15	1	0.981922	0	0	0	0.952424	34
PPP1CC	3.12562	0.0134778	0.319936	0	4	7	82.5	4	0.988633	0	79470	0.26461	0.808523	746
PPP1R12A	3.54726	0	0.281907	0	1	7	187	1	0.986378	0	0	0	0.934733	352
PPP1R9A	3.69279	0	0.270798	0	1	8	96	1	0.9856	0	0	0	0.937847	252
PPP1R9B	3.52612	0.00256987	0.283598	0	2	8	65	2	0.986491	0	9146	0.503937	0.883284	601
PPP2R1A	4.75758	9.67867e-06	0.210191	0	2	8	12.5	2	0.941288	0	4	0.958333
PPP2R5D	3.54726	0	0.281907	0	1	7	187	1	0.986378	0	0	0	0.934733	354
PPP5C	3.54726	0	0.281907	0	1	7	187	1	0.986378	0	0	0	0.934733	315
PPT1	4.20398	0	0.23787	0	1	9	46	1	0.982866	0	0	0	0.928163	501
PRKACB	3.54726	0	0.281907	0	1	7	187	1	0.986378	0	0	0	0.934733	327
PRKAR1B	4.20896	0.000619769	0.237589	0	2	9	11	2	0.98284	0	2370	0.5	0.879966	627
PRKCB	3.54726	0	0.281907	0	1	7	187	1	0.986378	0	0	0	0.934733	392
PRKCG	3.54726	0	0.281907	0	1	7	187	1	0.986378	0	0	0	0.934733	318
PRKCI	3.54726	0	0.281907	0	1	7	187	1	0.986378	0	0	0	0.934733	404
PRKCZ	3.54726	0	0.281907	0	1	7	187	1	0.986378	0	0	0	0.934733	323
PRKD1	3.93532	0	0.254109	0	1	9	56	1	0.984303	0	0	0	0.930826	438
PRKN	3.16667	0.00379901	0.315789	0	2	7	141.5	2	0.988414	0	37418	0.512774	0.878495	636
PRPF8	3.54726	0	0.281907	0	1	7	187	1	0.986378	0	0	0	0.934733	402
PRSS12	3.68159	0	0.271622	0	1	9	90	1	0.98566	0	0	0	0.929449	457
PSAP	4.91045	0	0.203647	0	1	9	17	1	0.979089	0	0	0	0.943783	125
PSEN1	3.54726	0	0.281907	0	1	7	187	1	0.986378	0	0	0	0.934733	407
PSEN2	3.77576	0	0.264848	0	1	10	59	1	0.956629	0	0	0
PSENEN	3.77576	0	0.264848	0	1	10	59	1	0.956629	0	0	0	0.87753	648
PSMB1	3.55224	0.00130686	0.281513	0	2	9	51.5	2	0.986352	0	4050	0.5	0.872823	669
PSMG1	3.32836	0.0101298	0.300448	0.0512821	15	8	6.61538	14	0.987549	1	46364	0.09375	0.21911	823
PTEN	3.54726	0	0.281907	0	1	7	187	1	0.986378	0	0	0	0.934733	400
PTK2	3.54726	0	0.281907	0	1	7	187	1	0.986378	0	0	0	0.934733	371
PTK2B	4.16294	0	0.240215	0	1	9	30	1	0.983086	0	0	0	0.934343	419
PTPN23	3.43657	0.00187325	0.290988	0	2	7	119.5	2	0.98697	0	23834	0.519737	0.877795	644
PTPRA	3.53856	0.000367425	0.282601	0	2	9	72	2	0.986425	0	5118	0.554688	0.882165	615
PTPRN2	4.03607	0	0.247766	0	1	8	52	1	0.983764	0	0	0	0.937173	278
PTRH2	4.29353	0	0.232908	0	1	9	45	1	0.982388	0	0	0	0.940384	178
PUM1	3.54726	0	0.281907	0	1	7	187	1	0.986378	0	0	0	0.934733	386
PURG	4.27736	0	0.233789	0	1	9	14	1	0.982474	0	0	0	0.94263	145
PUS7	3.85199	0.00222348	0.259606	0	2	9	39.5	2	0.984749	0	10946	0.5	0.860081	697
PXDN	3.68159	0	0.271622	0	1	9	90	1	0.98566	0	0	0	0.929449	451
PYHIN1	4.11318	0	0.243121	0	1	9	35	1	0.983352	0	0	0	0.940965	161
QKI	3.43532	0.00592233	0.291093	0	2	7	116	2	0.986977	0	73536	0.506608	0.880828	622
QRICH1	3.51741	0.00149053	0.2843	0	2	7	101	2	0.986538	0	12456	0.507614	0.892109	554
RAB10	4.22424	0	0.236729	0	1	12	64	1	0.949621	0	0	0	0.940384	187
RAB11A	4.22424	0	0.236729	0	1	12	64	1	0.949621	0	0	0	0.893729	550
RAB11B	4.22424	0	0.236729	0	1	12	64	1	0.949621	0	0	0
RAB11FIP5	4.91045	0	0.203647	0	1	9	17	1	0.979089	0	0	0	0.943783	127
RAB12	4.22424	0	0.236729	0	1	12	64	1	0.949621	0	0	0
RAB13	4.22424	0	0.236729	0	1	12	64	1	0.949621	0	0	0
RAB14	4.29353	0	0.232908	0	1	9	45	1	0.982388	0	0	0	0.940384	196
RAB15	4.22424	0	0.236729	0	1	12	64	1	0.949621	0	0	0
RAB17	4.22424	0	0.236729	0	1	12	64	1	0.949621	0	0	0
RAB18	4.22424	0	0.236729	0	1	12	64	1	0.949621	0	0	0
RAB19	4.22424	0	0.236729	0	1	12	64	1	0.949621	0	0	0
RAB1A	4.22424	0	0.236729	0	1	12	64	1	0.949621	0	0	0
RAB1B	4.22424	0	0.236729	0	1	12	64	1	0.949621	0	0	0
RAB20	4.22424	0	0.236729	0	1	12	64	1	0.949621	0	0	0
RAB21	4.22424	0	0.236729	0	1	12	64	1	0.949621	0	0	0
RAB22A	4.22424	0	0.236729	0	1	12	64	1	0.949621	0	0	0
RAB23	3.2303	0.61929	0.309568	0	64	11	1.01562	64	0.965152	0	86436	0.015625	0.44653	787
RAB24	4.22424	0	0.236729	0	1	12	64	1	0.949621	0	0	0
RAB25	4.22424	0	0.236729	0	1	12	64	1	0.949621	0	0	0
RAB26	4.22424	0	0.236729	0	1	12	64	1	0.949621	0	0	0
RAB27A	4.22424	0	0.236729	0	1	12	64	1	0.949621	0	0	0
RAB27B	4.22424	0	0.236729	0	1	12	64	1	0.949621	0	0	0
RAB29	4.22424	0	0.236729	0	1	12	64	1	0.949621	0	0	0
RAB2A	3.60199	0.00462999	0.277624	0	3	9	40	3	0.986086	0	23528	0.382353	0.840593	710
RAB2B	4.22424	0	0.236729	0	1	12	64	1	0.949621	0	0	0
RAB30	4.22424	0	0.236729	0	1	12	64	1	0.949621	0	0	0
RAB31	4.22424	0	0.236729	0	1	12	64	1	0.949621	0	0	0
RAB32	4.22424	0	0.236729	0	1	12	64	1	0.949621	0	0	0
RAB33A	4.22424	0	0.236729	0	1	12	64	1	0.949621	0	0	0
RAB33B	4.22424	0	0.236729	0	1	12	64	1	0.949621	0	0	0
RAB34	4.22424	0	0.236729	0	1	12	64	1	0.949621	0	0	0
RAB35	3.50622	0.0011797	0.285208	0	3	9	55	3	0.986598	0	23764	0.375	0.847755	703
RAB36	4.22424	0	0.236729	0	1	12	64	1	0.949621	0	0	0
RAB37	4.22424	0	0.236729	0	1	12	64	1	0.949621	0	0	0
RAB38	4.22424	0	0.236729	0	1	12	64	1	0.949621	0	0	0
RAB39A	4.22424	0	0.236729	0	1	12	64	1	0.949621	0	0	0
RAB39B	4.22424	0	0.236729	0	1	12	64	1	0.949621	0	0	0
RAB3A	4.22424	0	0.236729	0	1	12	64	1	0.949621	0	0	0
RAB3B	3.68159	0	0.271622	0	1	9	90	1	0.98566	0	0	0	0.929449	471
RAB3C	4.22424	0	0.236729	0	1	12	64	1	0.949621	0	0	0
RAB3D	4.22424	0	0.236729	0	1	12	64	1	0.949621	0	0	0
RAB40A	4.22424	0	0.236729	0	1	12	64	1	0.949621	0	0	0
RAB40B	4.22424	0	0.236729	0	1	12	64	1	0.949621	0	0	0
RAB40C	4.22424	0	0.236729	0	1	12	64	1	0.949621	0	0	0
RAB41	4.22424	0	0.236729	0	1	12	64	1	0.949621	0	0	0
RAB42	4.22424	0	0.236729	0	1	12	64	1	0.949621	0	0	0
RAB43	4.22424	0	0.236729	0	1	12	64	1	0.949621	0	0	0
RAB44	4.22424	0	0.236729	0	1	12	64	1	0.949621	0	0	0
RAB4A	4.22424	0	0.236729	0	1	12	64	1	0.949621	0	0	0	0.929449	442
RAB4B	4.22424	0	0.236729	0	1	12	64	1	0.949621	0	0	0
RAB5A	4.22424	0	0.236729	0	1	12	64	1	0.949621	0	0	0	0.875759	656
RAB5B	4.22424	0	0.236729	0	1	12	64	1	0.949621	0	0	0
RAB5C	3.55348	0.00350739	0.281414	0	3	9	52	3	0.986345	0	38922	0.377778	0.843853	706
RAB6A	3	0.477753	0.333333	0	2	10	61.5	2	0.96875	0	83712	0.5
RAB6B	4.22424	0	0.236729	0	1	12	64	1	0.949621	0	0	0
RAB7A	4.22424	0	0.236729	0	1	12	64	1	0.949621	0	0	0
RAB7B	4.22424	0	0.236729	0	1	12	64	1	0.949621	0	0	0
RAB8A	4.22424	0	0.236729	0	1	12	64	1	0.949621	0	0	0
RAB8B	4.22424	0	0.236729	0	1	12	64	1	0.949621	0	0	0
RAB9A	4.22424	0	0.236729	0	1	12	64	1	0.949621	0	0	0
RAB9B	4.22424	0	0.236729	0	1	12	64	1	0.949621	0	0	0
RABGGTA	4.22424	0	0.236729	0	1	12	64	1	0.949621	0	0	0
RABGGTB	4.22424	0	0.236729	0	1	12	64	1	0.949621	0	0	0
RAC1	3.36692	0.00353852	0.297008	0	5	9	49.4	5	0.987343	0	57974	0.256085	0.753182	760
RAC2	3.52612	0.000586469	0.283598	0	3	9	55	3	0.986491	0	10854	0.409091	0.849961	702
RAC3	3.49378	0.00150403	0.286223	0	4	9	46.5	4	0.986664	0	33142	0.307432	0.818224	742
RAD21	4.0995	0.00289391	0.243932	0	2	9	27.5	2	0.983425	0	27658	0.5	0.901284	528
RAD51C	4.4291	0	0.225779	0	1	9	23	1	0.981663	0	0	0	0.922593	506
RAF1	3.54726	0	0.281907	0	1	7	187	1	0.986378	0	0	0	0.934733	334
RAP1A	3.47637	0.00650277	0.287657	0	4	8	44.75	4	0.986757	0	84512	0.266768	0.841505	709
RAP1GDS1	4.64179	0	0.215434	0	1	9	21	1	0.980525	0	0	0	0.946145	116
RAP2A	3.69279	0	0.270798	0	1	8	96	1	0.9856	0	0	0	0.937847	256
RARS2	4.33831	0	0.230505	0	1	9	28	1	0.982148	0	0	0	0.941135	148
RBBP5	1.93333	0	0.517241	0	1	2	15	1	0.937778	0	0	0	0.938907	201
RBFOX1	1	0	1	0	1	1	1	1	1	0	0	0	0.966749	20
RBM27	3.54726	0	0.281907	0	1	7	187	1	0.986378	0	0	0	0.934733	361
RBPJ	3.77576	0	0.264848	0	1	10	59	1	0.956629	0	0	0	0.929449	446
RDX	3.60697	0.00224877	0.277241	0	2	9	50.5	2	0.986059	0	7942	0.5	0.89286	551
RELA	3.54726	0	0.281907	0	1	7	187	1	0.986378	0	0	0	0.934733	317
RERE	4.62189	0	0.216362	0	1	9	24	1	0.980632	0	0	0	0.938907	203
RFNG	3.77576	0	0.264848	0	1	10	59	1	0.956629	0	0	0
RHOA	3.16915	0.016061	0.315542	0	8	8	42.625	8	0.9884	0	157910	0.160714	0.647635	780
RHOB	3.21269	0.00516184	0.311266	0.133333	6	8	61.5	6	0.988167	0	91776	0.217857	0.711545	772
RHOBTB2	4.09701	0	0.24408	0	1	9	52	1	0.983438	0	0	0	0.935179	307
RIT1	3.69279	0	0.270798	0	1	8	96	1	0.9856	0	0	0	0.937847	226
RIT2	3.69279	0	0.270798	0	1	8	96	1	0.9856	0	0	0	0.937847	225
RMND1	3.97139	0.000112908	0.251801	0	2	8	40	2	0.98411	0	2926	0.639344	0.883685	594
ROCK1	3.69279	0	0.270798	0	1	8	96	1	0.9856	0	0	0	0.937847	250
ROR2	3.69279	0	0.270798	0	1	8	96	1	0.9856	0	0	0	0.937847	253
RPL10	3.10697	0.00419639	0.321857	0	2	7	138.5	2	0.988733	0	36554	0.514981	0.870511	682
RPL10A	4.20398	0	0.23787	0	1	9	46	1	0.982866	0	0	0	0.928163	486
RPL13A	4.27736	0	0.233789	0	1	9	14	1	0.982474	0	0	0	0.94263	143
RPL17	3.66542	0	0.27282	1	2	9	52	2	0.985746	0	0	0.509804	0.877697	645
RPL18	3.93532	0	0.254109	0	1	9	56	1	0.984303	0	0	0	0.930826	424
RPL19	1	0	1	0	1	1	1	1	1	0	0	0	1	3
RPL23	3.58085	0.00696403	0.279264	0	2	9	56.5	2	0.986199	0	16256	0.5	0.858811	698
RPL23A	4.27736	0	0.233789	0	1	9	14	1	0.982474	0	0	0	0.94263	142
RPL24	3.68159	0	0.271622	0	1	9	90	1	0.98566	0	0	0	0.929449	450
RPL27A	4.03358	0.000928121	0.247919	0	2	9	29.5	2	0.983778	0	1290	0.5	0.888014	567
RPL3	3.80348	0	0.262917	0	1	8	74	1	0.985008	0	0	0	0.946896	96
RPL31	3.91294	0.00050182	0.255563	0	2	9	41	2	0.984423	0	6676	0.519481	0.877549	647
RPL35A	3.69279	0	0.270798	0	1	8	96	1	0.9856	0	0	0	0.937847	265
RPL37A	4.62189	0	0.216362	0	1	9	24	1	0.980632	0	0	0	0.938907	205
RPL4	4.20398	0	0.23787	0	1	9	46	1	0.982866	0	0	0	0.928163	489
RPLP2	4.16915	0	0.239857	0	1	9	35	1	0.983053	0	0	0	0.938442	212
RPS13	3.54726	0	0.281907	0	1	7	187	1	0.986378	0	0	0	0.934733	355
RPS16	3.39552	0.00275933	0.294505	0	2	7	100.5	2	0.98719	0	9748	0.502525	0.882766	610
RPS18	3.54726	0	0.281907	0	1	7	187	1	0.986378	0	0	0	0.934733	356
RPS2	3.68159	0	0.271622	0	1	9	90	1	0.98566	0	0	0	0.929449	447
RPS23	3.10697	0.00419639	0.321857	0	2	7	138.5	2	0.988733	0	36554	0.514981	0.870511	681
RPS24	4.15547	0	0.240647	0	1	9	30	1	0.983126	0	0	0	0.93665	294
RPS26	3.68159	0	0.271622	0	1	9	90	1	0.98566	0	0	0	0.929449	453
RPS27	4.4291	0	0.225779	0	1	9	23	1	0.981663	0	0	0	0.922593	503
RPS27A	3.45896	0.00335019	0.289105	0	3	9	51.6667	3	0.986851	0	17462	0.347032	0.821711	737
RPS3	4.27736	0	0.233789	0	1	9	14	1	0.982474	0	0	0	0.94263	144
RPS4X	3.68159	0	0.271622	0	1	9	90	1	0.98566	0	0	0	0.929449	448
RPS6KA1	3.46517	0.00138891	0.288586	0	2	7	111	2	0.986817	0	20406	0.518868	0.878953	633
RPS6KA2	3.68159	0	0.271622	0	1	9	90	1	0.98566	0	0	0	0.929449	468
RPS6KA3	3.46517	0.00138891	0.288586	0	2	7	111	2	0.986817	0	20406	0.518868	0.878953	634
RPS8	3.54726	0	0.281907	0	1	7	187	1	0.986378	0	0	0	0.934733	357
RPSA	4.03607	0	0.247766	0	1	8	52	1	0.983764	0	0	0	0.937173	282
RRAS	3.69279	0	0.270798	0	1	8	96	1	0.9856	0	0	0	0.937847	264
RRAS2	3.69279	0	0.270798	0	1	8	96	1	0.9856	0	0	0	0.937847	263
RRM2B	3.54726	0	0.281907	0	1	7	187	1	0.986378	0	0	0	0.934733	348
RTEL1	4.4291	0	0.225779	0	1	9	23	1	0.981663	0	0	0	0.922593	508
RTN3	3.51119	0.00401443	0.284803	0	2	6	45	2	0.986571	0	6726	0.5	0.892541	552
RTN4	4.26119	0.0184324	0.234676	0	2	7	11.5	2	0.98256	0	64464	0.5	0.896024	543
RUVBL1	1.93333	0	0.517241	0	1	2	15	1	0.937778	0	0	0
SAMD9	4.09701	0	0.24408	0	1	9	52	1	0.983438	0	0	0	0.935179	299
SAR1B	1.85714	0	0.538462	0	1	2	7	1	0.877551	0	0	0
SBDS	5.48259	0	0.182396	0	1	9	4	1	0.976029	0	0	0	0.967069	18
SCN4A	4.28607	0	0.233314	0	1	7	16	1	0.982427	0	0	0	0.940779	166
SCRIB	3.64179	0	0.27459	1	2	8	76	2	0.985873	0	0	0.562963	0.874696	661
SCYL2	3.54726	0	0.281907	0	1	7	187	1	0.986378	0	0	0	0.934733	343
SDC2	4.27736	0	0.233789	0	1	9	14	1	0.982474	0	0	0	0.94263	141
SDCBP	4.28607	0	0.233314	0	1	7	16	1	0.982427	0	0	0	0.940779	171
SDCCAG8	5.9697	0	0.167513	0	1	8	23	1	0.922348	0	0	0
SDHA	4.91045	0	0.203647	0	1	9	17	1	0.979089	0	0	0	0.943783	128
SDHB	4.25373	0.000698459	0.235088	0	2	9	22.5	2	0.9826	0	8556	0.52439	0.889797	561
SEC22B	4.29353	0	0.232908	0	1	9	45	1	0.982388	0	0	0	0.940384	181
SEC24D	1.85714	0	0.538462	0	1	2	7	1	0.877551	0	0	0
SEC31A	4.20398	0	0.23787	0	1	9	46	1	0.982866	0	0	0	0.928163	484
SEL1L	3.77576	0	0.264848	0	1	10	59	1	0.956629	0	0	0
SENP3	1.93333	0	0.517241	0	1	2	15	1	0.937778	0	0	0
SERAC1	4.4291	0	0.225779	0	1	9	23	1	0.981663	0	0	0	0.922593	510
SETD1A	3.50249	0.00215643	0.285511	0	2	7	105.5	2	0.986618	0	49880	0.514778	0.879338	628
SETD1B	4.62189	0	0.216362	0	1	9	24	1	0.980632	0	0	0	0.938907	204
SETD2	3.80348	0	0.262917	0	1	8	74	1	0.985008	0	0	0	0.946896	98
SGTA	3.54726	0	0.281907	0	1	7	187	1	0.986378	0	0	0	0.934733	409
SH3GL2	3.80348	0	0.262917	0	1	8	74	1	0.985008	0	0	0	0.946896	90
SH3GL3	3.63557	0.0012758	0.27506	0	2	8	63	2	0.985906	0	9456	0.516667	0.889298	562
SHANK1	3.80348	0	0.262917	0	1	8	74	1	0.985008	0	0	0	0.946896	89
SHANK3	2.80473	0.145947	0.356541	0.000740466	74	7	2.83784	74	0.990349	0	455948	0.0169223	0.40803	791
SHLD2	3.67537	0.0206505	0.272081	0	16	8	2.14286	15	0.985693	1	148318	0.103896	0.317988	798
SHMT2	4.02612	0.000709863	0.248378	0	2	9	29	2	0.983818	0	6052	0.509091	0.880917	620
SIN3A	3.68159	0	0.271622	0	1	9	90	1	0.98566	0	0	0	0.929449	445
SIPA1L1	3.64179	0	0.27459	1	2	8	76	2	0.985873	0	0	0.562963	0.874696	662
SIRPB1	1	0	1	0	1	1	1	1	1	0	0	0	0.425441	789
SIRT2	3.80348	0	0.262917	0	1	8	74	1	0.985008	0	0	0	0.946896	100
SIRT3	2.22857	0	0.448718	0	1	4	30	1	0.959048	0	0	0
SIRT4	2.22857	0	0.448718	0	1	4	30	1	0.959048	0	0	0
SKI	4.09701	0	0.24408	0	1	9	52	1	0.983438	0	0	0	0.935179	303
SLC12A2	3.69279	0	0.270798	0	1	8	96	1	0.9856	0	0	0	0.937847	242
SLC15A4	3.28731	0.0497375	0.3042	0	16	6	12.875	16	0.987768	0	175558	0.0628307	0.269346	813
SLC16A3	4.28607	0	0.233314	0	1	7	16	1	0.982427	0	0	0	0.940779	170
SLC18A1	5.64179	0	0.177249	0	1	11	8	1	0.975178	0	0	0	0.94339	137
SLC22A2	4.28607	0	0.233314	0	1	7	16	1	0.982427	0	0	0	0.940779	173
SLC25A20	5.25	0	0.190476	0	1	10	9	1	0.977273	0	0	0	0.968686	12
SLC25A22	4.28607	0	0.233314	0	1	7	16	1	0.982427	0	0	0	0.940779	167
SLC35E2B	4.58458	0.00372545	0.218123	0	2	7	2.5	2	0.980831	0	8666	0.5	0.768241	755
SLC3A2	3.39925	0.00354854	0.294182	0	2	6	56	2	0.98717	0	9114	0.504587	0.883953	585
SLC6A8	3.69279	0	0.270798	0	1	8	96	1	0.9856	0	0	0	0.937847	243
SLC7A5	3.69279	0	0.270798	0	1	8	96	1	0.9856	0	0	0	0.937847	234
SLITRK2	3.93532	0	0.254109	0	1	9	56	1	0.984303	0	0	0	0.930826	439
SMARCA2	4.3806	0	0.228279	0	1	9	15	1	0.981922	0	0	0	0.952424	36
SMARCA4	4.56343	0	0.219133	0	1	9	11	1	0.980944	0	0	0	0.958544	28
SMARCAL1	4.51617	0	0.221427	0	1	9	9	1	0.981197	0	0	0	0.935115	309
SMARCD1	4.56343	0	0.219133	0	1	9	11	1	0.980944	0	0	0	0.958544	29
SMG8	3.54726	0	0.281907	0	1	7	187	1	0.986378	0	0	0	0.934733	363
SMO	1	0	1	0	1	1	1	1	1	0	0	0	0.980959	9
SMOC1	3.68159	0	0.271622	0	1	9	90	1	0.98566	0	0	0	0.929449	455
SMS	4.29353	0	0.232908	0	1	9	45	1	0.982388	0	0	0	0.940384	175
SNAP23	3.56965	0.00175933	0.280139	0	2	8	70.5	2	0.986259	0	31268	0.518657	0.883743	588
SNIP1	4.64179	0	0.215434	0	1	9	21	1	0.980525	0	0	0	0.946145	114
SNW1	3.77576	0	0.264848	0	1	10	59	1	0.956629	0	0	0
SNX1	3.54726	0	0.281907	0	1	7	187	1	0.986378	0	0	0	0.934733	360
SOD2	2.22857	0	0.448718	0	1	4	30	1	0.959048	0	0	0
SORT1	8.1791	0	0.122263	0	1	11	2	1	0.961609	0	0	0	0.991793	5
SOX2	3.3694	0.00355669	0.296788	0	3	7	89.6667	3	0.987329	0	44518	0.363388	0.823584	735
SPARC	4.16915	0	0.239857	0	1	9	35	1	0.983053	0	0	0	0.938442	221
SPECC1L	4.29353	0	0.232908	0	1	9	45	1	0.982388	0	0	0	0.940384	191
SPEN	3.10697	0.00419639	0.321857	0	2	7	138.5	2	0.988733	0	36554	0.514981	0.870511	680
SPG11	3.54726	0	0.281907	0	1	7	187	1	0.986378	0	0	0	0.934733	383
SPR	4.91045	0	0.203647	0	1	9	17	1	0.979089	0	0	0	0.943783	124
SPTAN1	3.80348	0	0.262917	0	1	8	74	1	0.985008	0	0	0	0.946896	86
SRC	3.38184	0.00628005	0.295697	0	4	8	55.25	4	0.987263	0	48078	0.275381	0.803966	747
1954-07-01	3.43532	0.00592233	0.291093	0	2	7	116	2	0.986977	0	73536	0.506608	0.880828	621
SRPRA	4.29353	0	0.232908	0	1	9	45	1	0.982388	0	0	0	0.940384	183
SRRM2	3.32587	0.0018658	0.300673	0	2	7	121.5	2	0.987562	0	22334	0.519397	0.87178	674
ST3GAL4	3.77576	0	0.264848	0	1	10	59	1	0.956629	0	0	0
ST7	3.68159	0	0.271622	0	1	9	90	1	0.98566	0	0	0	0.929449	465
STAT3	4.01119	0.000445498	0.249302	0	2	8	31.5	2	0.983897	0	3470	0.508333	0.900144	530
STAU1	3.89303	0.000305638	0.256869	0	2	9	44.5	2	0.984529	0	7038	0.54375	0.890607	558
STH	4.20398	0	0.23787	0	1	9	46	1	0.982866	0	0	0	0.928163	498
STIL	3.54726	0	0.281907	0	1	7	187	1	0.986378	0	0	0	0.934733	398
STUB1	3.5199	0.00259688	0.284099	0	2	7	98	2	0.986525	0	14540	0.502591	0.875567	657
STX16	4.29353	0	0.232908	0	1	9	45	1	0.982388	0	0	0	0.940384	184
STX4	3.66169	0.019727	0.273098	0	2	9	49	2	0.985766	0	66160	0.5	0.878356	638
STX6	3.68159	0	0.271622	0	1	9	90	1	0.98566	0	0	0	0.929449	474
STX7	3.68159	0	0.271622	0	1	9	90	1	0.98566	0	0	0	0.929449	472
STXBP1	4.16915	0	0.239857	0	1	9	35	1	0.983053	0	0	0	0.938442	217
SULT1A1	3.51741	0.0160797	0.2843	0	9	8	3.77778	9	0.986538	0	102384	0.185185	0.176089	829
SULT1A2	4.50871	0.00745339	0.221793	0	4	9	3	4	0.981237	0	44136	0.25	0.376342	793
SUPT16H	4.15547	0	0.240647	0	1	9	30	1	0.983126	0	0	0	0.93665	291
SURF1	4.33831	0	0.230505	0	1	9	28	1	0.982148	0	0	0	0.941135	147
SYAP1	3.54726	0	0.281907	0	1	7	187	1	0.986378	0	0	0	0.934733	388
SYDE1	3.69279	0	0.270798	0	1	8	96	1	0.9856	0	0	0	0.937847	235
SYNCRIP	3.54726	0	0.281907	0	1	7	187	1	0.986378	0	0	0	0.934733	332
SYNGAP1	3.80348	0	0.262917	0	1	8	74	1	0.985008	0	0	0	0.946896	80
SYNGR1	4.29353	0	0.232908	0	1	9	45	1	0.982388	0	0	0	0.940384	185
SYNGR2	5.48259	0	0.182396	0	1	9	4	1	0.976029	0	0	0	0.967069	19
SYNPO	4.3806	0	0.228279	0	1	9	15	1	0.981922	0	0	0	0.952424	37
SYT5	3.80348	0	0.262917	0	1	8	74	1	0.985008	0	0	0	0.946896	107
TAB2	3.54726	0	0.281907	0	1	7	187	1	0.986378	0	0	0	0.934733	397
TACC3	3.54726	0	0.281907	0	1	7	187	1	0.986378	0	0	0	0.934733	331
TACO1	3.97139	0.000112908	0.251801	0	2	8	40	2	0.98411	0	2926	0.639344	0.883685	591
TAF2	3.54726	0	0.281907	0	1	7	187	1	0.986378	0	0	0	0.934733	381
TAF4	1.93333	0	0.517241	0	1	2	15	1	0.937778	0	0	0
TALDO1	1.85714	0	0.538462	0	1	2	7	1	0.877551	0	0	0
TARDBP	3.54726	0	0.281907	0	1	7	187	1	0.986378	0	0	0	0.934733	319
TBC1D23	3.54726	0	0.281907	0	1	7	187	1	0.986378	0	0	0	0.934733	335
TBCD	3.54726	0	0.281907	0	1	7	187	1	0.986378	0	0	0	0.934733	365
TBCE	3.54726	0	0.281907	0	1	7	187	1	0.986378	0	0	0	0.934733	366
TBL1X	3.54726	0	0.281907	0	1	7	187	1	0.986378	0	0	0	0.934733	364
TBL1XR1	3.54726	0	0.281907	0	1	7	187	1	0.986378	0	0	0	0.934733	333
TCF12	1.5	0	0.666667	0	1	2	2	1	0.75	0	0	0	0.975255	10
TCF20	3.54726	0	0.281907	0	1	7	187	1	0.986378	0	0	0	0.934733	367
TCF4	1.5	0	0.666667	0	1	2	2	1	0.75	0	0	0	0.975255	11
TERF2	4.00995	0	0.24938	0	1	9	54	1	0.983904	0	0	0	0.947107	68
TFG	3.20522	0.0746891	0.311991	0	48	8	2.41304	47	0.988207	1	739970	0.0642292	0.212907	825
TIMM50	2	0	0.5	0	1	3	10	1	0.9	0	0	0	0.82821	730
TIMMDC1	5.64179	0	0.177249	0	1	11	8	1	0.975178	0	0	0	0.94339	136
TINF2	4.09701	0	0.24408	0	1	9	52	1	0.983438	0	0	0	0.935179	296
TJP2	2.93657	0.0778454	0.340534	0.0103896	56	8	4.25	56	0.989644	0	573982	0.0306342	0.242137	817
TKFC	4.16915	0	0.239857	0	1	9	35	1	0.983053	0	0	0	0.938442	213
TKT	1.85714	0	0.538462	0	1	2	7	1	0.877551	0	0	0
TMCO1	4.29353	0	0.232908	0	1	9	45	1	0.982388	0	0	0	0.940384	189
TMED2	3.77576	0	0.264848	0	1	10	59	1	0.956629	0	0	0
TMEM106B	3.68159	0	0.271622	0	1	9	90	1	0.98566	0	0	0	0.929449	440
TMEM107	6.18905	0	0.161576	0	1	9	7	1	0.972251	0	0	0	0.950894	43
TMEM132C	1	0	1	0	1	1	1	1	1	0	0	0	1	2
TMEM147	6.18905	0	0.161576	0	1	9	7	1	0.972251	0	0	0	0.950894	44
TMEM203	4.64303	0.0173479	0.215376	0	8	10	1.125	8	0.980519	0	57946	0.125	0.23959	818
TMEM231	4.49378	0	0.22253	0	2	9	21	2	0.981317	0	0	0	0.917361	514
TMEM70	3.85572	0.00435078	0.259355	0	2	8	48.5	2	0.984729	0	42474	0.5	0.883042	604
TMX2	5.64179	0	0.177249	0	1	11	8	1	0.975178	0	0	0	0.94339	138
TNIK	3.54726	0	0.281907	0	1	7	187	1	0.986378	0	0	0	0.934733	336
TNRC6B	3.77576	0	0.264848	0	1	10	59	1	0.956629	0	0	0	0.937847	227
TNRC6C	4.20398	0	0.23787	0	1	9	46	1	0.982866	0	0	0	0.928163	496
TOP2B	4.64179	0	0.215434	0	1	9	21	1	0.980525	0	0	0	0.946145	119
TOP3A	4.67413	0	0.213944	0	1	9	14	1	0.980352	0	0	0	0.947805	52
TOP3B	4.09701	0	0.24408	0	1	9	52	1	0.983438	0	0	0	0.935179	295
TP53RK	3.43532	0.00249912	0.291093	0	2	7	116.5	2	0.986977	0	34180	0.515625	0.869236	688
TPI1	4.16294	0	0.240215	0	1	9	30	1	0.983086	0	0	0	0.934343	420
TPM3	1.85714	0	0.538462	0	1	2	7	1	0.877551	0	0	0
TPRN	3.38184	0.0176591	0.295697	0	15	8	2.73333	15	0.987263	0	124412	0.108333	0.363245	794
TRAF7	3.52488	0.00505033	0.283698	0	2	7	98	2	0.986498	0	21570	0.5	0.877654	646
TRAPPC6B	1.85714	0	0.538462	0	1	2	7	1	0.877551	0	0	0
TRAPPC9	5.50746	0	0.181572	0	1	10	4	1	0.975896	0	0	0	0.961533	21
TREX1	4.43657	0	0.225399	0	1	9	21	1	0.981623	0	0	0	0.959399	25
TRIM32	3.54726	0	0.281907	0	1	7	187	1	0.986378	0	0	0	0.934733	341
TRIM33	3.54726	0	0.281907	0	1	7	187	1	0.986378	0	0	0	0.934733	393
TRIM37	3.10697	0.00419639	0.321857	0	2	7	138.5	2	0.988733	0	36554	0.514981	0.870511	683
TRIM9	3.80348	0	0.262917	0	1	8	74	1	0.985008	0	0	0	0.946896	111
TRIP12	4.67413	0	0.213944	0	1	9	14	1	0.980352	0	0	0	0.947805	53
TRMT1	4.33831	0	0.230505	0	1	9	28	1	0.982148	0	0	0	0.941135	149
TSFM	3.97139	0.000112908	0.251801	0	2	8	40	2	0.98411	0	2926	0.639344	0.883685	598
TUBA1A	3.39552	0.00725773	0.294505	0	3	7	87.3333	3	0.98719	0	67290	0.35823	0.810896	745
TUBB	3.49254	0.00438519	0.286325	0	2	7	105	2	0.986671	0	30516	0.504854	0.863881	696
TUBB3	4.4291	0	0.225779	0	1	9	23	1	0.981663	0	0	0	0.922593	507
TUBB4A	6.18905	0	0.161576	0	1	9	7	1	0.972251	0	0	0	0.950894	45
TUBG1	4.41818	0.0278979	0.226337	0	3	6	16	3	0.946591	0	15246	0.6	0.887013	578
TUBGCP2	3.52488	0.000999229	0.283698	0	2	7	100	2	0.986498	0	7848	0.510309	0.887013	574
TUBGCP4	5.9697	0	0.167513	0	1	8	23	1	0.922348	0	0	0	0.947094	72
TUBGCP5	4.97576	0.294821	0.200974	0	23	7	1.86957	23	0.937879	0	141182	0.289855	0.306304	802
TUBGCP6	5.9697	0	0.167513	0	1	8	23	1	0.922348	0	0	0	0.887013	576
TUFM	3.97139	0.000112908	0.251801	0	2	8	40	2	0.98411	0	2926	0.639344	0.883685	593
UBA2	4.51617	0	0.221427	0	1	9	9	1	0.981197	0	0	0	0.935115	308
UBA52	3.05348	0.00648676	0.327495	0	3	7	104	3	0.989019	0	66628	0.356401	0.820169	740
UBB	3.77576	0	0.264848	0	1	10	59	1	0.956629	0	0	0
UBC	3.77576	0	0.264848	0	1	10	59	1	0.956629	0	0	0
UBE2A	3.91169	0.000422852	0.255644	0	2	9	32.5	2	0.984429	0	3918	0.516393	0.871767	676
UBN2	3.54726	0	0.281907	0	1	7	187	1	0.986378	0	0	0	0.934733	369
UGT2B17	0	0	0	0	0	0	0	0	Infinity	0	0	0	0.909365	521
UNC45A	4.29353	0	0.232908	0	1	9	45	1	0.982388	0	0	0	0.940384	182
USP15	4.15547	0	0.240647	0	1	9	30	1	0.983126	0	0	0	0.93665	293
USP9X	3.69279	0	0.270798	0	1	8	96	1	0.9856	0	0	0	0.937847	224
VAMP3	4.29353	0	0.232908	0	1	9	45	1	0.982388	0	0	0	0.940384	179
VAPA	6.18408	0.00496893	0.161706	0	2	9	4.5	2	0.972278	0	16720	0.5	0.944843	122
VCP	3.43657	0.00187325	0.290988	0	2	7	119.5	2	0.98697	0	23834	0.519737	0.877795	642
VDR	4.11318	0	0.243121	0	1	9	35	1	0.983352	0	0	0	0.940965	160
VEZF1	3.68159	0	0.271622	0	1	9	90	1	0.98566	0	0	0	0.929449	443
VPS13B	3.54726	0	0.281907	0	1	7	187	1	0.986378	0	0	0	0.934733	329
VPS13D	3.54726	0	0.281907	0	1	7	187	1	0.986378	0	0	0	0.934733	349
VPS18	3.80348	0	0.262917	0	1	8	74	1	0.985008	0	0	0	0.946896	78
VRK1	3.75746	0.000740552	0.266137	0	2	9	51	2	0.985254	0	10306	0.520833	0.865436	694
WASF1	4.00995	0	0.24938	0	1	9	54	1	0.983904	0	0	0	0.947107	66
WASF2	4.00995	0	0.24938	0	1	9	54	1	0.983904	0	0	0	0.947107	63
WASF3	4.00995	0	0.24938	0	1	9	54	1	0.983904	0	0	0	0.947107	62
WASHC4	3.54726	0	0.281907	0	1	7	187	1	0.986378	0	0	0	0.934733	374
WDR5	1.93333	0	0.517241	0	1	2	15	1	0.937778	0	0	0
WDR62	3.54726	0	0.281907	0	1	7	187	1	0.986378	0	0	0	0.934733	324
WIPI2	4.09701	0	0.24408	0	1	9	52	1	0.983438	0	0	0	0.935179	305
WNK1	3.45025	0.000831781	0.289834	0	2	7	119.5	2	0.986897	0	21162	0.536199	0.8759	650
WNK3	3.54726	0	0.281907	0	1	7	187	1	0.986378	0	0	0	0.934733	390
WNT3A	3.68159	0	0.271622	0	1	9	90	1	0.98566	0	0	0	0.929449	441
WNT5A	3.68159	0	0.271622	0	1	9	90	1	0.98566	0	0	0	0.929449	456
WWOX	3.19652	0.0171513	0.31284	0	5	7	69	5	0.988254	0	173280	0.221498	0.725443	769
XKR3	0	0	0	0	0	0	0	0	Infinity	0	0	0	0.754731	759
XPO1	3.84204	0.000375223	0.260278	0	2	9	43	2	0.984802	0	3264	0.525	0.871227	679
YAP1	3.08458	0.0130454	0.324194	0	6	7	65.5	6	0.988853	0	153728	0.204762	0.696311	774
YEATS2	3.50249	0.00215643	0.285511	0	2	7	105.5	2	0.986618	0	49880	0.514778	0.879338	631
YES1	3.56965	0.00175933	0.280139	0	2	8	70.5	2	0.986259	0	31268	0.518657	0.883743	587
YWHAE	3.551	0.0037539	0.281611	0.333333	3	8	53.6667	3	0.986358	0	17322	0.37037	0.831415	727
YWHAG	3.44527	0.00246408	0.290253	0.166667	4	8	60.25	4	0.986924	0	35136	0.301768	0.787614	750
YWHAH	3.52612	0.000854624	0.283598	0.333333	3	8	68.6667	3	0.986491	0	15012	0.39272	0.831991	726
YWHAQ	3.52736	0.00126595	0.283498	0.333333	3	8	62.3333	3	0.986485	0	13720	0.380368	0.826312	732
YWHAZ	3.3607	0.00413204	0.297557	0.1	5	8	58.6	5	0.987376	0	71932	0.251082	0.742588	765
YY1	3.49254	0.0120695	0.286325	0	3	7	71.6667	3	0.986671	0	100856	0.343042	0.854057	699
ZBTB24	3.68159	0	0.271622	0	1	9	90	1	0.98566	0	0	0	0.929449	452
ZBTB7A	4.09701	0	0.24408	0	1	9	52	1	0.983438	0	0	0	0.935179	306
ZDHHC5	3.4801	0.0014529	0.287348	0	3	8	67.3333	3	0.986737	0	33360	0.385659	0.835893	723
ZMYND8	3.68159	0	0.271622	0	1	9	90	1	0.98566	0	0	0	0.929449	454
ZNF142	3.68159	0	0.271622	0	1	9	90	1	0.98566	0	0	0	0.929449	444
ZNF335	3.58831	0.00432443	0.278683	0	2	9	57	2	0.986159	0	24922	0.5	0.874269	666
ZNF407	3.68159	0	0.271622	0	1	9	90	1	0.98566	0	0	0	0.929449	449
ZNF451	3.64303	0.0267207	0.274496	0	23	8	1.85714	22	0.985866	1	350166	0.0714286	0.342636	795
ZNF526	3.68159	0	0.271622	0	1	9	90	1	0.98566	0	0	0	0.929449	460
ZNF92	3.27861	0.0187677	0.305008	0.010989	14	8	8.14286	14	0.987815	0	54728	0.0758929	0.268733	814

## Sheet: S table 9
	AverageShortestPathLenght	BetweennessCentrality	ClosenessCentrality	ClusteringCoefficient	Degree	Eccentricity	NeighorhoodConnectivity	diffusion_output_heat	diffusion_output_rank
ANXA1	2.82105	0.0105499	0.354478	0.1	5	6	9	0.825119	734
ARHGAP11B	2.85263	0.0264283	0.350554	0.47619	8	5	12.5714	0.298179	805
ASAH1	5.34737	0	0.187008	0	1	8	3	0.987648	6
ASCL3	4.86316	0	0.205628	1	4	8	2.5	0.560087	784
ATP6V1B2	3.23158	0.00146127	0.309446	0.333333	3	6	8.33333	0.869223	689
BRCA1	2.32632	0.0831574	0.429864	0.186813	15	5	10.2143	0.771857	754
BRD4	2.58947	0.0502793	0.386179	0.244444	10	6	10.1	0.743631	764
BRWD1	3.05263	0.00771658	0.327586	0	8	6	6.83333	0.408972	790
BTNL3	4.48421	0	0.223005	0	1	7	2	0.271656	812
CBWD1	2.98947	0.04789	0.334507	0.1	5	5	6.6	0.141489	840
CDC42	2.24211	0.0943888	0.446009	0.316017	24	5	12	0.650434	778
CEP152	3.15789	0.00165319	0.316667	0.333333	3	6	8.66667	0.880807	624
CHRFAM7A	3.69474	0	0.270655	1	3	6	6	1	0
CHRNA7	3.23158	0.00886614	0.309446	0.4	6	6	5.4	1	1
CIT	2.82105	0.0246904	0.354478	0.464286	8	5	12	0.687225	776
CLN8	3.24211	0.00419924	0.308442	0.333333	5	6	5.75	0.296203	808
CUL3	2.47368	0.0310082	0.404255	0.25	9	5	13.7778	0.64513	781
CUL4B	2.72632	0.019051	0.366795	0	6	5	9.16667	0.796801	749
DOCK8	2.64211	0.0257379	0.378486	0.355556	15	6	13.2	0.24571	816
ELAVL1	3.63158	0.00841564	0.275362	0.166667	4	6	3.75	0.882829	609
EMC1	3.49474	0.0210526	0.286145	0	2	6	5.5	0.891684	555
EPHA3	2.81053	0.000511426	0.355805	0.761905	9	5	18	0.435041	788
ESR2	2.55789	0.0262678	0.390947	0.288889	10	6	12.6	0.71347	771
FAM35A	3.17895	0.00300692	0.31457	0	5	6	6.66667	0.317988	798
FRMD1	3.12632	0.00587346	0.319865	0	4	6	6	0.19418	828
FXN	2.85263	0.0193933	0.350554	0.285714	13	6	7.71429	0.300136	804
GLT1D1	4.35789	0.0210526	0.229469	0.333333	3	7	2.66667	0.763918	758
GNAI2	2.57895	0.0231137	0.387755	0.560606	12	5	15.25	0.934993	310
GNB1	2.56842	0.0671769	0.389344	0.342857	15	5	11.8	0.9414	146
GPR128	3.72632	0.000179171	0.268362	0	3	6	4.5	0.842797	707
HNRNPH1	3.15789	0.0203346	0.316667	0.1	6	6	5.2	0.840406	712
HRAS	2.22105	0.0677447	0.450237	0.339921	23	5	12.6957	0.773483	753
HSPD1	2.57895	0.04334	0.387755	0.218182	12	5	9.81818	0.831288	728
KIAA1586	4.94737	0	0.202128	0	1	7	2	0.309152	800
KIF14	2.58947	0.019221	0.386179	0.285714	8	5	11.75	0.696944	773
KIF25	3.4	0.00143491	0.294118	0	2	6	6	0.839172	716
KRAS	2.24211	0.0486474	0.446009	0.372294	23	5	13.0909	0.624986	782
LARP7	3.14737	0.010235	0.317726	0	3	6	7.33333	0.750046	761
LETM1	3.71579	0.00102464	0.269122	0	2	7	5	0.999433	4
LRRK2	2.15789	0.118565	0.463415	0.273684	20	4	12.5	0.663056	777
LYN	2.74737	0.000703	0.363985	0.833333	11	5	17	0.730464	768
MMP26	0	0	0	0	0	0	0	0.513224	785
MRGPRX1	3.48421	0	0.287009	1	2	6	13.5	0.839616	714
MYH9	2.68421	0.0174744	0.372549	0.4	11	5	11.5455	0.913	517
MYO5C	3.28421	0.00195288	0.304487	0.333333	4	6	7.5	0.914458	515
NIPA1	3.34737	0.0042695	0.298742	0.5	4	7	5.5	0.648575	779
NIPA2	3.31579	0.00777903	0.301587	0.5	4	7	6.25	0.457062	786
NPEPPS	2.52632	0.0666834	0.395833	0.0888889	10	5	9	0.296318	807
NRAS	2.48421	0.00900974	0.402542	0.52381	15	5	14.1333	0.730464	767
NTRK1	2.48421	0.0363308	0.402542	0.378788	12	5	14.8333	0.611407	783
NUTM2A	0	0	0	0	0	0	0	0.912615	518
OR2T10	3.06316	0.01342	0.32646	0.5	4	6	13.25	0.982501	8
OR2T11	3.55789	0	0.281065	0	1	6	15	0.91201	519
OR51A4	3.55789	0	0.281065	0	1	6	15	0.913443	516
P2RX2	3.95789	0.0210526	0.25266	0	2	6	3	0.885655	584
PDHA1	3.45263	0.000462956	0.289634	0	4	7	8	0.780559	751
PDIA3	2.85263	0.0175599	0.350554	0	6	5	8.66667	0.845329	705
PDPR	3.01053	0.012904	0.332168	0.2	8	6	7.5	0.308634	801
PFN1	2.72632	0.00842573	0.366795	0.444444	9	5	13.3333	0.749829	762
PLP1	3.29474	0.0158106	0.303514	0.333333	3	6	5.33333	0.941008	153
PMPCA	3.21053	0.00110794	0.311475	0.8	7	6	7.4	0.837061	718
PMPCB	3.18947	0.00931733	0.313531	0.533333	8	6	6.33333	0.837061	719
POTEM	3.81053	0	0.262431	0	1	6	8	0.984439	7
PRKAR1B	2.74737	0.0113752	0.363985	0.47619	7	5	15.2857	0.879966	627
PSMG1	2.6	0.0296753	0.384615	0.107143	11	5	9.5	0.21911	823
RAC1	2.38947	0.0261609	0.418502	0.477124	19	5	13.8889	0.753182	760
RAP1A	2.52632	0.012372	0.395833	0.564103	13	5	15.6154	0.841505	709
RBFOX1	3.37895	0.0398448	0.29595	0.1	5	5	3.8	0.966749	20
RHOA	2.15789	0.1268	0.463415	0.315217	24	5	12.0833	0.647635	780
RPL19	2.96842	0.0382325	0.336879	0	3	5	9.33333	1	3
RTN4	2.89474	0.0425203	0.345455	0.1	5	6	8	0.896024	543
SIRPB1	4.36842	0	0.228916	0	1	6	5	0.425441	789
SLC15A4	3.69474	0.0236689	0.270655	0.333333	3	7	4	0.269346	813
SLC35E2B	4.05263	0.00225012	0.246753	0	2	7	3.5	0.768241	755
SMARCA4	2.63158	0.0174703	0.38	0.464286	10	6	12.625	0.958544	28
SMO	3.33684	0.00535915	0.299685	0.333333	3	6	10.3333	0.980959	9
SORT1	2.94737	0.0113631	0.339286	0.166667	4	6	10.25	0.991793	5
SULT1A1	2.83158	0.0519474	0.35316	0.133333	8	5	10.5	0.176089	829
SULT1A2	3.8	0.0210526	0.263158	0	3	6	3.5	0.376342	793
TCF12	3.88421	0.0416573	0.257453	0.333333	3	7	3.33333	0.975255	10
TCF4	4.86316	0	0.205628	1	2	8	2.5	0.975255	11
TIMM50	2.98947	0.0248348	0.334507	0.285714	8	6	6.28571	0.82821	730
TMEM132C	3.67368	0.0264624	0.272206	0.166667	4	6	3.5	1	2
TMEM203	0	0	0	0	0	0	0	0.23959	818
TPRN	3.12632	0.00239451	0.319865	0.4	5	6	8.2	0.363245	794
TRAPPC9	4.78947	0	0.208791	0	1	7	2	0.961533	21
TUBA1A	2.50526	0.0300451	0.39916	0.416667	9	5	12.6667	0.810896	745
TUBB	2.37895	0.0462202	0.420354	0.266667	10	5	12.8	0.863881	696
TUBB4A	2.47368	0.0580445	0.404255	0.333333	10	5	13.9	0.950894	45
TUBG1	2.55789	0.0445047	0.390947	0.107143	10	5	8.625	0.887013	578
TUBGCP5	2.66316	0.0495823	0.375494	0.177778	13	6	7.9	0.306304	802
UGT2B17	3.30526	0.00143222	0.302548	0	2	6	8	0.909365	521
VAPA	2.82105	0.0188075	0.354478	0.1	7	5	8.2	0.944843	122
WWOX	2.73684	0.04881	0.365385	0.2	5	4	8.8	0.725443	769
XKR3	0	0	0	0	0	0	0	0.754731	759
YAP1	2.51579	0.0369763	0.39749	0.288889	11	5	12.7	0.696311	774
YWHAG	2.58947	0.0162147	0.386179	0.288889	10	5	12.7	0.787614	750
YY1	2.93684	0.0700166	0.340502	0.2	6	6	7.5	0.854057	699
ZNF451	3.57895	0	0.279412	0	3	7	10	0.342636	795
ZNF92	3.75789	0.00051885	0.266106	0	2	7	5	0.268733	814

[truncated: 12 more sheets: S table 10, S table 11, S table 12, S table 13, S table 14, S table 15, S table 16, S table 17, S table 18, S table 19, S table 20, S table 21]
